# Supplementary material for: A Species-Wide Inventory of NLR Genes and Alleles in Arabidopsis thaliana
Source: Cell. 2019 Aug 22;178(5):1260–1272.e14. doi: 10.1016/j.cell.2019.07.038 (PMC6709784; doi:10.1016/j.cell.2019.07.038)
Supplement: Table S1. Accession Metadata, Related to STAR Methods — Metadata for 64 Arabidopsis thaliana accessions. [file mmc1.xlsx]

## Sheet: Sheet1
	Original ID	Updated 1001G_ID	Accession	Stock_Numbers	Origin	latitude	longitude	Relict	MAGIC-founder	Size_Selection	Sequencing_Provider	Sequencing_Facility	Library_Adaptors	SMRT_cells	multiplexed	Population	Albugo_AcEx1_phenotype
1	9332	9332	Bar-1	CS76688	SWE	62.87	18.38	0	0	SE	UNC	UNC-HTSF/MOgene	NEBNext_E7335	2	No	north_sweden	N/A
2	7288	7288	Oy-0	CS28591	NOR	60.39	6.19	0	1	SE	EI	TSL	AJI_1	1	No	admixed	GR
3	5784	5784	Ty-1	CS78790	UK	56.4	-5.2	0	0	BP	MPI	MPI/MPGC_Cologne	NEBNext_E7350	1	No	admixed	N/A
4	7322	7322	Rsch-4	CS28716	RUS	56.3	34	0	1	SE	EI	TSL	AJI_5+OF-PacF5	5	Yes	germany	GS
5	6974	6974	Ull2-5	CS78818	SWE	56.06	13.97	0	0	SE	UNC	UNC-HTSF	NEBNext_E7335	1	No	south_sweden	GS
6	7111	7111	Edi-0	CS28220	UK	55.95	-3.16	0	1	SE	EI	TSL	AJI_8+OF-PacF8	5	Yes	admixed	GS
7	7186	7186	Kn-0	CS28395	LTU	54.9	23.89	0	1	SE	EI	TSL	AJI_2+OF-PacF2	5	Yes	central_europe	GS
8	7063	7186	Kn-0	N/A	LTU	54.9	23.89	0	1	SE	UNC	UNC-HTSF	NEBNext_E7335	1	No	central_europe	GS
9	7413	7413	Wil-2	TSL-JJ-SP2486	LTU	54.68	25.32	0	1	SE	EI	TSL	AJI_1	1	No	central_europe	GS
10	7058	7058	Bur-0	CS28124	IRL	53.08	-9.08	0	1	SE	EI	TSL	AJI_1+OF-PacF1	8	Yes	admixed	GS
11	9610	9610	Lesno-4	CS77034	RUS	53.04	51.96	0	0	BP	MPI	MPI/MPGC_Cologne	NEBNext_E7350	1	No	asia	GS
12	6981	6981	Ws-2	CS76631	RUS	52.3	30	0	0	BP	MPI	MPI/MPGC_Cologne	NEBNext_E7350	1	No	admixed	GS
13	7396	7396	Ws-0	CS28824	RUS	52.3	30	0	1	SE	EI	TSL	AJI_6+OF-PacF6	8	Yes	central_europe	GS
14	7167	7167	Hi-0	CS28346	NED	52	5	0	1	SE	EI	TSL	AJI_1+OF-PacF1	5	Yes	ungrouped	GS
15	6924	6924	HR-5	CS22596	UK	51.41	-0.64	0	0	SE	EI	TSL	AJI_1	1	No	western_europe	GR
16	7273	7273	No-0	CS28565	GER	51.06	13.3	0	1	SE	EI	TSL	AJI_4+OF-PacF4	5	Yes	central_europe	GS
17	7308	7308	Po-0	CS28648	GER	50.72	7.1	0	1	SE	EI	TSL	AJI_4+OF-PacF4	8	Yes	ungrouped	GS
18	7415	7415	Wu-0	N6897	GER	49.79	9.94	0	1	SE	EI	TSL	AJI_7+OF-PacF7	5	Yes	germany	GS
19	5993	5993	DraIV 6-22	CS76823	CZE	49.41	16.28	0	0	BP	MPI	MPI/MPGC_Cologne	NEBNext_E7350	1	No	central_europe	GS
20	6899	6899	Bay-0	CS22676	GER	49	11	0	0	BP	MPI	MPI/MPGC_Cologne	NEBNext_E7350	1	No	ungrouped	GS
21	9792	9792	Lu4-2	CS77058	GER	48.54	9.09	0	0	BP	MPI	MPI/MPGC_Cologne	NEBNext_E7350	1	No	central_europe	N/A
22	108	108	LDV-18	CS77013	FRA	48.52	-4.07	0	0	BP	MPI	MPI/MPGC_Cologne	NEBNext_E7350	2	No	western_europe	GS
23	9784	9784	Erg2-6	CS76845	GER	48.5	8.8	0	0	BP	MPI	MPI/MPGC_Cologne	NEBNext_E7350	1	No	central_europe	GS
24	7213	7213	Ler-0	CS28445	GER	47.98	10.87	0	1	SE	EI	TSL	AJI_3+OF-PacF3	5	Yes	admixed	GS
25	7417	7417	Zu-0	N6902	SUI	47.37	8.55	0	1	SE	EI	TSL	AJI_7+OF-PacF7	8	Yes	western_europe	GS
26	9669	9669	Mitterberg-2-185	CS77086	ITA	46.37	11.28	0	0	BP	MPI	MPI/MPGC_Cologne	NEBNext_E7350	1	No	central_europe	GS
27	9911	9928	BEZ-9	N/A	FRA	44.12	3.77	0	0	BP	MPI	MPI/MPGC_Cologne	NEBNext_E7350	1	No	western_europe	N/A
28	1925	1925	MNF-Che-2	CS76185	USA	43.53	-86.18	0	0	BP	MPI	MPI/MPGC_Cologne	NEBNext_E7350	2	No	germany	N/A
29	9550	9550	Iso-4	CS7694	ESP	43.05	-5.37	1	0	BP	MPI	MPI/MPGC_Cologne	NEBNext_E7350	1	No	relict	N/A
30	9721	9721	Schip-1	CS77239	BUL	42.72	25.33	0	0	BP	MPI	MPI/MPGC_Cologne	NEBNext_E7350	1	No	italy_balkan_caucasus	N/A
31	9557	9557	Moa-0	CS77102	ESP	42.46	0.7	0	0	BP	MPI	MPI/MPGC_Cologne	NEBNext_E7350	1	No	spain	GS
32	9597	9597	Vig-1	CS78843	ESP	42.31	-2.53	0	0	BP	MPI	MPI/MPGC_Cologne	NEBNext_E7350	1	No	spain	N/A
33	9549	9549	Hum-2	CS76943	ESP	42.23	-3.69	1	0	SE	UNC	UNC-HTSF	NEBNext_E7335	1	No	relict	GS
34	9100	9100	Lag1-2	CS75441	GEO	41.83	46.28	0	0	BP	MPI	MPI/MPGC_Cologne	NEBNext_E7350	1	No	italy_balkan_caucasus	N/A
35	7328	7328	Sf-2	CS28731	ESP	41.78	3.03	0	1	SE	EI	TSL	AJI_1	1	No	spain	GS
36	9654	9654	Liri-1	CS77041	ITA	41.41	13.77	0	0	BP	MPI	MPI/MPGC_Cologne	NEBNext_E7350	1	No	ungrouped	N/A
37	9533	9533	Cem-0	CS76763	ESP	41.15	-4.32	1	0	BP	MPI	MPI/MPGC_Cologne	NEBNext_E7350	1	No	relict	GS
38	9536	9536	Cor-0	CS76782	ESP	40.83	-2	1	0	SE	UNC	UNC-HTSF	NEBNext_E7335	1	No	admixed	GS
39	9542	9542	Fun-0	CS76872	ESP	40.79	-4.05	1	0	BP	MPI	MPI/MPGC_Cologne	NEBNext_E7350	1	No	relict	GS
40	9871	9871	Nac-0	CS77117	ESP	40.75	-3.99	1	0	SE	UNC	UNC-HTSF	NEBNext_E7335	2	No	relict	GS
41	9947	9947	Ped-0	CS76415	ESP	40.74	-3.9	1	0	SE	UNC	UNC-HTSF/MOgene	NEBNext_E7335	2	No	relict	GS
42	9887	9887	Pun-0	CS77196	ESP	40.4	-4.77	1	0	SE	UNC	UNC-HTSF/MOgene	NEBNext_E7335	2	No	relict	GS
43	6906	6906	C24	CS22680	POR	40.21	-8.43	0	0	BP	MPI	MPI/MPGC_Cologne	NEBNext_E7350	1	No	ungrouped	GR
44	9518	9518	Alm-0	CS76660	ESP	39.88	-0.36	1	0	BP	MPI	MPI/MPGC_Cologne	NEBNext_E7350	1	No	spain	GS
45	9134	9134	Yeg-8	CS75475	ARM	39.87	45.36	0	0	BP	MPI	MPI/MPGC_Cologne	NEBNext_E7350	1	No	asia	GS
46	9600	9600	Vis-0	CS78848	ESP	39.85	-6.04	1	0	BP	MPI	MPI/MPGC_Cologne	NEBNext_E7350	1	No	relict	GR
47	9545	9545	Her-12	CS76920	ESP	39.4	-5.78	1	0	SE	UNC	UNC-HTSF	NEBNext_E7335	1	No	relict	GS
48	9658	9655	Marce-1	N/A	ITA	38.92	16.47	0	0	BP	MPI	MPI/MPGC_Cologne	NEBNext_E7350	1	No	central_europe	N/A
49	9554	9554	Lso-0	CS77055	ESP	38.86	-3.16	1	0	BP	MPI	MPI/MPGC_Cologne	NEBNext_E7350	1	No	relict	N/A
50	9580	9580	Scm-0	CS77241	ESP	38.68	-3.57	0	0	BP	MPI	MPI/MPGC_Cologne	NEBNext_E7350	1	No	ungrouped	N/A
51	6909	6909	Col-0	CS22681	USA	38.3	-92.3	0	1	BP	MPI	MPI/MPGC_Cologne	NEBNext_E7350	1	No	germany	GS
52	9537	9537	Cum-1	CS76787	ESP	38.07	-6.66	0	0	BP	MPI	MPI/MPGC_Cologne	NEBNext_E7350	1	No	spain	GS
53	9837	9837	Con-0	CS76780	ESP	37.94	-5.6	1	0	SE	UNC	UNC-HTSF	NEBNext_E7335	1	No	relict	GS
54	9762	9762	Etna-2	CS76487	ITA	37.69	14.98	1	0	SE	UNC	UNC-HTSF/MOgene	NEBNext_E7335	2	No	admixed	GS
55	9879	9879	Per-0	CS77169	ESP	37.6	-1.12	1	0	SE	UNC	UNC-HTSF/MOgene	NEBNext_E7335	2	No	relict	GR
56	7416	7416	Yo-0	CS22624	USA	37.45	-119.35	0	0	SE	EI	TSL	AJI_1	1	No	germany	WCS
57	7067	7067	Ct-1	CS28195	ITA	37.3	15	0	1	SE	EI	TSL	AJI_3+OF-PacF3	8	Yes	central_europe	GS
58	10015	10015	Sha	CS22690	AFG	37.29	71.3	0	0	BP	MPI	MPI/MPGC_Cologne	NEBNext_E7350	1	No	asia	GS
59	9583	9583	Sne-0	CS77258	ESP	37.09	-3.38	1	0	SE	UNC	UNC-HTSF	NEBNext_E7335	1	No	relict	GS
60	9944	9944	Don-0	CS76411	ESP	36.83	-6.36	1	0	SE	UNC	UNC-HTSF	NEBNext_E7335	1	No	relict	GS
61	9543	9543	Gra-0	CS76886	ESP	36.77	-5.39	1	0	SE	UNC	UNC-HTSF	NEBNext_E7335	1	No	relict	N/A
62	9869	9869	Moj-0	CS77105	ESP	36.76	-5.28	1	0	SE	UNC	UNC-HTSF/MOgene	NEBNext_E7335	4	No	relict	GS
63	7373	7373	Tsu-0	CS28780	JPN	34.43	136.31	0	1	SE	EI	TSL	AJI_5+OF-PacF5	8	Yes	admixed	GS
64	9764	9764	Qar-8a	CS76581	LBN	34.1	35.84	1	0	SE	UNC	UNC-HTSF/MOgene	NEBNext_E7335	2	No	admixed	GS
65	6939	6939	Mt-0	N1380	LIB	32.34	22.46	0	1	SE	EI	TSL	AJI_9+OF-PacF9	5	Yes	ungrouped	GS
								20	19
