# Supplementary material for: A Species-Wide Inventory of NLR Genes and Alleles in Arabidopsis thaliana
Source: Cell. 2019 Aug 22;178(5):1260–1272.e14. doi: 10.1016/j.cell.2019.07.038 (PMC6709784; doi:10.1016/j.cell.2019.07.038)
Supplement: Table S2. Architectures, Related to Figure 2 — (A) Domains in the A. thaliana Pan-NLRome. (B) Universe of IDs detected in the A. thaliana Col-0 reference accession and/or reference NLRomes of 19 other Brassicaceae species. (C) Sources of the 22 proteomes from 19 Brassicaceae species used to generate the Brassicaceae NLRome. (D) Domain architecture prevalence, number of paired NLRs and presence in the A. thaliana Col-0 reference accession and/or 19 Brassicaceae. (E) Number of architectures detected for each of the 27 IDs already known from Brassicaceae NLRomes. (F) Architecture metadata. (G) Prediction of CC motifs in functionally validated CNLs from Col-0 reference accession. [file mmc2.xlsx]

## Sheet: Table S2a
Domain_ID	Pfam_identifier	Pfam_description	Interpro_entry	ID	Size	Pair/Putpair_Size	Pair/Putpair_Ratio	Araport11_NLRs	Araport11_Architectures	Araport11	Brassicaceae_NLRs	Brassicaceae_Architectures	Brassicaceae	At-panNLRome_NLRs	At-panNLRome_Architectures	At-panNLRome	Kroj_et_al._Table_S3	Sarris_et_al._TableS14_RightP_lt_0.01
PF00931	NB-ARC	NB-ARC domain	IPR002182	0	10551	1640	0.155435	167	16	1	4504	270	1	10551	80	1	0	0
PF01582	TIR	TIR domain	IPR000157	0	8215	1204	0.146561	134	10	1	3492	199	1	8215	53	1	0	0
PF00560|PF07725|PF13306|PF13855	LRR	Leucine Rich Repeats	IPR001611|IPR011713|IPR026906	0	6795	1202	0.176894	106	9	1	2233	155	1	6795	52	1	0	0
Coil			NA	0	2032	122	0.060039	36	7	1	825	70	1	2032	28	1	0	0
PF05659	RPW8	Arabidopsis broad-spectrum mildew resistance protein RPW8	IPR008808	0	842	0	0	11	4	1	284	19	1	842	11	1	1	0
PF03106	WRKY	WRKY DNA -binding domain	IPR003657	1	172	156	0.906976	3	2	1	15	8	1	172	14	1	1	1
PF14299	PP2	Phloem protein 2	IPR025886	1	105	0	0	4	1	1	77	4	1	105	1	1	1	1
PF12315	DA1-like	Protein DA1	IPR022087	1	87	24	0.275862	2	2	1	12	6	1	87	9	1	0	0
PF00412	LIM	LIM domain	IPR001781	1	86	24	0.279069	2	2	1	11	5	1	86	8	1	0	1
PF00069	Pkinase	Protein kinase domain	IPR000719	1	76	65	0.855263	1	1	1	13	9	1	76	8	1	1	1
PF04548	AIG1	AIG1 family	IPR006703	1	45	44	0.977777	1	1	1	4	3	1	45	5	1	0	0
PF04859	DUF641	Plant protein of unknown function (DUF641)	IPR006943	1	45	0	0	1	1	1	0	0	0	45	2	1	0	0
PF08381	BRX	Transcription factor regulating root and shoot growth via Pin3	IPR013591	1	45	0	0	1	1	1	7	3	1	45	2	1	0	1
PF02671	PAH	Paired amphipathic helix repeat	IPR003822	1	43	36	0.837209	1	1	1	2	2	1	43	4	1	1	1
PF00635	Motile_Sperm	MSP (Major sperm protein) domain	IPR000535	1	38	0	0	1	1	1	0	0	0	38	1	1	0	0
PF00642	zf-CCCH	Zinc finger C-x8-C-x5-C-x3-H type (and similar)	IPR000571	1	19	18	0.947368	0	0	0	19	4	1	19	4	1	0	1
PF03634	TCP	TCP family transcription factor	IPR005333	1	16	15	0.9375	0	0	0	4	3	1	16	3	1	0	0
PF04852	DUF640	Protein of unknown function (DUF640)	IPR006936	1	16	0	0	0	0	0	3	3	1	16	1	1	1	1
PF02362	B3	B3 DNA binding domain	IPR003340	1	15	14	0.933333	0	0	0	28	11	1	15	3	1	1	1
PF05553	DUF761	Cotton fibre expressed protein	IPR008480	1	15	14	0.933333	0	0	0	3	2	1	15	3	1	0	1
PF06552	TOM20_plant	Plant specific mitochondrial import receptor subunit TOM20	IPR010547	1	10	0	0	0	0	0	0	0	0	10	5	1	0	0
PF07887	Calmodulin_bind	Calmodulin binding protein-like	IPR012416	1	10	8	0.8	0	0	0	16	8	1	10	1	1	0	1
PF06984	MRP-L47	Mitochondrial 39-S ribosomal protein L47 (MRP-L47)	IPR010729	1	9	0	0	0	0	0	0	0	0	9	1	1	0	0
PF14223	Retrotran_gag_2	gag-polypeptide of LTR copia-type	NA	1	8	0	0	0	0	0	9	9	1	8	1	1	0	0
PF07714	Pkinase_Tyr	Protein tyrosine kinase	IPR001245	1	7	6	0.857142	0	0	0	3	3	1	7	4	1	1	1
PF13442	Cytochrome_CBB3	Cytochrome C oxidase, cbb3-type, subunit III	IPR009056	1	7	7	1	0	0	0	2	2	1	7	1	1	0	0
PF01451	LMWPc	Low molecular weight phosphotyrosine protein phosphatase	IPR023485	1	6	0	0	0	0	0	0	0	0	6	3	1	0	0
PF13041	PPR_2	PPR repeat family	IPR002885	1	3	0	0	0	0	0	11	9	1	3	2	1	1	1
PF00004	AAA	ATPase family associated with various cellular activities (AAA)	IPR003959	1	2	0	0	0	0	0	13	5	1	2	2	1	0	0
PF01535	PPR	PPR repeat	IPR002885	1	2	0	0	0	0	0	12	10	1	2	1	1	1	0
PF03501	S10_plectin	Plectin/S10 domain	IPR005326	1	2	0	0	0	0	0	2	2	1	2	1	1	0	0
PF06026	Rib_5-P_isom_A	Ribose 5-phosphate isomerase A (phosphoriboisomerase A)	IPR004788	1	2	0	0	0	0	0	4	3	1	2	1	1	0	0
PF00170	bZIP_1	bZIP transcription factor	IPR004827	1	1	0	0	0	0	0	0	0	0	1	1	1	0	0
PF00380	Ribosomal_S9	Ribosomal protein S9/S16	IPR000754	1	1	0	0	0	0	0	2	2	1	1	1	1	0	0
PF00743	FMO-like	Flavin-binding monooxygenase-like	IPR020946	1	1	0	0	0	0	0	4	2	1	1	1	1	0	0
PF01434	Peptidase_M41	Peptidase family M41	IPR000642	1	1	0	0	0	0	0	0	0	0	1	1	1	0	0
PF01485	IBR	IBR domain, a half RING-finger domain	IPR002867	1	1	0	0	0	0	0	0	0	0	1	1	1	0	0
PF03637	Mob1_phocein	Mob1/phocein family	IPR005301	1	1	0	0	0	0	0	1	1	1	1	1	1	0	1
PF04864	Alliinase_C	Allinase	IPR006948	1	1	0	0	0	0	0	0	0	0	1	1	1	1	1
PF08268	FBA_3	F-box associated domain	IPR013187	1	1	0	0	0	0	0	2	2	1	1	1	1	0	0
PF14363	AAA_assoc	Domain associated at C-terminal with AAA	IPR025753	1	1	0	0	0	0	0	7	1	1	1	1	1	0	0

## Sheet: Table S2b
Domain	pan-NLR'ome_size	At-pan-NLR'ome	Araport11	Brassicaceae
PF00004	2	1	0	1
PF00010	0	0	0	1
PF00043	0	0	0	1
PF00063	0	0	0	1
PF00067	0	0	0	1
PF00069	77	1	1	1
PF00071	0	0	0	1
PF00076	0	0	0	1
PF00078	0	0	0	1
PF00079	0	0	0	1
PF00083	0	0	0	1
PF00097	0	0	0	1
PF00112	0	0	0	1
PF00134	0	0	0	1
PF00137	0	0	0	1
PF00149	0	0	0	1
PF00152	0	0	0	1
PF00166	0	0	0	1
PF00168	0	0	0	1
PF00169	0	0	0	1
PF00170	1	1	0	0
PF00171	0	0	0	1
PF00179	0	0	0	1
PF00189	0	0	0	1
PF00190	0	0	0	1
PF00201	0	0	0	1
PF00225	0	0	0	1
PF00238	0	0	0	1
PF00249	0	0	0	1
PF00254	0	0	0	1
PF00270	0	0	0	1
PF00271	0	0	0	1
PF00298	0	0	0	1
PF00307	0	0	0	1
PF00332	0	0	0	1
PF00350	0	0	0	1
PF00380	1	1	0	1
PF00385	0	0	0	1
PF00400	0	0	0	1
PF00403	0	0	0	1
PF00412	88	1	1	1
PF00415	0	0	0	1
PF00432	0	0	0	1
PF00462	0	0	0	1
PF00481	0	0	0	1
PF00498	0	0	0	1
PF00544	0	0	0	1
PF00570	0	0	0	1
PF00586	0	0	0	1
PF00588	0	0	0	1
PF00595	0	0	0	1
PF00612	0	0	0	1
PF00635	39	1	1	0
PF00642	19	1	0	1
PF00646	0	0	0	1
PF00651	0	0	0	1
PF00665	0	0	0	1
PF00732	0	0	0	1
PF00743	1	1	0	1
PF00892	0	0	0	1
PF00923	0	0	0	1
PF01031	0	0	0	1
PF01095	0	0	0	1
PF01103	0	0	0	1
PF01150	0	0	0	1
PF01208	0	0	0	1
PF01210	0	0	0	1
PF01227	0	0	0	1
PF01283	0	0	0	1
PF01301	0	0	0	1
PF01336	0	0	0	1
PF01344	0	0	0	1
PF01363	0	0	0	1
PF01419	0	0	0	1
PF01425	0	0	0	1
PF01426	0	0	0	1
PF01434	1	1	0	0
PF01451	6	1	0	0
PF01485	1	1	0	0
PF01535	2	1	0	1
PF01655	0	0	0	1
PF01657	0	0	0	1
PF01758	0	0	0	1
PF01764	0	0	0	1
PF01779	0	0	0	1
PF01843	0	0	0	1
PF01903	0	0	0	1
PF01926	0	0	0	1
PF02045	0	0	0	1
PF02181	0	0	0	1
PF02212	0	0	0	1
PF02265	0	0	0	1
PF02362	15	1	0	1
PF02365	0	0	0	1
PF02458	0	0	0	1
PF02485	0	0	0	1
PF02519	0	0	0	1
PF02536	0	0	0	1
PF02545	0	0	0	1
PF02606	0	0	0	1
PF02630	0	0	0	1
PF02671	44	1	1	1
PF02721	0	0	0	1
PF02731	0	0	0	1
PF02736	0	0	0	1
PF02798	0	0	0	1
PF02847	0	0	0	1
PF02854	0	0	0	1
PF02893	0	0	0	1
PF02984	0	0	0	1
PF03000	0	0	0	1
PF03004	0	0	0	1
PF03031	0	0	0	1
PF03033	0	0	0	1
PF03078	0	0	0	1
PF03080	0	0	0	1
PF03106	175	1	1	1
PF03107	0	0	0	1
PF03140	0	0	0	1
PF03151	0	0	0	1
PF03169	0	0	0	1
PF03372	0	0	0	1
PF03468	0	0	0	1
PF03469	0	0	0	1
PF03470	0	0	0	1
PF03478	0	0	0	1
PF03501	2	1	0	1
PF03572	0	0	0	1
PF03634	16	1	0	1
PF03637	1	1	0	1
PF03732	0	0	0	1
PF03859	0	0	0	1
PF03953	0	0	0	1
PF04142	0	0	0	1
PF04488	0	0	0	1
PF04548	46	1	1	1
PF04564	0	0	0	1
PF04572	0	0	0	1
PF04578	0	0	0	1
PF04776	0	0	0	1
PF04852	16	1	0	1
PF04859	46	1	1	0
PF04864	1	1	0	0
PF04969	0	0	0	1
PF05002	0	0	0	1
PF05055	0	0	0	1
PF05199	0	0	0	1
PF05253	0	0	0	1
PF05266	0	0	0	1
PF05553	15	1	0	1
PF05678	0	0	0	1
PF05699	0	0	0	1
PF05701	0	0	0	1
PF05879	0	0	0	1
PF05938	0	0	0	1
PF06026	2	1	0	1
PF06090	0	0	0	1
PF06203	0	0	0	1
PF06424	0	0	0	1
PF06552	10	1	0	0
PF06813	0	0	0	1
PF06839	0	0	0	1
PF06911	0	0	0	1
PF06984	9	1	0	0
PF07479	0	0	0	1
PF07650	0	0	0	1
PF07714	7	1	0	1
PF07723	0	0	0	1
PF07727	0	0	0	1
PF07734	0	0	0	1
PF07819	0	0	0	1
PF07887	10	1	0	1
PF07928	0	0	0	1
PF07983	0	0	0	1
PF08241	0	0	0	1
PF08246	0	0	0	1
PF08268	1	1	0	1
PF08284	0	0	0	1
PF08325	0	0	0	1
PF08381	46	1	1	1
PF08387	0	0	0	1
PF08458	0	0	0	1
PF08488	0	0	0	1
PF08701	0	0	0	1
PF08711	0	0	0	1
PF08718	0	0	0	1
PF09335	0	0	0	1
PF09382	0	0	0	1
PF09409	0	0	0	1
PF09713	0	0	0	1
PF10075	0	0	0	1
PF10172	0	0	0	1
PF10250	0	0	0	1
PF10609	0	0	0	1
PF11250	0	0	0	1
PF12315	89	1	1	1
PF12515	0	0	0	1
PF12697	0	0	0	1
PF12799	0	0	0	1
PF12819	0	0	0	1
PF12854	0	0	0	1
PF12894	0	0	0	1
PF12937	0	0	0	1
PF13041	3	1	0	1
PF13202	0	0	0	1
PF13297	0	0	0	1
PF13405	0	0	0	1
PF13409	0	0	0	1
PF13410	0	0	0	1
PF13415	0	0	0	1
PF13418	0	0	0	1
PF13442	7	1	0	1
PF13456	0	0	0	1
PF13499	0	0	0	1
PF13532	0	0	0	1
PF13676	0	0	0	1
PF13713	0	0	0	1
PF13833	0	0	0	1
PF13838	0	0	0	1
PF13925	0	0	0	1
PF13947	0	0	0	1
PF13961	0	0	0	1
PF13966	0	0	0	1
PF13968	0	0	0	1
PF13976	0	0	0	1
PF14111	0	0	0	1
PF14204	0	0	0	1
PF14223	8	1	0	1
PF14244	0	0	0	1
PF14299	108	1	1	1
PF14303	0	0	0	1
PF14363	1	1	0	1
PF14365	0	0	0	1
PF14392	0	0	0	1
PF14432	0	0	0	1
PF14541	0	0	0	1
PF14543	0	0	0	1
PF16124	0	0	0	1
PF17144	0	0	0	1

## Sheet: Table S2c
Internal_ID	Species	strain/accession/line	Genome_Publication_DOI	database	annotation_url	year	version	Order	NCBI_order	Family	NCBI_Family	Tribe	NCBI_Tribe	Genus	NCBI_Genus	Species	NCBI_Species	Subspecies	NCBI_Subspecies	Filtered_shorter_isoforms	Filtered_premature_STOP_seqs
0300	Leavenworthia alabamica		doi: 10.1038/ng.2684	BrassicaDB	brassicadb.org/brad/index.php	2016	2016-11-10	Brassicales	3699	Brassicaceae	3700	Cardamineae	980193	Leavenworthia	70804	Leavenworthia alabamica	310722				yes
0400	Aethionema arabicum		doi: 10.1038/ng.2684	BrassicaDB	brassicadb.org/brad/index.php	2016	2016-11-10	Brassicales	3699	Brassicaceae	3700	Aethionemeae	980082	Aethionema	72656	Aethionema arabicum	228871				yes
0500	Thellungiella parvula		doi: 10.1038/ng.889	BrassicaDB	brassicadb.org/brad/index.php	2016	2016-11-10	Brassicales	3699	Brassicaceae	3700			Schrenkiella	1394723	Schrenkiella parvula	98039
0700	Arabis alpina		doi: 10.1111/1755-0998.12189	Genbank	ftp.ncbi.nlm.nih.gov/genomes/all/GCA/000/733/195/GCA_000733195.1_A_alpina_V4	2017	GCA_000733195.1	Brassicales	3699	Brassicaceae	3700	Arabideae	981070	Arabis	50451	Arabis alpina	50452
0800	Sisymbrium irio		doi: 10.1038/ng.2684	BrassicaDB	brassicadb.org/brad/index.php	2016	2016-11-10	Brassicales	3699	Brassicaceae	3700	Sisymbrieae	981097	Sisymbrium	3729	Sisymbrium irio	3730				yes
0900	Thellungiella halophila		doi: 10.3389/fpls.2013.00046	BrassicaDB	brassicadb.org/brad/index.php	2016	173	Brassicales	3699	Brassicaceae	3700	Eutremeae	981100	Eutrema	98005	Eutrema halophilum	98038
1001	Thellungiella salsuginea		doi: 10.1073/pnas.1209954109	BrassicaDB	brassicadb.org/brad/index.php	2016	29	Brassicales	3699	Brassicaceae	3700	Eutremeae	981100	Eutrema	98005	Eutrema salsugineum	72664
1101	Raphanus sativus	Aokubi	doi: 10.1038/srep10835	NODAI Radish Genome Database	www.nodai-genome-d.org/	2017	1	Brassicales	3699	Brassicaceae	3700	Brassiceae	981071	Raphanus	3725	Raphanus sativus	3726	Raphanus sativus var. hortensis
1201	Brassica rapa	Chiifu-401-42	doi: 10.1038/ng.919	BrassicaDB	brassicadb.org/brad/index.php	2016	1.5	Brassicales	3699	Brassicaceae	3700	Brassiceae	981071	Brassica	3705	Brassica rapa	3711	Brassica rapa subsp. pekinensis	51351
1300	Brassica nigra		doi: 10.1038/ng.3657	BrassicaDB	brassicadb.org/brad/index.php	2017	1.1	Brassicales	3699	Brassicaceae	3700	Brassiceae	981071	Brassica	3705	Brassica nigra	3710
1401	Brassica napus	Darmor-bzh	doi: 10.1126/science.1253435	BrassicaDB	brassicadb.org/brad/index.php	2016	5	Brassicales	3699	Brassicaceae	3700	Brassiceae	981071	Brassica	3705	Brassica napus	3708
1500	Brassica juncea		doi: 10.1038/ng.3657	BrassicaDB	brassicadb.org/brad/index.php	2017	1.1	Brassicales	3699	Brassicaceae	3700	Brassiceae	981071	Brassica	3705	Brassica juncea	3707
1600	Brassica oleracea	TO1000	doi: 10.1186/gb-2014-15-6-r77	RefSeq	ftp.ncbi.nlm.nih.gov/genomes/all/GCF/000/695/525/GCF_000695525.1_BOL	2017	GCF_000695525.1	Brassicales	3699	Brassicaceae	3700	Brassiceae	981071	Brassica	3705	Brassica oleracea	3712	Brassica oleracea var. oleracea	109376
1700	Brassica oleracea	line 02–12	doi: 10.1038/ncomms4930	BrassicaDB	brassicadb.org/brad/index.php	2016	1.1	Brassicales	3699	Brassicaceae	3700	Brassiceae	981071	Brassica	3705	Brassica oleracea	3712	Brassica oleracea var. capitata	3716
1800	Camelina sativa	DH55	doi: 10.1038/ncomms4706	BrassicaDB	brassicadb.org/brad/index.php	2016	2	Brassicales	3699	Brassicaceae	3700	Camelineae	980083	Camelina	71323	Camelina sativa	90675			yes	yes
1900	Capsella grandiflora		doi: 10.1038/ng.2669	Phytozome	phytozome.jgi.doe.gov/pz/portal.html#!info?alias=Org_Cgrandiflora	2016	1.1	Brassicales	3699	Brassicaceae	3700	Camelineae	980083	Capsella	3718	Capsella grandiflora	264402			yes	yes
2000	Capsella rubella	Monte Gargano	doi: 10.1038/ng.2669	Phytozome	phytozome.jgi.doe.gov/pz/portal.html#!info?alias=Org_Crubella	2016	1	Brassicales	3699	Brassicaceae	3700	Camelineae	980083	Capsella	3718	Capsella rubella	81985
2101	Arabidopsis halleri	Tada Mine W302	doi: 10.1111/1755-0998.12604	Genbank	datadryad.org//resource/doi:10.5061/dryad.gn4hh	2017	GCA_900078215.1	Brassicales	3699	Brassicaceae	3700	Camelineae	980083	Arabidopsis	3701	Arabidopsis halleri	81970	Arabidopsis halleri subsp. gemmifera	63677	yes	yes
2102	Arabidopsis halleri ssp gemmifera		doi: 10.1093/nar/gkt1376	ENA	seselab.org/homeoroq/ahalleri_v1_0.gff	2017	BASO01	Brassicales	3699	Brassicaceae	3700	Camelineae	980083	Arabidopsis	3701	Arabidopsis halleri	81970	Arabidopsis halleri subsp. gemmifera	63677
2300	Arabidopsis lyrata	MN47	doi: 10.1038/ng.807	Phytozome	phytozome.jgi.doe.gov/pz/portal.html#!info?alias=Org_Alyrata	2016	1	Brassicales	3699	Brassicaceae	3700	Camelineae	980083	Arabidopsis	3701	Arabidopsis lyrata	59689	Arabidopsis lyrata subsp. lyrata	81972
2400	Arabidopsis lyrata ssp petrae		doi: 10.1093/nar/gkt1376	ENA	seselab.org/homeoroq/alyrata_v1_0.gff	2017	BASP01	Brassicales	3699	Brassicaceae	3700	Camelineae	980083	Arabidopsis	3701	Arabidopsis lyrata	59689	Arabidopsis lyrata subsp. petraea	59691
2500	Cardamine hirsuta		doi: 10.1038/nplants.2016.167	MPI	chi.mpipz.mpg.de/download/annotations/	2017	carhr38	Brassicales	3699	Brassicaceae	3700	Cardamineae	980193	Cardamine	50460	Cardamine hirsuta	50463

## Sheet: Table S2d
Architecture	ArchType	pan-NLR'ome_size	Paired_NLRs_size	Paired_NLRs_ratio	Paired_ratio_val	At-pan-NLR'ome	Araport11	Brassicaceae
Coil,NB	canonical	845	17	0.020118	0.020118	1	1	1
Coil,NB,LRR	canonical	952	8	0.008403	0.008403	1	1	1
Coil,NB,LRR,PF00069	noncanonical	14	12	0.857142	0.857142	1	0	0
Coil,NB,LRR,PF00923	noncanonical	0	0	0	0	0	0	1
Coil,NB,LRR,PF01535,PF13041	noncanonical	0	0	0	0	0	0	1
Coil,NB,LRR,PF03470,PF03468,PF03469	noncanonical	0	0	0	0	0	0	1
Coil,NB,LRR,PF04548	noncanonical	1	1	1	1	1	0	1
Coil,NB,LRR,PF04548,PF00069	noncanonical	16	16	1	1	1	0	0
Coil,NB,LRR,PF04548,PF02721	noncanonical	0	0	0	0	0	0	1
Coil,NB,LRR,PF04548,PF07714	noncanonical	2	2	1	1	1	0	0
Coil,NB,LRR,PF07714	noncanonical	3	3	1	1	1	0	0
Coil,NB,LRR,PF14223,PF13976,PF00665,PF07727	noncanonical	0	0	0	0	0	0	1
Coil,NB,PF00069	noncanonical	0	0	0	0	0	0	1
Coil,NB,PF00083,PF11250	noncanonical	0	0	0	0	0	0	1
Coil,NB,PF00743	noncanonical	1	0	0	0	1	0	0
Coil,NB,PF01535,PF13041,PF12854	noncanonical	0	0	0	0	0	0	1
Coil,NB,PF03078	noncanonical	0	0	0	0	0	0	1
Coil,NB,PF03080	noncanonical	0	0	0	0	0	0	1
Coil,NB,PF04548	noncanonical	26	25	0.961538	0.961538	1	1	0
Coil,NB,PF05553	noncanonical	0	0	0	0	0	0	1
Coil,NB,PF06203	noncanonical	0	0	0	0	0	0	1
Coil,NB,PF08268	noncanonical	1	0	0	0	1	0	0
Coil,NB,PF12799	noncanonical	0	0	0	0	0	0	1
Coil,NB,PF13418	noncanonical	0	0	0	0	0	0	1
Coil,NB,PF14111,PF14392,PF00078	noncanonical	0	0	0	0	0	0	1
Coil,PF00270,PF00271,PF16124,PF09382,PF00570,NB	noncanonical	0	0	0	0	0	0	1
Coil,PF00412,PF12315,RPW8	noncanonical	1	0	0	0	1	0	0
Coil,PF00412,PF12315,RPW8,NB,PF13041	noncanonical	1	0	0	0	1	0	0
Coil,PF13456,TIR,NB	noncanonical	0	0	0	0	0	0	1
Coil,TIR	canonical	0	0	0	0	0	0	1
Coil,TIR,NB	canonical	1	0	0	0	1	0	0
Coil,TIR,NB,LRR	canonical	0	0	0	0	0	0	1
LRR,NB	canonical	3	0	0	0	1	0	1
LRR,NB,TIR	canonical	0	0	0	0	0	0	1
LRR,TIR	canonical	13	0	0	0	1	0	1
LRR,TIR,NB	canonical	2	0	0	0	1	0	1
NB	canonical	1380	91	0.065942	0.065942	1	1	1
NB,Coil	canonical	2	0	0	0	1	0	1
NB,Coil,LRR	canonical	0	0	0	0	0	0	1
NB,Coil,PF00412,PF12315	noncanonical	1	0	0	0	1	0	0
NB,LRR	canonical	712	139	0.195224	0.195224	1	1	1
NB,LRR,Coil	canonical	12	0	0	0	1	0	1
NB,LRR,Coil,PF00238	noncanonical	0	0	0	0	0	0	1
NB,LRR,Coil,PF00412	noncanonical	1	0	0	0	1	0	0
NB,LRR,Coil,PF00412,PF12315	noncanonical	26	20	0.76923	0.76923	1	1	0
NB,LRR,PF00069	noncanonical	0	0	0	0	0	0	1
NB,LRR,PF00069,Coil	noncanonical	0	0	0	0	0	0	1
NB,LRR,PF00412,PF12315	noncanonical	5	5	1	1	1	0	1
NB,LRR,PF00646	noncanonical	0	0	0	0	0	0	1
NB,LRR,PF00646,PF07723,PF08387	noncanonical	0	0	0	0	0	0	1
NB,LRR,PF00651	noncanonical	0	0	0	0	0	0	1
NB,LRR,PF00923	noncanonical	0	0	0	0	0	0	1
NB,LRR,PF01425	noncanonical	0	0	0	0	0	0	1
NB,LRR,PF03106	noncanonical	108	105	0.972222	0.972222	1	1	1
NB,LRR,PF03106,PF13442	noncanonical	7	7	1	1	1	0	1
NB,LRR,PF03501	noncanonical	0	0	0	0	0	0	1
NB,LRR,PF04548	noncanonical	0	0	0	0	0	0	1
NB,LRR,PF04548,PF07714	noncanonical	1	1	1	1	1	0	0
NB,LRR,PF06552	noncanonical	1	0	0	0	1	0	0
NB,LRR,PF07727	noncanonical	0	0	0	0	0	0	1
NB,LRR,PF08241	noncanonical	0	0	0	0	0	0	1
NB,LRR,PF08718	noncanonical	0	0	0	0	0	0	1
NB,LRR,PF13925	noncanonical	0	0	0	0	0	0	1
NB,LRR,PF13966,PF03106	noncanonical	0	0	0	0	0	0	1
NB,LRR,PF14111	noncanonical	0	0	0	0	0	0	1
NB,LRR,PF14223	noncanonical	0	0	0	0	0	0	1
NB,LRR,PF14244,PF03732,PF07727	noncanonical	0	0	0	0	0	0	1
NB,LRR,PF14299,Coil	noncanonical	0	0	0	0	0	0	1
NB,LRR,TIR	canonical	38	19	0.5	0.5	1	1	1
NB,LRR,TIR,PF12937	noncanonical	0	0	0	0	0	0	1
NB,LRR,TIR,PF14299	noncanonical	0	0	0	0	0	0	1
NB,PF00201	noncanonical	0	0	0	0	0	0	1
NB,PF00270	noncanonical	0	0	0	0	0	0	1
NB,PF00412,PF12315	noncanonical	0	0	0	0	0	0	1
NB,PF00642	noncanonical	0	0	0	0	0	0	1
NB,PF00665,PF07727	noncanonical	0	0	0	0	0	0	1
NB,PF01336,PF00152,PF00646,PF07723,PF08387	noncanonical	0	0	0	0	0	0	1
NB,PF02458	noncanonical	0	0	0	0	0	0	1
NB,PF02721	noncanonical	0	0	0	0	0	0	1
NB,PF02736,PF00063,PF00612,Coil,PF01843	noncanonical	0	0	0	0	0	0	1
NB,PF02798	noncanonical	0	0	0	0	0	0	1
NB,PF03000	noncanonical	0	0	0	0	0	0	1
NB,PF03033,PF00201,PF00544	noncanonical	0	0	0	0	0	0	1
NB,PF03106	noncanonical	2	2	1	1	1	0	0
NB,PF03501	noncanonical	0	0	0	0	0	0	1
NB,PF03637	noncanonical	1	0	0	0	1	0	1
NB,PF05266	noncanonical	0	0	0	0	0	0	1
NB,PF05553	noncanonical	1	0	0	0	1	0	1
NB,PF06090	noncanonical	0	0	0	0	0	0	1
NB,PF08381	noncanonical	10	0	0	0	1	0	1
NB,PF09713	noncanonical	0	0	0	0	0	0	1
NB,PF13532	noncanonical	0	0	0	0	0	0	1
NB,PF13966	noncanonical	0	0	0	0	0	0	1
NB,PF14111	noncanonical	0	0	0	0	0	0	1
NB,PF14223,PF00665	noncanonical	0	0	0	0	0	0	1
NB,TIR	canonical	3	0	0	0	1	0	1
NB,TIR,LRR	canonical	2	1	0.5	0.5	1	0	1
NB,TIR,PF05879	noncanonical	0	0	0	0	0	0	1
PF00004,TIR,PF14365,PF03080	noncanonical	0	0	0	0	0	0	1
PF00067,NB,RPW8	noncanonical	0	0	0	0	0	0	1
PF00069,PF05678,NB,LRR	noncanonical	0	0	0	0	0	0	1
PF00069,PF07887,NB,LRR	noncanonical	0	0	0	0	0	0	1
PF00078,PF13966,NB,LRR	noncanonical	0	0	0	0	0	0	1
PF00079,TIR,NB,LRR	noncanonical	0	0	0	0	0	0	1
PF00097,NB	noncanonical	0	0	0	0	0	0	1
PF00137,TIR,NB	noncanonical	0	0	0	0	0	0	1
PF00149,NB	noncanonical	0	0	0	0	0	0	1
PF00179,TIR,NB,LRR	noncanonical	0	0	0	0	0	0	1
PF00201,NB	noncanonical	0	0	0	0	0	0	1
PF00249,PF07887,NB,LRR	noncanonical	0	0	0	0	0	0	1
PF00270,NB	noncanonical	0	0	0	0	0	0	1
PF00298,TIR,NB	noncanonical	0	0	0	0	0	0	1
PF00307,Coil,PF00225,TIR	noncanonical	0	0	0	0	0	0	1
PF00332,PF07983,TIR	noncanonical	0	0	0	0	0	0	1
PF00350,Coil,NB	noncanonical	0	0	0	0	0	0	1
PF00350,PF01031,PF00169,PF02212,NB	noncanonical	0	0	0	0	0	0	1
PF00380,TIR	noncanonical	1	0	0	0	1	0	0
PF00380,TIR,NB	noncanonical	0	0	0	0	0	0	1
PF00380,TIR,NB,LRR	noncanonical	0	0	0	0	0	0	1
PF00400,Coil,NB,PF13961	noncanonical	0	0	0	0	0	0	1
PF00400,PF13925,Coil,NB,LRR	noncanonical	0	0	0	0	0	0	1
PF00462,PF04776,PF02265,Coil,NB	noncanonical	0	0	0	0	0	0	1
PF00498,Coil,NB,PF00067	noncanonical	0	0	0	0	0	0	1
PF00498,Coil,TIR	noncanonical	0	0	0	0	0	0	1
PF00498,Coil,TIR,NB,LRR,PF00067	noncanonical	0	0	0	0	0	0	1
PF00586,NB	noncanonical	0	0	0	0	0	0	1
PF00588,NB	noncanonical	0	0	0	0	0	0	1
PF00595,PF03572,PF01655,TIR,PF14244,PF03732,PF13976,PF00665,PF07727	noncanonical	0	0	0	0	0	0	1
PF00635,TIR	noncanonical	39	0	0	0	1	1	0
PF00646,PF08387,TIR	noncanonical	0	0	0	0	0	0	1
PF00646,PF08387,TIR,PF13966	noncanonical	0	0	0	0	0	0	1
PF00743,Coil,NB	noncanonical	0	0	0	0	0	0	1
PF00743,Coil,NB,LRR	noncanonical	0	0	0	0	0	0	1
PF00892,TIR,NB	noncanonical	0	0	0	0	0	0	1
PF01095,TIR	noncanonical	0	0	0	0	0	0	1
PF01103,NB	noncanonical	0	0	0	0	0	0	1
PF01210,PF07479,Coil,NB	noncanonical	0	0	0	0	0	0	1
PF01227,NB	noncanonical	0	0	0	0	0	0	1
PF01301,NB,LRR	noncanonical	0	0	0	0	0	0	1
PF01301,TIR,NB,LRR	noncanonical	0	0	0	0	0	0	1
PF01419,NB	noncanonical	0	0	0	0	0	0	1
PF01419,NB,PF12799	noncanonical	0	0	0	0	0	0	1
PF01419,NB,PF13966	noncanonical	0	0	0	0	0	0	1
PF01535,PF13041,Coil,NB	noncanonical	0	0	0	0	0	0	1
PF01535,PF13041,PF14432,TIR,NB,LRR	noncanonical	0	0	0	0	0	0	1
PF01535,PF13041,TIR,NB,LRR	noncanonical	0	0	0	0	0	0	1
PF01535,PF14432,TIR,NB,LRR	noncanonical	0	0	0	0	0	0	1
PF01655,TIR	noncanonical	0	0	0	0	0	0	1
PF01657,TIR	noncanonical	0	0	0	0	0	0	1
PF01764,RPW8,NB	noncanonical	0	0	0	0	0	0	1
PF01764,TIR,NB,LRR	noncanonical	0	0	0	0	0	0	1
PF01903,Coil,NB	noncanonical	0	0	0	0	0	0	1
PF02362,TIR	noncanonical	0	0	0	0	0	0	1
PF02362,TIR,NB	noncanonical	0	0	0	0	0	0	1
PF02362,TIR,NB,LRR	noncanonical	0	0	0	0	0	0	1
PF02362,TIR,NB,LRR,PF00010	noncanonical	0	0	0	0	0	0	1
PF02362,TIR,NB,LRR,PF00010,Coil	noncanonical	0	0	0	0	0	0	1
PF02362,TIR,NB,LRR,PF00642	noncanonical	3	3	1	1	1	0	1
PF02362,TIR,NB,LRR,PF08711	noncanonical	0	0	0	0	0	0	1
PF02519,TIR,NB,LRR	noncanonical	0	0	0	0	0	0	1
PF02606,TIR,NB,LRR	noncanonical	0	0	0	0	0	0	1
PF02671,PF03106,NB	noncanonical	0	0	0	0	0	0	1
PF02671,PF03106,NB,LRR,PF00069	noncanonical	19	14	0.736842	0.736842	1	1	0
PF02671,PF03106,NB,PF00069	noncanonical	0	0	0	0	0	0	1
PF02671,PF03106,TIR,NB	noncanonical	1	1	1	1	1	0	0
PF02671,PF03106,TIR,NB,LRR	noncanonical	5	5	1	1	1	0	0
PF02671,PF03106,TIR,NB,LRR,PF00069	noncanonical	19	17	0.894736	0.894736	1	0	0
PF02736,PF00063,PF00612,Coil,PF01843,TIR,NB	noncanonical	0	0	0	0	0	0	1
PF02798,PF00043,NB,LRR	noncanonical	0	0	0	0	0	0	1
PF03031,NB,LRR	noncanonical	0	0	0	0	0	0	1
PF03031,TIR,NB,LRR	noncanonical	0	0	0	0	0	0	1
PF03106,NB	noncanonical	1	0	0	0	1	0	0
PF03106,NB,LRR	noncanonical	1	0	0	0	1	0	0
PF03106,NB,LRR,PF00069	noncanonical	1	0	0	0	1	0	0
PF03106,TIR,NB,LRR	noncanonical	1	1	1	1	1	0	0
PF03106,TIR,NB,LRR,PF00069	noncanonical	5	5	1	1	1	0	0
PF03106,TIR,NB,PF00069	noncanonical	2	2	1	1	1	0	0
PF03107,NB,LRR	noncanonical	0	0	0	0	0	0	1
PF03169,TIR,NB	noncanonical	0	0	0	0	0	0	1
PF03372,PF13966,TIR	noncanonical	0	0	0	0	0	0	1
PF03634,PF00403,NB,LRR	noncanonical	0	0	0	0	0	0	1
PF03634,PF00403,TIR,NB,LRR	noncanonical	0	0	0	0	0	0	1
PF03634,PF02362,TIR,NB,LRR,PF00642	noncanonical	11	10	0.90909	0.90909	1	0	0
PF03634,PF02362,TIR,NB,LRR,PF08711,Coil,PF07928	noncanonical	0	0	0	0	0	0	1
PF03634,PF02362,TIR,NB,PF00642	noncanonical	1	1	1	1	1	0	0
PF03634,TIR,NB,LRR,PF00642	noncanonical	4	4	1	1	1	0	0
PF03859,PF02362,NB,LRR	noncanonical	0	0	0	0	0	0	1
PF03859,PF02362,TIR,NB,LRR	noncanonical	0	0	0	0	0	0	1
PF03859,TIR,LRR	noncanonical	0	0	0	0	0	0	1
PF03859,TIR,NB,LRR,Coil,PF07928	noncanonical	0	0	0	0	0	0	1
PF04564,TIR,NB,LRR	noncanonical	0	0	0	0	0	0	1
PF04852,NB,LRR	noncanonical	0	0	0	0	0	0	1
PF04852,TIR,NB,LRR	noncanonical	16	0	0	0	1	0	1
PF04852,TIR,PF00076,NB,LRR	noncanonical	0	0	0	0	0	0	1
PF04864,TIR,LRR	noncanonical	1	0	0	0	1	0	0
PF05055,TIR,NB,LRR	noncanonical	0	0	0	0	0	0	1
PF05266,TIR,NB,LRR	noncanonical	0	0	0	0	0	0	1
PF05678,NB	noncanonical	0	0	0	0	0	0	1
PF05678,NB,LRR	noncanonical	0	0	0	0	0	0	1
PF05678,PF03106,NB,LRR	noncanonical	0	0	0	0	0	0	1
PF05699,PF08241,PF13966,PF13456,TIR	noncanonical	0	0	0	0	0	0	1
PF05701,Coil,PF01208,TIR,NB,LRR	noncanonical	0	0	0	0	0	0	1
PF06026,NB,LRR	noncanonical	0	0	0	0	0	0	1
PF06026,TIR,NB	noncanonical	0	0	0	0	0	0	1
PF06026,TIR,NB,LRR	noncanonical	2	0	0	0	1	0	1
PF06552,TIR	noncanonical	1	0	0	0	1	0	0
PF06552,TIR,NB,LRR	noncanonical	1	0	0	0	1	0	0
PF06813,PF13456,NB,LRR	noncanonical	0	0	0	0	0	0	1
PF06839,Coil,NB	noncanonical	0	0	0	0	0	0	1
PF06911,Coil,NB	noncanonical	0	0	0	0	0	0	1
PF07714,TIR,NB,LRR	noncanonical	1	0	0	0	1	0	0
PF07819,TIR,NB	noncanonical	0	0	0	0	0	0	1
PF07819,TIR,NB,LRR	noncanonical	0	0	0	0	0	0	1
PF07887,NB	noncanonical	10	8	0.8	0.8	1	0	1
PF07887,NB,LRR	noncanonical	0	0	0	0	0	0	1
PF07887,NB,LRR,PF00069	noncanonical	0	0	0	0	0	0	1
PF07887,PF05678,NB,LRR	noncanonical	0	0	0	0	0	0	1
PF07887,PF05678,TIR,LRR	noncanonical	0	0	0	0	0	0	1
PF07887,TIR,NB,LRR,PF01758	noncanonical	0	0	0	0	0	0	1
PF07983,TIR,NB,LRR	noncanonical	0	0	0	0	0	0	1
PF08246,PF00112,TIR	noncanonical	0	0	0	0	0	0	1
PF08325,PF09409,TIR,NB	noncanonical	0	0	0	0	0	0	1
PF08701,PF01926,Coil,NB	noncanonical	0	0	0	0	0	0	1
PF10172,NB,LRR	noncanonical	0	0	0	0	0	0	1
PF10172,TIR	noncanonical	0	0	0	0	0	0	1
PF10172,TIR,LRR	noncanonical	0	0	0	0	0	0	1
PF12315,RPW8,NB,PF00412,PF13041,PF01535	noncanonical	0	0	0	0	0	0	1
PF12697,TIR,NB,LRR	noncanonical	0	0	0	0	0	0	1
PF12854,PF13041,PF01535,Coil,NB,LRR	noncanonical	0	0	0	0	0	0	1
PF13405,PF13499,NB,LRR	noncanonical	0	0	0	0	0	0	1
PF13409,PF13410,TIR	noncanonical	0	0	0	0	0	0	1
PF13409,TIR	noncanonical	0	0	0	0	0	0	1
PF13418,PF01344,TIR,NB	noncanonical	0	0	0	0	0	0	1
PF13418,PF13415,Coil,NB	noncanonical	0	0	0	0	0	0	1
PF13418,PF13415,NB	noncanonical	0	0	0	0	0	0	1
PF13456,TIR,NB,LRR	noncanonical	0	0	0	0	0	0	1
PF13676,NB	noncanonical	0	0	0	0	0	0	1
PF13676,TIR	noncanonical	0	0	0	0	0	0	1
PF13838,TIR	noncanonical	0	0	0	0	0	0	1
PF13947,PF08488,PF07714,TIR,NB,LRR	noncanonical	0	0	0	0	0	0	1
PF13966,PF00004,NB	noncanonical	0	0	0	0	0	0	1
PF13968,PF04578,Coil,NB	noncanonical	0	0	0	0	0	0	1
PF13968,PF04578,NB	noncanonical	0	0	0	0	0	0	1
PF14111,Coil,NB,LRR	noncanonical	0	0	0	0	0	0	1
PF14111,PF14392,Coil,PF00078,PF13966,PF13456,TIR,NB,LRR	noncanonical	0	0	0	0	0	0	1
PF14111,PF14392,PF13456,TIR	noncanonical	0	0	0	0	0	0	1
PF14223,NB	noncanonical	0	0	0	0	0	0	1
PF14223,NB,LRR	noncanonical	0	0	0	0	0	0	1
PF14223,TIR,NB,LRR	noncanonical	0	0	0	0	0	0	1
PF14244,PF03732,PF00665,PF07727,NB	noncanonical	0	0	0	0	0	0	1
PF14244,PF07727,NB	noncanonical	0	0	0	0	0	0	1
PF14244,PF13976,PF00665,PF07727,TIR,NB,LRR	noncanonical	0	0	0	0	0	0	1
PF14244,PF14223,PF00665,NB,LRR	noncanonical	0	0	0	0	0	0	1
PF14303,TIR	noncanonical	0	0	0	0	0	0	1
PF14363,PF00004,Coil,NB	noncanonical	1	0	0	0	1	0	1
PF14392,PF13966,NB	noncanonical	0	0	0	0	0	0	1
PF14543,PF14541,PF00071,TIR,NB	noncanonical	0	0	0	0	0	0	1
PF17144,PF14204,NB	noncanonical	0	0	0	0	0	0	1
RPW8	canonical	476	0	0	0	1	1	1
RPW8,Coil	canonical	2	0	0	0	1	0	1
RPW8,Coil,NB	canonical	18	0	0	0	1	0	1
RPW8,Coil,NB,LRR	canonical	45	0	0	0	1	1	1
RPW8,NB	canonical	254	0	0	0	1	1	1
RPW8,NB,Coil	canonical	0	0	0	0	0	0	1
RPW8,NB,LRR	canonical	1	0	0	0	1	0	1
RPW8,NB,PF00412,PF12315	noncanonical	51	0	0	0	1	1	1
RPW8,NB,PF00412,PF12315,PF13041,PF01535	noncanonical	2	0	0	0	1	0	0
RPW8,NB,PF02362,PF12894,PF00400,PF10075	noncanonical	0	0	0	0	0	0	1
RPW8,NB,PF03732	noncanonical	0	0	0	0	0	0	1
RPW8,NB,PF12315	noncanonical	1	0	0	0	1	0	1
RPW8,PF00412	noncanonical	0	0	0	0	0	0	1
RPW8,PF12315	noncanonical	0	0	0	0	0	0	1
RPW8,TIR	canonical	0	0	0	0	0	0	1
RPW8,TIR,NB,LRR	canonical	0	0	0	0	0	0	1
RPW8,TIR,PF07727	noncanonical	0	0	0	0	0	0	1
TIR	canonical	1797	27	0.015025	0.015025	1	1	1
TIR,Coil	canonical	48	3	0.0625	0.0625	1	1	1
TIR,Coil,NB	canonical	0	0	0	0	0	0	1
TIR,Coil,NB,LRR	canonical	27	17	0.629629	0.629629	1	1	1
TIR,LRR	canonical	106	2	0.018867	0.018867	1	0	1
TIR,LRR,PF00069	noncanonical	0	0	0	0	0	0	1
TIR,LRR,PF00415,PF01363,Coil,PF13713,PF08381	noncanonical	0	0	0	0	0	0	1
TIR,LRR,PF01451	noncanonical	1	0	0	0	1	0	0
TIR,LRR,PF02536	noncanonical	0	0	0	0	0	0	1
TIR,LRR,PF07734,PF00646	noncanonical	0	0	0	0	0	0	1
TIR,LRR,PF08268	noncanonical	0	0	0	0	0	0	1
TIR,NB	canonical	1277	299	0.234142	0.234142	1	1	1
TIR,NB,Coil	canonical	1	0	0	0	1	0	1
TIR,NB,Coil,LRR	canonical	0	0	0	0	0	0	1
TIR,NB,LRR	canonical	4679	798	0.170549	0.170549	1	1	1
TIR,NB,LRR,Coil	canonical	1	1	1	1	1	0	1
TIR,NB,LRR,Coil,PF00170	noncanonical	1	0	0	0	1	0	0
TIR,NB,LRR,Coil,PF05701	noncanonical	0	0	0	0	0	0	1
TIR,NB,LRR,PF00069	noncanonical	1	0	0	0	1	0	0
TIR,NB,LRR,PF00076	noncanonical	0	0	0	0	0	0	1
TIR,NB,LRR,PF00078	noncanonical	0	0	0	0	0	0	1
TIR,NB,LRR,PF00083	noncanonical	0	0	0	0	0	0	1
TIR,NB,LRR,PF00171	noncanonical	0	0	0	0	0	0	1
TIR,NB,LRR,PF00254	noncanonical	0	0	0	0	0	0	1
TIR,NB,LRR,PF00400	noncanonical	0	0	0	0	0	0	1
TIR,NB,LRR,PF00642	noncanonical	0	0	0	0	0	0	1
TIR,NB,LRR,PF00642,Coil,PF07928	noncanonical	0	0	0	0	0	0	1
TIR,NB,LRR,PF01283	noncanonical	0	0	0	0	0	0	1
TIR,NB,LRR,PF01434	noncanonical	1	0	0	0	1	0	0
TIR,NB,LRR,PF01451	noncanonical	4	0	0	0	1	0	0
TIR,NB,LRR,PF01485	noncanonical	1	0	0	0	1	0	0
TIR,NB,LRR,PF01655,PF01535,PF13041,PF14432	noncanonical	0	0	0	0	0	0	1
TIR,NB,LRR,PF01779	noncanonical	0	0	0	0	0	0	1
TIR,NB,LRR,PF02045	noncanonical	0	0	0	0	0	0	1
TIR,NB,LRR,PF02365	noncanonical	0	0	0	0	0	0	1
TIR,NB,LRR,PF02545	noncanonical	0	0	0	0	0	0	1
TIR,NB,LRR,PF02630	noncanonical	0	0	0	0	0	0	1
TIR,NB,LRR,PF02731	noncanonical	0	0	0	0	0	0	1
TIR,NB,LRR,PF02854,PF02847	noncanonical	0	0	0	0	0	0	1
TIR,NB,LRR,PF03106	noncanonical	3	0	0	0	1	0	1
TIR,NB,LRR,PF03106,PF13442	noncanonical	0	0	0	0	0	0	1
TIR,NB,LRR,PF03501	noncanonical	2	0	0	0	1	0	0
TIR,NB,LRR,PF04142	noncanonical	0	0	0	0	0	0	1
TIR,NB,LRR,PF04564	noncanonical	0	0	0	0	0	0	1
TIR,NB,LRR,PF04969,PF05002	noncanonical	0	0	0	0	0	0	1
TIR,NB,LRR,PF05553	noncanonical	12	12	1	1	1	0	0
TIR,NB,LRR,PF06424	noncanonical	0	0	0	0	0	0	1
TIR,NB,LRR,PF06552	noncanonical	6	0	0	0	1	0	0
TIR,NB,LRR,PF06984	noncanonical	9	0	0	0	1	0	0
TIR,NB,LRR,PF07727	noncanonical	0	0	0	0	0	0	1
TIR,NB,LRR,PF08241	noncanonical	0	0	0	0	0	0	1
TIR,NB,LRR,PF08387	noncanonical	0	0	0	0	0	0	1
TIR,NB,LRR,PF08458	noncanonical	0	0	0	0	0	0	1
TIR,NB,LRR,PF08718	noncanonical	0	0	0	0	0	0	1
TIR,NB,LRR,PF09335	noncanonical	0	0	0	0	0	0	1
TIR,NB,LRR,PF12819,PF07714	noncanonical	0	0	0	0	0	0	1
TIR,NB,LRR,PF13976,PF00665	noncanonical	0	0	0	0	0	0	1
TIR,NB,LRR,PF14244,PF14223	noncanonical	0	0	0	0	0	0	1
TIR,NB,LRR,PF14299	noncanonical	0	0	0	0	0	0	1
TIR,NB,PF00069	noncanonical	0	0	0	0	0	0	1
TIR,NB,PF00166	noncanonical	0	0	0	0	0	0	1
TIR,NB,PF00168	noncanonical	0	0	0	0	0	0	1
TIR,NB,PF00190	noncanonical	0	0	0	0	0	0	1
TIR,NB,PF00201	noncanonical	0	0	0	0	0	0	1
TIR,NB,PF00432	noncanonical	0	0	0	0	0	0	1
TIR,NB,PF00481	noncanonical	0	0	0	0	0	0	1
TIR,NB,PF00732,PF05199	noncanonical	0	0	0	0	0	0	1
TIR,NB,PF01150	noncanonical	0	0	0	0	0	0	1
TIR,NB,PF02365	noncanonical	0	0	0	0	0	0	1
TIR,NB,PF02854,PF02847	noncanonical	0	0	0	0	0	0	1
TIR,NB,PF03107	noncanonical	0	0	0	0	0	0	1
TIR,NB,PF03732,PF08284,PF00078,PF00665,Coil,PF00385	noncanonical	0	0	0	0	0	0	1
TIR,NB,PF05553	noncanonical	2	2	1	1	1	0	0
TIR,NB,PF05879	noncanonical	0	0	0	0	0	0	1
TIR,NB,PF05879,PF00732,PF05199	noncanonical	0	0	0	0	0	0	1
TIR,NB,PF06552	noncanonical	1	0	0	0	1	0	0
TIR,NB,PF07650,PF00189	noncanonical	0	0	0	0	0	0	1
TIR,NB,PF07714	noncanonical	0	0	0	0	0	0	1
TIR,NB,PF08241	noncanonical	0	0	0	0	0	0	1
TIR,NB,PF08381	noncanonical	36	0	0	0	1	1	1
TIR,NB,PF10609	noncanonical	0	0	0	0	0	0	1
TIR,NB,PF12315	noncanonical	1	0	0	0	1	0	0
TIR,NB,PF12799	noncanonical	0	0	0	0	0	0	1
TIR,NB,PF13966	noncanonical	0	0	0	0	0	0	1
TIR,PF00004	noncanonical	0	0	0	0	0	0	1
TIR,PF00004,LRR	noncanonical	0	0	0	0	0	0	1
TIR,PF00004,NB	noncanonical	1	0	0	0	1	0	0
TIR,PF00067	noncanonical	0	0	0	0	0	0	1
TIR,PF00078	noncanonical	0	0	0	0	0	0	1
TIR,PF00134,PF02984	noncanonical	0	0	0	0	0	0	1
TIR,PF00254	noncanonical	0	0	0	0	0	0	1
TIR,PF00481	noncanonical	0	0	0	0	0	0	1
TIR,PF00646,PF08268	noncanonical	0	0	0	0	0	0	1
TIR,PF00732,PF05199	noncanonical	0	0	0	0	0	0	1
TIR,PF01419	noncanonical	0	0	0	0	0	0	1
TIR,PF01426	noncanonical	0	0	0	0	0	0	1
TIR,PF01451	noncanonical	1	0	0	0	1	0	0
TIR,PF02045	noncanonical	0	0	0	0	0	0	1
TIR,PF02181	noncanonical	0	0	0	0	0	0	1
TIR,PF02485	noncanonical	0	0	0	0	0	0	1
TIR,PF02854,PF02847	noncanonical	0	0	0	0	0	0	1
TIR,PF02893	noncanonical	0	0	0	0	0	0	1
TIR,PF03004	noncanonical	0	0	0	0	0	0	1
TIR,PF03140	noncanonical	0	0	0	0	0	0	1
TIR,PF03151	noncanonical	0	0	0	0	0	0	1
TIR,PF03478	noncanonical	0	0	0	0	0	0	1
TIR,PF03953	noncanonical	0	0	0	0	0	0	1
TIR,PF04488,PF04572,PF01535,PF13041	noncanonical	0	0	0	0	0	0	1
TIR,PF04564	noncanonical	0	0	0	0	0	0	1
TIR,PF04859	noncanonical	28	0	0	0	1	1	0
TIR,PF04859,Coil	noncanonical	18	0	0	0	1	0	0
TIR,PF05253	noncanonical	0	0	0	0	0	0	1
TIR,PF05879	noncanonical	0	0	0	0	0	0	1
TIR,PF05938	noncanonical	0	0	0	0	0	0	1
TIR,PF07723	noncanonical	0	0	0	0	0	0	1
TIR,PF10250	noncanonical	0	0	0	0	0	0	1
TIR,PF12515	noncanonical	0	0	0	0	0	0	1
TIR,PF12937	noncanonical	0	0	0	0	0	0	1
TIR,PF13297	noncanonical	0	0	0	0	0	0	1
TIR,PF13456	noncanonical	0	0	0	0	0	0	1
TIR,PF13499	noncanonical	0	0	0	0	0	0	1
TIR,PF13499,PF13202	noncanonical	0	0	0	0	0	0	1
TIR,PF13499,PF13456	noncanonical	0	0	0	0	0	0	1
TIR,PF13833	noncanonical	0	0	0	0	0	0	1
TIR,PF13966	noncanonical	0	0	0	0	0	0	1
TIR,PF14223	noncanonical	8	0	0	0	1	0	0
TIR,PF14223,PF13976,PF00665,PF07727	noncanonical	0	0	0	0	0	0	1
TIR,PF14299	noncanonical	108	0	0	0	1	1	1
TIR,PF14392	noncanonical	0	0	0	0	0	0	1

## Sheet: Table S2e
ID	Name	At-pan-NLRome_Archs	Novel_archs(not_brassic)	Known_archs(in_brassic)	Kroj_et_al._Table_S3	Sarris_et_al._TableS14_RightP_lt_0.01
PF03106	WRKY	14	11	3	1	1
PF12315	DA1-like	9	6	3	0	0
PF00069	Pkinase	8	8	0	1	1
PF00412	LIM	8	6	2	0	1
PF04548	AIG1	5	4	1	0	0
PF02671	PAH	4	4	0	1	1
PF07714	Pkinase_Tyr	4	4	0	1	1
PF00642	zf-CCCH	4	3	1	0	1
PF03634	TCP	3	3	0	0	0
PF02362	B3	3	2	1	1	1
PF05553	DUF761	3	2	1	0	1
PF13041	PPR_2	2	2	0	1	1
PF00004	AAA	2	1	1	0	0
PF08381	BRX	2	0	2	0	1
PF00380	Ribosomal_S9	1	1	0	0	0
PF00743	FMO-like	1	1	0	0	0
PF01535	PPR	1	1	0	1	0
PF03501	S10_plectin	1	1	0	0	0
PF08268	FBA_3	1	1	0	0	0
PF14223	Retrotran_gag_2	1	1	0	0	0
PF03637	Mob1_phocein	1	0	1	0	1
PF04852	DUF640	1	0	1	1	1
PF06026	Rib_5-P_isom_A	1	0	1	0	0
PF07887	Calmodulin_bind	1	0	1	0	1
PF13442	Cytochrome_CBB3	1	0	1	0	0
PF14299	PP2	1	0	1	1	1
PF14363	AAA_assoc	1	0	1	0	0

## Sheet: Table S2f
Collapsed_Arch	size	size_ratio	Arch_Type	ArchType_ratio	Transcript	Subclass	Combined_Subclasses	pair_putpair_size	pair_putpair_ratio	pair_putpair_transcripts	transcripts_assigned_to_OGs	Number_different_OGs	transcripts_assigned_to_refinedOGs	Number_different_refinedOGs	Collapsed_Arch_in_Col-0	Collapsed_Arch_in_Family
TIR,NB,LRR	4599	0.349468	canonical	0.368037	10015|T018-R1;10015|T022-R1;10015|T023-R1;10015|T026-R1;10015|T036-R1;10015|T040-R1;10015|T042-R1;10015|T047-R1;10015|T048-R1;10015|T062-R1;10015|T063-R1;10015|T065-R1;10015|T066-R1;10015|T067-R1;10015|T071-R1;10015|T074-R1;10015|T075-R1;10015|T076-R1;10015|T087-R1;10015|T092-R1;10015|T097-R1;10015|T098-R1;10015|T136-R1;10015|T143-R1;10015|T144-R1;10015|T148-R1;10015|T153-R1;10015|T155-R1;10015|T…	TNL	TNL	780	0.169602	ATH|AT1G17600.1;ATH|AT1G56520.2;ATH|AT1G56540.1;ATH|AT1G72840.2;ATH|AT2G17060.1;ATH|AT3G51560.1;ATH|AT3G51570.1;ATH|AT4G12010.1;ATH|AT4G19500.1;ATH|AT4G19510.4;ATH|AT4G19520.1;ATH|AT4G36140.1;ATH|AT4G36150.1;ATH|AT5G17880.1;ATH|AT5G40100.1;ATH|AT5G45060.1;ATH|AT5G45200.1;ATH|AT5G45210.4;ATH|AT5G45230.1;ATH|AT5G45240.1;ATH|AT5G45250.1;ATH|AT5G48770.1;10015|T032-R1;10015|T054-R1;10015|T078-R1;10015…	4589	136	4599	553	1	1
TIR	1767	0.13427	canonical	0.141405	10015|T035-R1;10015|T053-R1;10015|T057-R1;10015|T058-R1;10015|T068-R1;10015|T094-R1;10015|T095-R1;10015|T177-R1;10015|T301.2-R1;10015|T347-R1;10015|T348-R1;10015|T349-R1;10015|T363-R1;10015|T377-R1;10015|T380-R1;10015|T392-R1;10015|T393-R1;10015|T424.2-R1;10015|T430-R1;10015|T450-R1;10015|T459-R1;10015|T475-R1;108|T045-R1;108|T057-R1;108|T060-R1;108|T118-R1;108|T182.2-R1;108|T215-R1;108|T216-R1;1…	T	T(L)	27	0.01528	7186|T144-R1;7308|T153-R1;9600|T236-R1;ATH|AT2G17055.1;5784|T059.1-R1;7067|T249-R1;7167|T300-R1;9536|T186-R1;6906|T033-R1;6939|T327-R1;6939|T552-R1;7063|T148-R1;7067|T154-R1;7308|T152-R1;7328|T269-R1;7396|T095-R1;7396|T423-R1;7413|T193-R1;9332|T189-R1;9332|T385-R1;9536|T024-R1;9545|T259-R1;9550|T171-R1;9869|T005-R1;9871|T235-R1;9879|T212-R1;9944|T126-R1	1698	97	1767	308	1	1
NB	1361	0.103419	canonical	0.108914	10015|T109-R1;10015|T111-R1;10015|T168.2-R1;10015|T169-R1;10015|T221-R1;10015|T245-R1;10015|T269-R1;10015|T296-R1;10015|T315-R1;10015|T350.1-R1;10015|T357-R1;10015|T371-R1;10015|T437-R1;10015|T446-R1;10015|T470-R1;108|T224.2-R1;108|T225-R1;108|T258-R1;108|T288-R1;108|T304-R1;108|T306-R1;108|T317-R1;108|T400-R1;108|T467-R1;108|T526-R1;108|T529-R1;108|T555-R1;108|T566-R1;108|T578-R1;1925|T161-R1;19…	N	N	90	0.066127	ATH|AT3G14460.1;10015|T139-R1;10015|T194-R1;10015|T224-R1;108|T158-R1;108|T264-R1;5784|T209-R1;5784|T286-R1;5993|T174-R1;5993|T200-R1;6899|T165-R1;6906|T172-R1;6924|T146-R1;6924|T222-R1;6939|T259-R1;6974|T210-R1;6974|T225-R1;6974|T241-R1;6981|T202-R1;6981|T234-R1;7058|T158-R1;7063|T142-R1;7067|T089-R1;7067|T120-R1;7167|T159-R1;7186|T121-R1;7273|T156-R1;7273|T159-R1;7273|T187-R1;7308|T139-R1;7322|…	1315	91	1361	304	1	1
TIR,NB	1257	0.095516	canonical	0.100592	10015|T049-R1;10015|T055.1-R1;10015|T055.2-R1;10015|T056-R1;10015|T059-R1;10015|T060-R1;10015|T127-R1;10015|T128-R1;10015|T135-R1;10015|T147-R1;10015|T250-R1;10015|T274-R1;10015|T338-R1;10015|T340-R1;10015|T366-R1;10015|T398-R1;108|T039-R1;108|T043-R1;108|T044-R1;108|T046-R1;108|T059-R1;108|T130-R1;108|T131-R1;108|T243.2-R1;108|T300-R1;108|T321-R1;108|T344-R1;108|T366-R1;108|T398-R1;108|T427-R1;1…	TN	TN	293	0.233094	9947|T154-R1;ATH|AT1G17610.1;ATH|AT1G72850.1;ATH|AT1G72860.2;ATH|AT1G72870.1;ATH|AT4G09420.1;ATH|AT4G09430.1;ATH|AT5G40090.1;ATH|AT5G48780.1;7322|T117-R1;7322|T118-R1;7416|T255-R1;9543|T081-R1;9543|T234-R2;9792|T034-R1;9887|T236-R1;10015|T069-R1;10015|T089-R1;10015|T183-R1;10015|T249-R1;108|T048-R1;108|T049-R1;108|T050-R1;108|T064-R1;108|T196-R1;108|T301-R1;1925|T184-R1;1925|T298-R1;1925|T299-R1;…	1232	105	1257	234	1	1
Coil,NB,LRR	934	0.070972	canonical	0.074743	10015|T180-R1;10015|T181-R1;10015|T197.1-R1;10015|T238-R1;10015|T240-R1;10015|T252-R1;10015|T262-R1;10015|T288-R1;10015|T310-R1;10015|T350.2-R1;10015|T386-R1;10015|T418-R1;10015|T448-R1;10015|T456-R1;108|T066-R1;108|T067-R1;108|T075-R1;108|T076-R1;108|T168-R1;108|T169-R1;108|T207-R1;108|T208-R1;108|T269-R1;108|T319.2-R1;108|T329-R1;108|T450-R1;108|T473-R1;108|T506-R1;108|T516-R1;1925|T124-R1;1925…	CNL	CNL	8	0.008565	ATH|AT1G12210.1;ATH|AT1G12220.1;ATH|AT1G61180.2;ATH|AT1G61190.1;ATH|AT5G43730.1;9543|T024-R1;7186|T237-R1;7373|T214-R1	925	35	934	158	1	1
Coil,NB	832	0.063221	canonical	0.066581	10015|T101-R1;10015|T104-R1;10015|T108-R1;10015|T281-R1;10015|T291-R1;10015|T307-R1;10015|T324-R1;10015|T355-R1;10015|T375-R1;10015|T389.2-R1;10015|T396-R1;10015|T400-R1;10015|T458-R1;108|T220-R1;108|T221-R1;108|T256-R1;108|T370-R1;108|T390-R1;108|T413-R1;108|T431-R1;108|T453-R1;108|T470-R1;108|T483-R1;108|T514.1-R1;1925|T277.1-R1;1925|T277.2-R1;1925|T287-R1;1925|T381-R1;1925|T388-R1;1925|T400-R1…	CN	CN	17	0.020432	9879|T476-R1;ATH|AT1G58390.1;ATH|AT1G58400.2;ATH|AT1G58410.1;ATH|AT5G43740.1;10015|T223-R1;6939|T260-R1;6974|T242-R1;7396|T208-R1;9518|T282-R1;9533|T306-R1;9549|T184-R1;9550|T377-R1;9658|T314-R1;9762|T302-R1;9837|T243-R1;9869|T226-R1	817	48	832	168	1	1
NB,LRR	703	0.053419	canonical	0.056258	10015|T024-R1;10015|T197.2-R1;10015|T258-R1;10015|T278-R1;10015|T330-R1;10015|T335-R1;10015|T422-R1;108|T028-R1;108|T086-R1;108|T183-R1;108|T292-R1;108|T319.1-R1;108|T410-R1;108|T458-R1;108|T461-R1;108|T495-R1;1925|T087-R1;1925|T158-R1;1925|T163-R1;1925|T208-R1;1925|T229-R1;1925|T230.1-R1;1925|T258-R1;1925|T288-R1;1925|T324-R1;1925|T596-R1;1925|T598-R1;1925|T668-R1;1925|T712-R1;1925|T723-R1;5784|…	NL	NL	137	0.194879	ATH|AT3G14470.1;ATH|AT5G47250.1;108|T253-R1;1925|T039-R1;6899|T082-R1;6974|T098-R1;7058|T072-R1;7111|T279-R1;7167|T069-R1;7328|T113-R1;7328|T203-R1;7415|T133-R1;7417|T188-R1;9134|T098-R1;9332|T054-R1;9543|T033-R1;9610|T062-R1;9610|T107-R1;9792|T136-R1;9871|T034.1-R1;9879|T094.2-R1;9944|T015-R1;10015|T192-R1;10015|T234-R1;108|T083-R1;108|T262-R1;108|T368-R1;1925|T451-R1;5784|T212-R1;5784|T221-R1;5…	682	114	703	231	1	1
RPW8	472	0.035866	canonical	0.037772	10015|T202-R1;10015|T203-R1;10015|T204-R1;10015|T205-R1;10015|T491-R1;108|T308-R1;108|T309-R1;108|T310-R1;108|T311-R1;108|T312-R1;108|T313-R1;108|T371-R1;108|T372-R1;108|T373-R1;108|T374-R1;108|T375-R1;108|T558-R1;108|T559-R1;1925|T114-R1;1925|T115-R1;1925|T116-R1;1925|T117-R1;1925|T118-R1;1925|T119-R1;1925|T120-R1;1925|T121-R1;5784|T053-R1;5784|T054-R1;5784|T055-R1;5784|T056-R1;5784|T057-R1;5993…	R	R(C)	0	0	-	458	12	472	133	1	1
RPW8,NB	250	0.018996	canonical	0.020006	10015|T215-R1;10015|T318-R1;10015|T382-R1;10015|T395-R1;108|T326-R1;108|T377-R1;108|T406-R1;108|T424-R1;1925|T345-R1;1925|T458-R1;1925|T500-R1;1925|T543-R1;5784|T216-R1;5784|T313-R1;5784|T356-R1;5784|T428-R1;5993|T169-R1;5993|T256-R1;5993|T296-R1;5993|T423-R1;6899|T228-R1;6899|T302-R1;6899|T351-R1;6899|T445-R1;6906|T235-R1;6906|T319-R1;6906|T323-R1;6906|T446-R1;6924|T344-R1;6924|T382-R1;6924|T433…	RN	R(C)N	0	0	-	250	6	250	19	1	1
NB,LRR,PF03106	106	0.008054	noncanonical	0.159638	7213|T161-R1;9557|T021-R1;9784|T273.2-R1;ATH|AT5G45050.1;ATH|AT5G45260.1;10015|T031-R1;10015|T151.1-R1;108|T053-R1;1925|T040-R1;1925|T133-R1;5784|T027.1-R1;5784|T050-R1;5993|T029-R1;5993|T166-R1;6899|T058-R1;6906|T028-R1;6924|T040-R1;6939|T068-R1;6974|T160-R1;6974|T177-R1;6981|T210-R1;7063|T050-R1;7063|T250-R1;7067|T045-R1;7067|T126-R1;7111|T052-R1;7167|T067-R1;7167|T219-R1;7186|T070-R2;7186|T162…	NLX	N(L)X	103	0.971698	ATH|AT5G45050.1;ATH|AT5G45260.1;10015|T031-R1;10015|T151.1-R1;108|T053-R1;1925|T040-R1;1925|T133-R1;5784|T027.1-R1;5784|T050-R1;5993|T029-R1;5993|T166-R1;6899|T058-R1;6906|T028-R1;6924|T040-R1;6939|T068-R1;6974|T160-R1;6974|T177-R1;6981|T210-R1;7063|T050-R1;7063|T250-R1;7067|T045-R1;7067|T126-R1;7111|T052-R1;7167|T067-R1;7167|T219-R1;7186|T070-R2;7186|T162-R1;7213|T121-R1;7273|T149-R1;7273|T207-R…	106	2	106	5	1	1
TIR,LRR	106	0.008054	canonical	0.008482	10015|T043-R1;10015|T174-R1;108|T100-R1;108|T280-R1;1925|T306-R1;5784|T020-R1;5784|T254-R1;5993|T130-R1;5993|T321-R1;6899|T225-R1;6899|T535-R1;6906|T264-R1;6924|T069-R1;6939|T213-R1;6974|T064-R1;6974|T103-R1;6981|T074-R1;6981|T311-R1;7063|T040-R1;7063|T190-R1;7063|T478-R1;7067|T019-R1;7067|T029-R1;7067|T070-R1;7111|T092-R1;7111|T496-R1;7167|T103-R1;7186|T335-R1;7213|T032-R1;7273|T154-R1;7288|T064…	TL	T(L)	2	0.018867	9879|T195-R1;7328|T105-R1	102	25	106	35	0	1
TIR,PF14299	105	0.007978	noncanonical	0.158132	10015|T410-R1;108|T110-R1;108|T111-R1;108|T112-R1;1925|T135-R1;1925|T136-R1;1925|T137-R1;1925|T714-R1;5784|T023-R1;5784|T024-R1;5784|T025-R1;6899|T523-R1;6906|T443-R1;6924|T135-R1;6924|T136-R1;6924|T455-R1;6939|T239-R1;6974|T511-R1;6981|T496-R1;7058|T049-R1;7058|T363-R1;7058|T372-R1;7063|T452-R1;7167|T368-R1;7186|T349-R1;7213|T394-R1;7273|T397-R1;7288|T578-R1;7308|T356-R1;7322|T426-R1;7328|T126-R…	TX	T(N,L)X	0	0	-	105	4	105	8	1	1
RPW8,NB,PF00412,PF12315	50	0.003799	noncanonical	0.075301	10015|T272.1-R1;108|T354-R1;1925|T515.1-R1;5784|T459-R1;5993|T188-R1;6899|T344-R1;6906|T327.1-R1;6924|T287-R1;6939|T210.1-R1;6981|T300-R1;7058|T214.2-R1;7063|T279.1-R1;7067|T212-R1;7111|T179.2-R1;7167|T203-R1;7186|T200-R1;7213|T208-R1;7273|T281-R1;7288|T247-R1;7308|T303-R1;7322|T220-R1;7373|T272-R1;7396|T200.1-R1;7413|T327.1-R1;7415|T172.1-R1;9100|T417.2-R1;9134|T259-R1;9533|T292-R1;9537|T369.2-R…	RNX	R(C,N)X	0	0	-	50	1	50	3	1	1
TIR,Coil	47	0.003571	canonical	0.003761	10015|T093-R1;108|T214-R1;1925|T222-R1;5784|T105-R1;5993|T313-R1;6899|T125-R1;6906|T165-R1;6924|T181-R1;6974|T285-R1;6981|T156-R1;7067|T214-R1;7111|T171-R1;7288|T225-R1;7308|T051-R1;7415|T245-R1;9100|T167-R1;9134|T226-R1;9533|T131-R1;9536|T196-R1;9537|T284.1-R1;9542|T262-R1;9543|T350-R1;9550|T183-R1;9554|T307-R1;9557|T089-R1;9580|T357.2-R1;9583|T399-R1;9597|T418-R1;9600|T395-R1;9610|T193-R1;9654|…	T	T(L)	3	0.063829	7273|T167-R1;9549|T151-R1;9947|T077-R1	47	2	47	2	1	1
RPW8,Coil,NB,LRR	44	0.003343	canonical	0.003521	10015|T214-R1;108|T325-R1;1925|T346-R1;5784|T217-R1;6906|T234-R1;6924|T340-R1;6939|T172-R1;6974|T254-R1;6981|T248-R1;7063|T199-R1;7067|T147-R1;7111|T209-R1;7167|T176-R1;7186|T221-R1;7213|T192-R1;7273|T214-R1;7288|T307-R1;7322|T205-R1;7328|T250-R1;7373|T179-R1;7396|T230-R1;7413|T184-R1;7415|T187-R1;7416|T152-R1;7417|T110-R1;9134|T197-R1;9518|T203-R1;9536|T145-R1;9537|T280-R1;9550|T246-R1;9557|T252…	RCNL	R(C,N)L	0	0	-	44	1	44	4	1	1
PF00635,TIR	38	0.002887	noncanonical	0.057228	10015|T342-R1;1925|T468-R1;5993|T429-R1;6899|T427-R1;6906|T425-R1;6974|T435-R1;6981|T414-R1;7058|T327-R1;7063|T372-R1;7067|T332-R1;7111|T439-R1;7167|T417-R1;7213|T386-R1;7273|T399-R1;7308|T306-R1;7328|T476-R1;7373|T319-R1;7396|T356-R1;7415|T376-R1;7416|T396-R1;9100|T493-R1;9134|T392-R1;9332|T496-R1;9518|T367-R1;9537|T275-R1;9549|T307-R1;9550|T534-R1;9557|T412-R1;9597|T449-R1;9610|T466-R1;9658|T48…	TX	T(N,L)X	0	0	-	38	2	38	3	1	0
NB,LRR,TIR	37	0.002811	canonical	0.00296	1925|T155-R1;5784|T059.2-R1;7067|T208-R1;7111|T166-R1;7167|T082-R1;7186|T173.2-R1;7213|T065-R1;7273|T273-R1;7322|T225-R1;7373|T158.2-R1;7396|T176-R1;7413|T094.2-R1;7415|T200-R1;7417|T153.2-R1;9100|T163.2-R1;9543|T206.2-R1;9549|T262-R1;9658|T323-R1;9669|T229-R1;ATH|AT2G17050.2;10015|T052-R1;108|T117-R1;5993|T038-R1;6906|T112-R1;6981|T100.2-R1;7167|T070.2-R1;7396|T073-R1;7416|T055.2-R1;9537|T079-R1…	TNL	TNL	18	0.486486	ATH|AT2G17050.2;10015|T052-R1;108|T117-R1;5993|T038-R1;6906|T112-R1;6981|T100.2-R1;7167|T070.2-R1;7396|T073-R1;7416|T055.2-R1;9537|T079-R1;9550|T105.2-R1;9597|T106.2-R1;9610|T059-R1;9654|T084.2-R1;9762|T132-R1;9784|T075.2-R1;9837|T092-R1;7063|T086-R1	37	3	37	3	1	1
TIR,NB,PF08381	35	0.002659	noncanonical	0.05271	10015|T385-R1;108|T274-R1;1925|T440-R1;5993|T301-R1;6899|T305-R1;6924|T358-R1;7058|T192-R1;7067|T423-R1;7111|T196-R1;7213|T344-R1;7288|T317-R1;7308|T246-R1;9134|T317-R1;9332|T302-R1;9533|T376-R1;9536|T211-R1;9537|T296-R1;9543|T362-R1;9550|T345-R1;9554|T333-R1;9557|T002-R1;9580|T243-R1;9583|T257-R1;9597|T200-R1;9600|T391-R1;9610|T301-R1;9658|T393-R1;9721|T469-R1;9764|T056-R1;9792|T361-R1;9837|T204…	TNX	T(N,L)X	0	0	-	35	1	35	4	1	1
TIR,PF04859	27	0.002051	noncanonical	0.040662	108|T590.2-R1;1925|T504.2-R1;5993|T529.2-R1;6899|T442.2-R1;6924|T413.1-R1;7058|T347.1-R1;7111|T326.2-R1;7167|T399.1-R1;7213|T376.2-R1;7328|T555.1-R1;7413|T323.2-R1;7416|T481-R1;9134|T461.2-R1;9332|T500.2-R1;9543|T512-R1;9545|T480.2-R1;9549|T369.1-R1;9550|T432.2-R1;9557|T546.2-R1;9600|T553.2-R1;9610|T524.2-R1;9654|T580.1-R1;9721|T511.1-R1;9762|T567.1-R1;9764|T566.2-R1;9784|T576.2-R1;ATH|AT2G32140.1	TX	T(N,L)X	0	0	-	27	1	27	1	1	0
TIR,Coil,NB,LRR	26	0.001975	canonical	0.00208	6939|T310-R1;7067|T163-R1;7111|T263-R1;7186|T307-R1;7213|T036-R1;7288|T031-R1;7308|T212-R1;7396|T249-R1;7415|T231-R1;9869|T297-R1;ATH|AT4G19530.2;6906|T048-R1;6974|T037-R1;7328|T082-R1;9100|T091-R1;9583|T050-R1;9658|T092-R1;9669|T003-R1;9762|T061-R1;9784|T020-R1;9792|T216-R1;9887|T237-R1;6981|T292-R1;7063|T015-R1;7413|T292-R1;9134|T055-R1	TNL	TNL	16	0.615384	ATH|AT4G19530.2;6906|T048-R1;6974|T037-R1;7328|T082-R1;9100|T091-R1;9583|T050-R1;9658|T092-R1;9669|T003-R1;9762|T061-R1;9784|T020-R1;9792|T216-R1;9887|T237-R1;6981|T292-R1;7063|T015-R1;7413|T292-R1;9134|T055-R1	26	1	26	3	1	1
Coil,NB,PF04548	25	0.001899	noncanonical	0.03765	9784|T224-R1;ATH|AT5G47260.1;6899|T282-R1;7058|T069.1-R1;7167|T112.1-R1;7273|T161.1-R1;7288|T219.2-R1;7308|T101.2-R1;9100|T217-R1;9518|T183.1-R1;9533|T153.2-R1;9537|T128.1-R1;9543|T188.2-R1;9545|T206.2-R1;9549|T093.2-R1;9550|T268.2-R1;9580|T201.1-R1;9600|T176.1-R1;9658|T208-R1;9762|T217-R1;9764|T192.2-R1;9869|T105.2-R1;9879|T144.2-R1;9944|T144.1-R1;9947|T092.2-R1	CNX	C(N,L)X	24	0.96	ATH|AT5G47260.1;6899|T282-R1;7058|T069.1-R1;7167|T112.1-R1;7273|T161.1-R1;7288|T219.2-R1;7308|T101.2-R1;9100|T217-R1;9518|T183.1-R1;9533|T153.2-R1;9537|T128.1-R1;9543|T188.2-R1;9545|T206.2-R1;9549|T093.2-R1;9550|T268.2-R1;9580|T201.1-R1;9600|T176.1-R1;9658|T208-R1;9762|T217-R1;9764|T192.2-R1;9869|T105.2-R1;9879|T144.2-R1;9944|T144.1-R1;9947|T092.2-R1	25	1	25	7	1	0
NB,LRR,Coil,PF00412,PF12315	25	0.001899	noncanonical	0.03765	6899|T074-R1;7308|T174-R1;9518|T075-R1;9549|T204-R1;9654|T390-R1;9944|T328-R1;ATH|AT5G17890.1;5784|T078-R1;6924|T128-R1;7288|T119-R1;7328|T145-R1;9533|T114-R1;9542|T076-R1;9554|T074-R1;9557|T083-R1;9658|T166-R1;9721|T110-R1;9762|T113-R1;9784|T096-R1;9837|T105-R1;9869|T038-R1;9871|T059-R1;9887|T047-R1;9947|T014-R1;6906|T135-R1	CNLX	C(N,L)X	19	0.76	ATH|AT5G17890.1;5784|T078-R1;6924|T128-R1;7288|T119-R1;7328|T145-R1;9533|T114-R1;9542|T076-R1;9554|T074-R1;9557|T083-R1;9658|T166-R1;9721|T110-R1;9762|T113-R1;9784|T096-R1;9837|T105-R1;9869|T038-R1;9871|T059-R1;9887|T047-R1;9947|T014-R1;6906|T135-R1	25	1	25	1	1	0
PF02671,PF03106,TIR,NB,LRR,PF00069	19	0.001443	noncanonical	0.028614	7167|T319-R1;9869|T196-R1;10015|T079-R1;6974|T091-R1;6981|T131-R1;7273|T095-R1;7415|T099-R1;7417|T065-R1;9100|T131-R1;9134|T111-R1;9537|T097-R1;9550|T120-R1;9580|T126-R1;9610|T085-R1;9654|T088-R1;9658|T171-R1;9669|T100-R1;9784|T105-R1;9871|T069-R1	TNLX	T(N,L)X	17	0.894736	10015|T079-R1;6974|T091-R1;6981|T131-R1;7273|T095-R1;7415|T099-R1;7417|T065-R1;9100|T131-R1;9134|T111-R1;9537|T097-R1;9550|T120-R1;9580|T126-R1;9610|T085-R1;9654|T088-R1;9658|T171-R1;9669|T100-R1;9784|T105-R1;9871|T069-R1	19	1	19	2	0	0
PF02671,PF03106,NB,LRR,PF00069	18	0.001367	noncanonical	0.027108	6899|T170-R1;6924|T227-R1;7322|T197-R1;7416|T128-R1;9600|T269-R1;ATH|AT4G12020.2;108|T193-R1;1925|T216-R1;7111|T126-R1;7213|T110-R1;9536|T185-R1;9545|T115-R1;9554|T077-R1;9557|T115-R1;9583|T115-R1;9792|T126-R1;9911|T167-R1;9721|T068-R1	NLX	N(L)X	13	0.722222	ATH|AT4G12020.2;108|T193-R1;1925|T216-R1;7111|T126-R1;7213|T110-R1;9536|T185-R1;9545|T115-R1;9554|T077-R1;9557|T115-R1;9583|T115-R1;9792|T126-R1;9911|T167-R1;9721|T068-R1	18	1	18	2	1	0
RPW8,Coil,NB	18	0.001367	canonical	0.00144	7058|T171-R1;9100|T470-R1;9533|T245-R1;9542|T149-R1;9543|T193-R1;9545|T177-R1;9549|T180-R1;9554|T198-R1;9580|T236-R1;9583|T207-R1;9600|T246-R1;9764|T268-R1;9869|T251-R1;9871|T222-R1;9879|T189.2-R1;9887|T163-R1;9944|T190-R1;9947|T173-R1	RCN	R(C)N	0	0	-	18	1	18	2	0	1
TIR,PF04859,Coil	18	0.001367	noncanonical	0.027108	10015|T413-R1;5784|T508-R1;6906|T511-R1;6974|T554-R1;7063|T504-R1;7186|T378-R1;7373|T341-R1;7415|T306-R1;9100|T587-R1;9580|T582-R1;9658|T571-R1;9669|T584-R1;9792|T563-R1;9837|T378-R1;9869|T513-R1;9879|T501-R1;9911|T585-R1;9944|T493-R1	TX	T(N,L)X	0	0	-	18	1	18	3	0	0
Coil,NB,LRR,PF04548,PF00069	16	0.001215	noncanonical	0.024096	5784|T222-R1;5993|T203-R1;6906|T274-R1;6974|T198-R1;7416|T234-R1;7417|T145-R1;9134|T223-R1;9554|T259-R1;9557|T274-R1;9583|T242-R1;9597|T339-R1;9721|T220-R1;9837|T322-R1;9871|T264-R1;9887|T252-R1;9911|T324-R1	CNLX	C(N,L)X	16	1	5784|T222-R1;5993|T203-R1;6906|T274-R1;6974|T198-R1;7416|T234-R1;7417|T145-R1;9134|T223-R1;9554|T259-R1;9557|T274-R1;9583|T242-R1;9597|T339-R1;9721|T220-R1;9837|T322-R1;9871|T264-R1;9887|T252-R1;9911|T324-R1	16	1	16	1	0	0
PF04852,TIR,NB,LRR	16	0.001215	noncanonical	0.024096	6906|T051-R1;6981|T181-R1;7328|T085-R1;7413|T160-R1;9537|T215-R1;9542|T212-R1;9545|T188-R1;9550|T227-R1;9554|T207-R1;9557|T270-R1;9580|T164-R1;9610|T133-R1;9764|T300-R1;9837|T248-R1;9879|T159-R1;9947|T156-R1	TNLX	T(N,L)X	0	0	-	16	1	16	1	0	1
Coil,NB,LRR,PF00069	14	0.001063	noncanonical	0.021084	6939|T554-R1;7213|T335-R1;1925|T450-R1;6924|T284-R1;6981|T253-R1;7063|T236-R1;7322|T232-R1;7328|T361-R1;7396|T214-R1;7413|T206-R1;7415|T161-R1;9610|T190-R1;9669|T272-R1;9792|T401-R1	CNLX	C(N,L)X	12	0.857142	1925|T450-R1;6924|T284-R1;6981|T253-R1;7063|T236-R1;7322|T232-R1;7328|T361-R1;7396|T214-R1;7413|T206-R1;7415|T161-R1;9610|T190-R1;9669|T272-R1;9792|T401-R1	14	1	14	1	0	0
LRR,TIR	13	0.000987	canonical	0.00104	1925|T047-R1;6906|T018-R1;6974|T042-R1;7063|T108-R1;7186|T035-R1;7322|T116-R1;9134|T008-R1;9654|T004-R1;9721|T001.1-R1;9721|T136.2-R1;9762|T005-R1;9784|T014-R1;9911|T038-R1	TL	T(L)	0	0	-	12	3	13	4	0	1
NB,LRR,Coil	12	0.000911	canonical	0.00096	5784|T365.2-R1;7111|T311-R1;7273|T455-R1;7415|T326-R1;9100|T366-R1;9100|T513.1-R1;9537|T235-R1;9537|T242-R1;9542|T315-R1;9580|T529-R1;9879|T290-R1;9887|T348-R1	CNL	CNL	0	0	-	12	7	12	11	0	1
TIR,NB,LRR,PF05553	12	0.000911	noncanonical	0.018072	7273|T141-R1;7396|T169-R1;7413|T137-R1;9100|T204-R1;9542|T126-R1;9549|T109-R1;9557|T234-R1;9583|T152-R1;9600|T198-R1;9837|T151-R1;9911|T189-R1;9947|T081-R1	TNLX	T(N,L)X	12	1	7273|T141-R1;7396|T169-R1;7413|T137-R1;9100|T204-R1;9542|T126-R1;9549|T109-R1;9557|T234-R1;9583|T152-R1;9600|T198-R1;9837|T151-R1;9911|T189-R1;9947|T081-R1	12	1	12	1	0	0
PF03634,PF02362,TIR,NB,LRR,PF00642	11	0.000835	noncanonical	0.016566	9911|T200-R1;108|T249-R1;5784|T177-R1;5993|T161-R1;6924|T202-R1;9332|T204-R2;9518|T217-R2;9583|T220-R1;9597|T177-R1;9871|T202-R1;9944|T162-R1	TNLX	T(N,L)X	10	0.90909	108|T249-R1;5784|T177-R1;5993|T161-R1;6924|T202-R1;9332|T204-R2;9518|T217-R2;9583|T220-R1;9597|T177-R1;9871|T202-R1;9944|T162-R1	11	1	11	1	0	0
NB,PF08381	10	0.000759	noncanonical	0.01506	6939|T360-R1;6981|T468-R1;7328|T702-R1;7417|T318-R1;9542|T447-R1;9545|T428-R1;9654|T558-R1;9762|T514-R1;9871|T482-R1;9947|T402-R1	NX	N(L)X	0	0	-	10	1	10	1	0	1
PF07887,NB	10	0.000759	noncanonical	0.01506	7063|T420-R1;7186|T280-R1;6906|T212-R1;9332|T194-R1;9543|T290-R1;6939|T245-R1;7328|T180-R1;7396|T099-R1;9533|T183-R1;9879|T185-R1	NX	N(L)X	8	0.8	6906|T212-R1;9332|T194-R1;9543|T290-R1;6939|T245-R1;7328|T180-R1;7396|T099-R1;9533|T183-R1;9879|T185-R1	10	1	10	1	0	1
TIR,NB,LRR,PF06984	9	0.000683	noncanonical	0.013554	1925|T342-R1;6899|T341-R1;7167|T225-R1;7396|T245-R1;9100|T364-R1;9518|T350-R1;9557|T480-R1;9610|T304-R1;9721|T368-R1	TNLX	T(N,L)X	0	0	-	9	1	9	1	0	0
TIR,PF14223	8	0.000607	noncanonical	0.012048	5993|T456-R1;7111|T299-R1;7413|T444-R1;9537|T446-R1;9550|T531-R1;9583|T454-R1;9597|T513-R1;9887|T431-R1	TX	T(N,L)X	0	0	-	8	1	8	4	0	0
NB,LRR,PF03106,PF13442	7	0.000531	noncanonical	0.010542	108|T114-R1;6899|T091-R1;6906|T189-R1;9100|T087-R1;9134|T194-R1;9537|T147-R1;9721|T205-R1	NLX	N(L)X	7	1	108|T114-R1;6899|T091-R1;6906|T189-R1;9100|T087-R1;9134|T194-R1;9537|T147-R1;9721|T205-R1	7	1	7	6	0	1
TIR,NB,LRR,PF06552	6	0.000455	noncanonical	0.009036	7058|T140.1-R1;7413|T203-R1;9550|T278.1-R1;9554|T176.3-R1;9610|T198.1-R1;9654|T203.1-R1	TNLX	T(N,L)X	0	0	-	6	2	6	2	0	0
NB,LRR,PF00412,PF12315	5	0.000379	noncanonical	0.00753	7111|T111-R1;9537|T085-R1;9543|T126-R1;9580|T091-R1;9792|T117-R1	NLX	N(L)X	5	1	7111|T111-R1;9537|T085-R1;9543|T126-R1;9580|T091-R1;9792|T117-R1	5	1	5	1	0	1
PF02671,PF03106,TIR,NB,LRR	5	0.000379	noncanonical	0.00753	5784|T006.2-R1;7067|T247.2-R1;7413|T067.1-R1;9597|T034.1-R1;9762|T181-R1	TNLX	T(N,L)X	5	1	5784|T006.2-R1;7067|T247.2-R1;7413|T067.1-R1;9597|T034.1-R1;9762|T181-R1	5	1	5	2	0	0
PF03106,TIR,NB,LRR,PF00069	5	0.000379	noncanonical	0.00753	7288|T152-R1;9518|T143-R1;9542|T199-R1;9887|T072-R1;9947|T060-R1	TNLX	T(N,L)X	5	1	7288|T152-R1;9518|T143-R1;9542|T199-R1;9887|T072-R1;9947|T060-R1	5	1	5	1	0	0
PF03634,TIR,NB,LRR,PF00642	4	0.000303	noncanonical	0.006024	7058|T163-R1;7322|T155-R1;9549|T146-R1;9600|T223-R1	TNLX	T(N,L)X	4	1	7058|T163-R1;7322|T155-R1;9549|T146-R1;9600|T223-R1	4	1	4	1	0	0
TIR,NB,LRR,PF01451	4	0.000303	noncanonical	0.006024	6899|T079-R1;7167|T322-R1;7213|T195-R1;7273|T313-R1	TNLX	T(N,L)X	0	0	-	4	1	4	2	0	0
Coil,NB,LRR,PF07714	3	0.000227	noncanonical	0.004518	108|T369-R1;9542|T271-R1;9580|T543-R1	CNLX	C(N,L)X	3	1	108|T369-R1;9542|T271-R1;9580|T543-R1	3	1	3	1	0	0
LRR,NB	3	0.000227	canonical	0.00024	6981|T041-R1;9658|T040-R1;9869|T193-R1	NL	NL	0	0	-	3	1	3	1	0	1
NB,TIR	3	0.000227	canonical	0.00024	7288|T157-R1;7308|T172-R1;9947|T192-R1	TN	TN	0	0	-	3	1	3	1	0	1
PF02362,TIR,NB,LRR,PF00642	3	0.000227	noncanonical	0.004518	7273|T241-R1;9543|T145-R1;9869|T155-R1	TNLX	T(N,L)X	3	1	7273|T241-R1;9543|T145-R1;9869|T155-R1	3	1	3	1	0	1
TIR,NB,LRR,PF03106	3	0.000227	noncanonical	0.004518	6924|T236.1-R1;7288|T181.1-R1;7308|T222-R1	TNLX	T(N,L)X	0	0	-	3	1	3	1	0	1
Coil,NB,LRR,PF04548,PF07714	2	0.000151	noncanonical	0.003012	10015|T235-R1;9332|T318-R1	CNLX	C(N,L)X	2	1	10015|T235-R1;9332|T318-R1	2	1	2	1	0	0
LRR,TIR,NB	2	0.000151	canonical	0.00016	1925|T553-R1;9537|T320-R1	TNL	TNL	0	0	-	2	2	2	2	0	1
NB,Coil	2	0.000151	canonical	0.00016	7213|T101-R1;9837|T471-R1	CN	CN	0	0	-	2	2	2	2	0	1
NB,PF03106	2	0.000151	noncanonical	0.003012	9597|T452-R1;7058|T051-R1	NX	N(L)X	2	1	9597|T452-R1;7058|T051-R1	1	1	2	2	0	0
NB,TIR,LRR	2	0.000151	canonical	0.00016	6939|T607-R1;9536|T056.2-R1	TNL	TNL	1	0.5	9536|T056.2-R1	2	2	2	2	0	1
PF03106,TIR,NB,PF00069	2	0.000151	noncanonical	0.003012	9549|T120-R1;9764|T129-R1	TNX	T(N,L)X	2	1	9549|T120-R1;9764|T129-R1	2	1	2	1	0	0
PF06026,TIR,NB,LRR	2	0.000151	noncanonical	0.003012	1925|T471-R1;9654|T313-R1	TNLX	T(N,L)X	0	0	-	2	1	2	2	0	1
RPW8,Coil	2	0.000151	canonical	0.00016	6924|T449-R1;9792|T595-R1	RC	R(C)	0	0	-	2	2	2	2	0	1
RPW8,NB,PF00412,PF12315,PF13041,PF01535	2	0.000151	noncanonical	0.003012	9792|T367-R1;9947|T358-R1	RNX	R(C,N)X	0	0	-	2	1	2	2	0	0
TIR,NB,LRR,PF03501	2	0.000151	noncanonical	0.003012	9545|T094-R1;9600|T139-R1	TNLX	T(N,L)X	0	0	-	2	1	2	1	0	0
TIR,NB,PF05553	2	0.000151	noncanonical	0.003012	7417|T072-R1;9792|T213-R1	TNX	T(N,L)X	2	1	7417|T072-R1;9792|T213-R1	2	1	2	1	0	0
Coil,NB,LRR,PF04548	1	7.5e-05	noncanonical	0.001506	9536|T214-R1	CNLX	C(N,L)X	1	1	9536|T214-R1	1	1	1	1	0	1
Coil,NB,PF00743	1	7.5e-05	noncanonical	0.001506	6906|T242-R1	CNX	C(N,L)X	0	0	-	1	1	1	1	0	0
Coil,NB,PF08268	1	7.5e-05	noncanonical	0.001506	7111|T330-R1	CNX	C(N,L)X	0	0	-	1	1	1	1	0	0
Coil,PF00412,PF12315,RPW8	1	7.5e-05	noncanonical	0.001506	9332|T556-R1	RCX	R(C,N)X	0	0	-	1	1	1	1	0	0
Coil,PF00412,PF12315,RPW8,NB,PF13041	1	7.5e-05	noncanonical	0.001506	9658|T334-R1	RCNX	R(C,N)X	0	0	-	1	1	1	1	0	0
Coil,TIR,NB	1	7.5e-05	canonical	8e-05	9597|T572-R1	TN	TN	0	0	-	1	1	1	1	0	0
NB,Coil,PF00412,PF12315	1	7.5e-05	noncanonical	0.001506	7417|T200-R1	CNX	C(N,L)X	0	0	-	1	1	1	1	0	0
NB,LRR,Coil,PF00412	1	7.5e-05	noncanonical	0.001506	6939|T605-R1	CNLX	C(N,L)X	0	0	-	1	1	1	1	0	0
NB,LRR,PF04548,PF07714	1	7.5e-05	noncanonical	0.001506	7067|T169-R1	NLX	N(L)X	1	1	7067|T169-R1	1	1	1	1	0	0
NB,LRR,PF06552	1	7.5e-05	noncanonical	0.001506	9600|T193.2-R1	NLX	N(L)X	0	0	-	1	1	1	1	0	0
NB,PF03637	1	7.5e-05	noncanonical	0.001506	7288|T174-R1	NX	N(L)X	0	0	-	1	1	1	1	0	1
NB,PF05553	1	7.5e-05	noncanonical	0.001506	7167|T366-R1	NX	N(L)X	0	0	-	1	1	1	1	0	1
PF00380,TIR	1	7.5e-05	noncanonical	0.001506	7288|T555-R1	TX	T(N,L)X	0	0	-	1	1	1	1	0	0
PF02671,PF03106,TIR,NB	1	7.5e-05	noncanonical	0.001506	9944|T116-R2	TNX	T(N,L)X	1	1	9944|T116-R2	1	1	1	1	0	0
PF03106,NB	1	7.5e-05	noncanonical	0.001506	7413|T071-R1	NX	N(L)X	0	0	-	0	0	1	1	0	0
PF03106,NB,LRR	1	7.5e-05	noncanonical	0.001506	7417|T257-R1	NLX	N(L)X	0	0	-	1	1	1	1	0	0
PF03106,NB,LRR,PF00069	1	7.5e-05	noncanonical	0.001506	9837|T051-R1	NLX	N(L)X	0	0	-	1	1	1	1	0	0
PF03106,TIR,NB,LRR	1	7.5e-05	noncanonical	0.001506	7308|T154-R1	TNLX	T(N,L)X	1	1	7308|T154-R1	1	1	1	1	0	0
PF03634,PF02362,TIR,NB,PF00642	1	7.5e-05	noncanonical	0.001506	7167|T148-R1	TNX	T(N,L)X	1	1	7167|T148-R1	1	1	1	1	0	0
PF04864,TIR,LRR	1	7.5e-05	noncanonical	0.001506	1925|T561-R1	TLX	T(N,L)X	0	0	-	1	1	1	1	0	0
PF06552,TIR	1	7.5e-05	noncanonical	0.001506	9134|T219-R1	TX	T(N,L)X	0	0	-	1	1	1	1	0	0
PF06552,TIR,NB,LRR	1	7.5e-05	noncanonical	0.001506	108|T289.1-R1	TNLX	T(N,L)X	0	0	-	1	1	1	1	0	0
PF07714,TIR,NB,LRR	1	7.5e-05	noncanonical	0.001506	9658|T567-R1	TNLX	T(N,L)X	0	0	-	1	1	1	1	0	0
PF14363,PF00004,Coil,NB	1	7.5e-05	noncanonical	0.001506	5784|T450-R1	CNX	C(N,L)X	0	0	-	1	1	1	1	0	1
RPW8,NB,LRR	1	7.5e-05	canonical	8e-05	9332|T415-R1	RNL	R(C,N)L	0	0	-	1	1	1	1	0	1
RPW8,NB,PF12315	1	7.5e-05	noncanonical	0.001506	9550|T326-R1	RNX	R(C,N)X	0	0	-	1	1	1	1	0	1
TIR,LRR,PF01451	1	7.5e-05	noncanonical	0.001506	9762|T439-R1	TLX	T(N,L)X	0	0	-	1	1	1	1	0	0
TIR,NB,Coil	1	7.5e-05	canonical	8e-05	9669|T589-R1	TN	TN	0	0	-	1	1	1	1	0	1
TIR,NB,LRR,Coil	1	7.5e-05	canonical	8e-05	9669|T004-R1	TNL	TNL	1	1	9669|T004-R1	1	1	1	1	0	1
TIR,NB,LRR,Coil,PF00170	1	7.5e-05	noncanonical	0.001506	9543|T388-R1	TNLX	T(N,L)X	0	0	-	1	1	1	1	0	0
TIR,NB,LRR,PF00069	1	7.5e-05	noncanonical	0.001506	9764|T051-R1	TNLX	T(N,L)X	0	0	-	1	1	1	1	0	0
TIR,NB,LRR,PF01434	1	7.5e-05	noncanonical	0.001506	5993|T062-R1	TNLX	T(N,L)X	0	0	-	1	1	1	1	0	0
TIR,NB,LRR,PF01485	1	7.5e-05	noncanonical	0.001506	6906|T152-R1	TNLX	T(N,L)X	0	0	-	1	1	1	1	0	0
TIR,NB,PF06552	1	7.5e-05	noncanonical	0.001506	7415|T191.2-R1	TNX	T(N,L)X	0	0	-	1	1	1	1	0	0
TIR,NB,PF12315	1	7.5e-05	noncanonical	0.001506	9583|T407-R1	TNX	T(N,L)X	0	0	-	1	1	1	1	0	0
TIR,PF00004,NB	1	7.5e-05	noncanonical	0.001506	7273|T270-R1	TNX	T(N,L)X	0	0	-	1	1	1	1	0	0
TIR,PF01451	1	7.5e-05	noncanonical	0.001506	9533|T406-R1	TX	T(N,L)X	0	0	-	1	1	1	1	0	0

## Sheet: Table S2g
ID	Name	paircoil2	Coils	NLR-parser
AT3G07040	RPM1/RPS3	0	0	complete
AT4G26090	RPS2	1	0	partial
AT1G10920	LOV1	0	0	partial
AT1G58602	RPP7	1	0	complete
AT1G12220	RPS5	0	1	partial
AT5G43470	HRT/RPP8	1	1	complete
AT1G33560	ADR1	0	0	0
AT1G12280	summ2	1	1	partial
AT1G12210	RFL1	1	1	partial
AT1G59620	CW9	0	0	complete
AT1G61180	Uni-1d (Ws)	1	1	partial
AT1G61190	RPP39	1	1	partial
AT3G46530	RPP13	0	1	complete
AT3G50950	ZAR1	1	1	complete
