# Supplementary material for: A Species-Wide Inventory of NLR Genes and Alleles in Arabidopsis thaliana
Source: Cell. 2019 Aug 22;178(5):1260–1272.e14. doi: 10.1016/j.cell.2019.07.038 (PMC6709784; doi:10.1016/j.cell.2019.07.038)
Supplement: Table S3. Annotation, Related to Figures 1–4 — (A) Gene models included in the A. thaliana pan-NLRome. (B) Gene models used to generate the Brassicaceae NLRome. (C) Number of non-reference OGs that can be anchored to Col-0 genomic positions through co-occurrence with reference OGs on the same contigs. (D) First and second subdivisions used to define NLR classes. (E) Homology-based clustering into OGs without refinement. (F) Refined final set of OGs. (G) Enrichment of curation flags in OGs (only q-values <0.1). (H) Mis-annotated genes manually removed from the NLRome. (I) Non-NLR OGs used for non-reference OG anchoring. [file mmc3.xlsx]

## Sheet: Table S3a
Transcript_ID	Gene_ID	Architecture	Collapsed_Arch	Subclass	Combined_Subclasses	Arch_Type	OG_orig_ID	OG_orig_Size	OG	OG_Size	Fusion_flag	Merged_Flag	Pair_Flag	PutPair_Flag	Truncated_Flag	Pseudogene_Flag	NoEvidence_Flag	CorBound_Flag	CorTrans_Flag	Misassembly_flag	Mod_Flag	Note_Flag	Accession_Name	Origin	Seed_Collection	Sequencing_Facility	Population	Albugo_Phenotype	Assembly_Quality	Expression	Relict_Flag	TE_In_Exons	TE_In_Introns	TEs_2kb_Downstream	TEs_2kb_Upstream	Outlier
10015|T018-R1	10015|G018	TIR,NB,LRR,LRR,LRR	TIR,NB,LRR	TNL	TNL	canonical	281	7	281.1	7	0	0	0	0	0	0	0	0	0	0	0	0	Sha	AFG	OTHER	MPI/MPGC_Cologne	asia	GS	37.5979	97	0	0	0	0	0	0
10015|T022-R1	10015|G022	TIR,NB,LRR,LRR	TIR,NB,LRR	TNL	TNL	canonical	315	4	771	4	0	0	0	0	0	0	0	0	0	0	0	0	Sha	AFG	OTHER	MPI/MPGC_Cologne	asia	GS	37.5979	98	0	0	0	0	0	0
10015|T023-R1	10015|G023	TIR,NB,LRR,LRR	TIR,NB,LRR	TNL	TNL	canonical	16	71	16.2	13	0	0	0	0	0	0	0	0	0	0	0	0	Sha	AFG	OTHER	MPI/MPGC_Cologne	asia	GS	37.5979	96	0	0	0	0	1	0
10015|T024-R1	10015|G024	NB,LRR,LRR	NB,LRR	NL	NL	canonical	16	71	16.3	15	0	0	0	0	0	0	0	0	0	0	0	0	Sha	AFG	OTHER	MPI/MPGC_Cologne	asia	GS	37.5979	95	0	0	0	1	0	0
10015|T026-R1	10015|G026	TIR,NB,LRR,LRR,LRR	TIR,NB,LRR	TNL	TNL	canonical	4	130	4.8	19	0	0	0	0	0	0	0	0	0	0	0	0	Sha	AFG	OTHER	MPI/MPGC_Cologne	asia	GS	37.5979	98	0	0	0	0	0	0
10015|T031-R1	10015|G031	NB,LRR,PF03106	NB,LRR,PF03106	NLX	N(L)X	noncanonical	94	61	94.1	55	0	0	1	0	0	0	0	0	0	0	0	0	Sha	AFG	OTHER	MPI/MPGC_Cologne	asia	GS	37.5979	97	0	0	1	0	0	0
10015|T032-R1	10015|G032	TIR,NB,LRR	TIR,NB,LRR	TNL	TNL	canonical	80	62	80.1	56	0	0	1	0	0	0	0	0	0	0	0	0	Sha	AFG	OTHER	MPI/MPGC_Cologne	asia	GS	37.5979	97	0	0	0	1	0	0
10015|T035-R1	10015|G035	TIR	TIR	T	T(L)	canonical	177	36	177.1	34	0	0	0	0	0	0	0	0	0	0	0	0	Sha	AFG	OTHER	MPI/MPGC_Cologne	asia	GS	37.5979	0	0	0	0	1	1	0
10015|T036-R1	10015|G036	TIR,NB,LRR,NB	TIR,NB,LRR	TNL	TNL	canonical	113	59	113.1	51	0	0	0	0	0	0	0	0	0	0	0	0	Sha	AFG	OTHER	MPI/MPGC_Cologne	asia	GS	37.5979	1	0	0	0	1	1	0
10015|T040-R1	10015|G040	TIR,NB,LRR	TIR,NB,LRR	TNL	TNL	canonical	100	61	100.1	57	0	0	0	0	0	0	0	0	0	0	0	0	Sha	AFG	OTHER	MPI/MPGC_Cologne	asia	GS	37.5979	100	0	0	0	0	0	0
10015|T042-R1	10015|G042	TIR,NB,LRR	TIR,NB,LRR	TNL	TNL	canonical	155	46	155.1	40	0	0	0	0	0	0	0	0	0	0	0	0	Sha	AFG	OTHER	MPI/MPGC_Cologne	asia	GS	37.5979	100	0	0	0	0	0	0
10015|T043-R1	10015|G043	TIR,LRR	TIR,LRR	TL	T(L)	canonical	233	17	233.1	16	0	0	0	0	0	0	0	0	0	0	0	0	Sha	AFG	OTHER	MPI/MPGC_Cologne	asia	GS	37.5979	76	0	0	0	0	0	0
10015|T047-R1	10015|G047	TIR,NB,LRR	TIR,NB,LRR	TNL	TNL	canonical	30	66	30.1	61	0	0	0	0	0	0	0	0	0	0	0	0	Sha	AFG	OTHER	MPI/MPGC_Cologne	asia	GS	37.5979	98	0	0	0	0	0	0
10015|T048-R1	10015|G048	TIR,NB,LRR	TIR,NB,LRR	TNL	TNL	canonical	46	65	46.1	57	0	0	0	0	0	0	0	0	0	0	0	0	Sha	AFG	OTHER	MPI/MPGC_Cologne	asia	GS	37.5979	71	0	0	0	0	0	0
10015|T049-R1	10015|G049	TIR,NB	TIR,NB	TN	TN	canonical	172	39	172.1	36	0	0	0	0	0	0	0	0	0	0	0	0	Sha	AFG	OTHER	MPI/MPGC_Cologne	asia	GS	37.5979	0	0	0	0	0	0	0
10015|T052-R1	10015|G052	NB,LRR,TIR	NB,LRR,TIR	TNL	TNL	canonical	106	60	106.1	55	0	0	1	0	0	0	0	0	0	0	0	0	Sha	AFG	OTHER	MPI/MPGC_Cologne	asia	GS	37.5979	4	0	0	0	1	1	0
10015|T053-R1	10015|G053	TIR	TIR	T	T(L)	canonical	144	50	144.1	48	0	0	0	0	0	0	0	0	0	0	0	0	Sha	AFG	OTHER	MPI/MPGC_Cologne	asia	GS	37.5979	1	0	0	0	1	1	0
10015|T054-R1	10015|G054	TIR,NB,LRR	TIR,NB,LRR	TNL	TNL	canonical	82	62	82.1	55	0	0	1	0	0	0	0	0	0	0	0	0	Sha	AFG	OTHER	MPI/MPGC_Cologne	asia	GS	37.5979	4	0	0	0	1	1	0
10015|T055.1-R1	10015|G055.1	TIR,NB	TIR,NB	TN	TN	canonical	34	66	34.1	56	1	0	0	0	0	0	0	0	0	0	0	0	Sha	AFG	OTHER	MPI/MPGC_Cologne	asia	GS	37.5979	29	0	0	0	0	0	0
10015|T055.2-R1	10015|G055.2	TIR,NB	TIR,NB	TN	TN	canonical	122	57	122.1	54	1	0	0	0	0	0	0	0	0	0	0	0	Sha	AFG	OTHER	MPI/MPGC_Cologne	asia	GS	37.5979	96	0	0	0	1	0	0
10015|T056-R1	10015|G056	TIR,NB	TIR,NB	TN	TN	canonical	157	44	157.1	40	0	0	0	0	0	0	0	0	0	0	0	0	Sha	AFG	OTHER	MPI/MPGC_Cologne	asia	GS	37.5979	62	0	0	0	1	1	0
10015|T057-R1	10015|G057	TIR	TIR	T	T(L)	canonical	202	25	202.1	23	0	0	0	0	0	0	0	0	0	0	0	0	Sha	AFG	OTHER	MPI/MPGC_Cologne	asia	GS	37.5979	27	0	0	1	1	0	0
10015|T058-R1	10015|G058	TIR	TIR	T	T(L)	canonical	167	40	167.1	37	0	0	0	0	0	0	0	0	0	0	0	0	Sha	AFG	OTHER	MPI/MPGC_Cologne	asia	GS	37.5979	78	0	0	0	1	1	0
10015|T059-R1	10015|G059	TIR,NB	TIR,NB	TN	TN	canonical	86	62	86.1	60	0	0	0	0	0	0	0	0	0	0	0	0	Sha	AFG	OTHER	MPI/MPGC_Cologne	asia	GS	37.5979	85	0	0	0	0	1	0
10015|T060-R1	10015|G060	TIR,NB	TIR,NB	TN	TN	canonical	38	66	38.1	57	0	0	0	0	0	0	0	0	0	0	0	0	Sha	AFG	OTHER	MPI/MPGC_Cologne	asia	GS	37.5979	3	0	0	0	0	0	0
10015|T062-R1	10015|G062	TIR,NB,LRR	TIR,NB,LRR	TNL	TNL	canonical	142	50	142.1	45	0	0	0	0	0	0	0	0	0	0	0	0	Sha	AFG	OTHER	MPI/MPGC_Cologne	asia	GS	37.5979	8	0	0	0	1	1	0
10015|T063-R1	10015|G063	TIR,NB,LRR	TIR,NB,LRR	TNL	TNL	canonical	23	67	23.1	58	0	0	0	0	0	0	0	0	0	0	0	0	Sha	AFG	OTHER	MPI/MPGC_Cologne	asia	GS	37.5979	34	0	0	0	1	0	0
10015|T065-R1	10015|G065	TIR,NB,LRR	TIR,NB,LRR	TNL	TNL	canonical	183	34	183.1	31	0	0	0	0	0	0	0	0	0	0	0	0	Sha	AFG	OTHER	MPI/MPGC_Cologne	asia	GS	37.5979	39	0	0	0	1	0	0
10015|T066-R1	10015|G066	TIR,NB,TIR,NB,LRR	TIR,NB,LRR	TNL	TNL	canonical	57	64	57.1	59	0	0	0	0	0	0	0	0	0	0	0	0	Sha	AFG	OTHER	MPI/MPGC_Cologne	asia	GS	37.5979	28	0	1	0	1	1	0
10015|T067-R1	10015|G067	TIR,NB,LRR	TIR,NB,LRR	TNL	TNL	canonical	42	66	42.1	62	0	0	0	0	0	0	0	0	0	0	0	0	Sha	AFG	OTHER	MPI/MPGC_Cologne	asia	GS	37.5979	89	0	0	0	0	1	0
10015|T068-R1	10015|G068	TIR	TIR	T	T(L)	canonical	162	42	763	40	0	0	0	0	1	0	0	0	0	0	0	0	Sha	AFG	OTHER	MPI/MPGC_Cologne	asia	GS	37.5979	46	0	0	0	0	0	0
10015|T069-R1	10015|G069	TIR,NB	TIR,NB	TN	TN	canonical	147	50	147.1	44	0	0	0	1	0	0	0	0	0	0	0	0	Sha	AFG	OTHER	MPI/MPGC_Cologne	asia	GS	37.5979	0	0	0	0	1	0	0
10015|T070-R1	10015|G070	TIR,NB,LRR	TIR,NB,LRR	TNL	TNL	canonical	148	50	148.1	44	0	0	0	1	0	0	0	0	0	0	0	0	Sha	AFG	OTHER	MPI/MPGC_Cologne	asia	GS	37.5979	0	0	0	0	0	0	0
10015|T071-R1	10015|G071	TIR,NB,LRR	TIR,NB,LRR	TNL	TNL	canonical	88	62	88.1	58	0	0	0	0	0	0	0	0	0	0	0	0	Sha	AFG	OTHER	MPI/MPGC_Cologne	asia	GS	37.5979	1	0	0	1	0	0	0
10015|T074-R1	10015|G074	TIR,NB,LRR	TIR,NB,LRR	TNL	TNL	canonical	79	62	79.1	58	0	0	0	0	0	0	0	0	0	0	0	0	Sha	AFG	OTHER	MPI/MPGC_Cologne	asia	GS	37.5979	99	0	0	0	1	0	0
10015|T075-R1	10015|G075	TIR,NB,LRR	TIR,NB,LRR	TNL	TNL	canonical	107	60	107.1	56	0	0	0	0	0	0	0	0	0	0	0	0	Sha	AFG	OTHER	MPI/MPGC_Cologne	asia	GS	37.5979	100	0	0	0	0	0	0
10015|T076-R1	10015|G076	TIR,NB,LRR	TIR,NB,LRR	TNL	TNL	canonical	71	63	71.1	56	0	0	0	0	0	0	0	0	0	0	0	0	Sha	AFG	OTHER	MPI/MPGC_Cologne	asia	GS	37.5979	12	0	0	0	0	0	0
10015|T078-R1	10015|G078	TIR,NB,LRR,LRR	TIR,NB,LRR	TNL	TNL	canonical	96	61	96.1	54	0	0	1	0	0	0	0	0	0	0	0	0	Sha	AFG	OTHER	MPI/MPGC_Cologne	asia	GS	37.5979	98	0	0	0	0	0	0
10015|T079-R1	10015|G079	PF02671,PF03106,PF03106,TIR,NB,LRR,PF00069	PF02671,PF03106,TIR,NB,LRR,PF00069	TNLX	T(N,L)X	noncanonical	41	66	41.1	59	0	0	1	0	0	0	0	0	0	0	0	0	Sha	AFG	OTHER	MPI/MPGC_Cologne	asia	GS	37.5979	90	0	0	0	0	0	0
10015|T083-R1	10015|G083	TIR,NB,LRR	TIR,NB,LRR	TNL	TNL	canonical	84	62	84.1	58	0	0	1	0	0	0	0	0	0	0	0	0	Sha	AFG	OTHER	MPI/MPGC_Cologne	asia	GS	37.5979	0	0	0	0	0	0	0
10015|T084-R1	10015|G084	TIR,NB,LRR	TIR,NB,LRR	TNL	TNL	canonical	78	62	78.1	57	0	0	1	0	0	0	0	1	0	0	0	1	Sha	AFG	OTHER	MPI/MPGC_Cologne	asia	GS	37.5979	0	0	0	0	0	0	0
10015|T087-R1	10015|G087	TIR,NB,LRR,LRR	TIR,NB,LRR	TNL	TNL	canonical	70	63	70.1	56	0	0	0	0	0	0	0	0	0	0	0	0	Sha	AFG	OTHER	MPI/MPGC_Cologne	asia	GS	37.5979	77	0	0	0	0	1	0
10015|T089-R1	10015|G089	TIR,NB	TIR,NB	TN	TN	canonical	67	63	67.1	60	0	0	0	1	0	0	0	0	0	0	0	0	Sha	AFG	OTHER	MPI/MPGC_Cologne	asia	GS	37.5979	1	0	0	0	0	0	0
10015|T090-R1	10015|G090	TIR,NB,LRR	TIR,NB,LRR	TNL	TNL	canonical	81	62	81.1	56	0	0	0	1	0	0	0	0	0	0	0	0	Sha	AFG	OTHER	MPI/MPGC_Cologne	asia	GS	37.5979	9	0	0	0	1	0	0
10015|T092-R1	10015|G092	TIR,NB,LRR	TIR,NB,LRR	TNL	TNL	canonical	120	58	120.1	53	0	0	0	0	0	0	0	0	0	0	0	0	Sha	AFG	OTHER	MPI/MPGC_Cologne	asia	GS	37.5979	88	0	0	0	0	1	0
10015|T093-R1	10015|G093	TIR,Coil	TIR,Coil	T	T(L)	canonical	136	53	136.1	46	0	0	0	0	0	0	0	0	0	0	0	0	Sha	AFG	OTHER	MPI/MPGC_Cologne	asia	GS	37.5979	0	0	0	0	1	0	0
10015|T094-R1	10015|G094	TIR	TIR	T	T(L)	canonical	131	54	131.1	49	0	0	0	0	0	0	0	0	0	0	0	0	Sha	AFG	OTHER	MPI/MPGC_Cologne	asia	GS	37.5979	8	0	0	0	0	1	0
10015|T095-R1	10015|G095	TIR	TIR	T	T(L)	canonical	132	54	132.1	49	0	0	0	0	0	0	0	0	0	0	0	0	Sha	AFG	OTHER	MPI/MPGC_Cologne	asia	GS	37.5979	5	0	0	0	0	1	0
10015|T097-R1	10015|G097	TIR,NB,LRR	TIR,NB,LRR	TNL	TNL	canonical	1	154	1.13	16	0	0	0	0	0	0	0	0	0	0	0	0	Sha	AFG	OTHER	MPI/MPGC_Cologne	asia	GS	37.5979	90	0	0	0	1	0	0
10015|T098-R1	10015|G098	TIR,NB,LRR	TIR,NB,LRR	TNL	TNL	canonical	165	41	165.5	15	0	0	0	0	0	0	0	0	0	0	0	0	Sha	AFG	OTHER	MPI/MPGC_Cologne	asia	GS	37.5979	77	0	0	0	0	0	0
10015|T101-R1	10015|G101	Coil,NB	Coil,NB	CN	CN	canonical	300	5	1658	1	0	0	0	0	0	0	0	0	0	0	0	0	Sha	AFG	OTHER	MPI/MPGC_Cologne	asia	GS	37.5979	8	0	0	0	1	1	1
10015|T104-R1	10015|G104	Coil,NB	Coil,NB	CN	CN	canonical	115	58	115.1	54	0	0	0	0	0	0	0	0	0	0	0	0	Sha	AFG	OTHER	MPI/MPGC_Cologne	asia	GS	37.5979	3	0	0	0	0	0	0
10015|T108-R1	10015|G108	Coil,NB	Coil,NB	CN	CN	canonical	9	97	9.2	31	0	0	0	0	0	0	0	0	0	0	0	0	Sha	AFG	OTHER	MPI/MPGC_Cologne	asia	GS	37.5979	45	0	0	0	0	1	0
10015|T109-R1	10015|G109	NB	NB	N	N	canonical	9	97	9.3	28	0	0	0	0	0	0	0	0	0	0	0	0	Sha	AFG	OTHER	MPI/MPGC_Cologne	asia	GS	37.5979	0	0	0	0	0	0	0
10015|T111-R1	10015|G111	NB	NB	N	N	canonical	72	63	72.1	57	0	0	0	0	0	0	0	0	0	0	0	0	Sha	AFG	OTHER	MPI/MPGC_Cologne	asia	GS	37.5979	0	0	0	0	0	1	0
10015|T127-R1	10015|G127	TIR,TIR,NB,NB	TIR,NB	TN	TN	canonical	215	22	215.1	21	0	0	0	0	0	0	0	0	0	0	0	0	Sha	AFG	OTHER	MPI/MPGC_Cologne	asia	GS	37.5979	51	0	0	0	0	0	0
10015|T128-R1	10015|G128	TIR,TIR,NB	TIR,NB	TN	TN	canonical	24	67	24.1	63	0	0	0	0	0	0	0	0	0	0	0	0	Sha	AFG	OTHER	MPI/MPGC_Cologne	asia	GS	37.5979	83	0	0	0	0	1	0
10015|T132-R1	10015|G132	TIR,NB,TIR,NB,LRR,TIR	TIR,NB,LRR	TNL	TNL	canonical	21	69	21.1	62	0	0	1	0	0	0	0	0	0	0	0	1	Sha	AFG	OTHER	MPI/MPGC_Cologne	asia	GS	37.5979	33	0	0	0	0	0	0
10015|T133-R1	10015|G133	TIR,NB,LRR	TIR,NB,LRR	TNL	TNL	canonical	26	67	26.1	63	0	0	1	0	0	0	0	0	0	0	0	0	Sha	AFG	OTHER	MPI/MPGC_Cologne	asia	GS	37.5979	92	0	0	0	0	0	0
10015|T135-R1	10015|G135	TIR,NB	TIR,NB	TN	TN	canonical	162	42	763	40	0	0	0	0	1	0	0	0	0	0	0	0	Sha	AFG	OTHER	MPI/MPGC_Cologne	asia	GS	37.5979	40	0	0	0	0	1	0
10015|T136-R1	10015|G136	TIR,NB,LRR	TIR,NB,LRR	TNL	TNL	canonical	112	59	112.1	56	0	0	0	0	0	0	0	0	0	0	0	0	Sha	AFG	OTHER	MPI/MPGC_Cologne	asia	GS	37.5979	85	0	0	1	0	1	0
10015|T139-R1	10015|G139	NB	NB	N	N	canonical	130	55	130.1	52	0	0	0	1	0	0	0	0	0	0	0	0	Sha	AFG	OTHER	MPI/MPGC_Cologne	asia	GS	37.5979	0	0	0	0	1	0	0
10015|T140-R1	10015|G140	TIR,NB,LRR	TIR,NB,LRR	TNL	TNL	canonical	91	61	91.1	58	0	0	0	1	0	0	0	0	0	0	0	0	Sha	AFG	OTHER	MPI/MPGC_Cologne	asia	GS	37.5979	6	0	0	0	0	0	0
10015|T143-R1	10015|G143	TIR,NB,LRR	TIR,NB,LRR	TNL	TNL	canonical	90	61	90.1	55	0	0	0	0	0	0	0	0	0	0	0	0	Sha	AFG	OTHER	MPI/MPGC_Cologne	asia	GS	37.5979	86	0	0	0	0	0	0
10015|T144-R1	10015|G144	TIR,NB,LRR	TIR,NB,LRR	TNL	TNL	canonical	105	60	105.1	58	0	0	0	0	0	0	0	0	0	0	0	0	Sha	AFG	OTHER	MPI/MPGC_Cologne	asia	GS	37.5979	97	0	0	0	0	0	0
10015|T147-R1	10015|G147	TIR,NB	TIR,NB	TN	TN	canonical	245	13	245.1	11	0	0	0	0	0	0	0	0	0	0	0	0	Sha	AFG	OTHER	MPI/MPGC_Cologne	asia	GS	37.5979	91	0	0	0	0	1	0
10015|T148-R1	10015|G148	TIR,NB,LRR	TIR,NB,LRR	TNL	TNL	canonical	5	125	5.6	5	0	0	0	0	0	0	0	0	0	0	0	0	Sha	AFG	OTHER	MPI/MPGC_Cologne	asia	GS	37.5979	94	0	0	0	1	0	0
10015|T150-R1	10015|G150	TIR,NB,LRR	TIR,NB,LRR	TNL	TNL	canonical	18	70	18.1	58	0	0	1	0	0	0	0	0	0	0	0	0	Sha	AFG	OTHER	MPI/MPGC_Cologne	asia	GS	37.5979	100	0	0	0	0	0	0
10015|T151.1-R1	10015|G151.1	NB,LRR,PF03106	NB,LRR,PF03106	NLX	N(L)X	noncanonical	43	65	43.1	52	1	0	1	0	0	0	0	0	0	0	0	0	Sha	AFG	OTHER	MPI/MPGC_Cologne	asia	GS	37.5979	100	0	0	0	0	0	0
10015|T153-R1	10015|G153	TIR,TIR,NB,LRR	TIR,NB,LRR	TNL	TNL	canonical	140	51	140.1	46	0	0	0	0	0	0	0	0	0	0	0	0	Sha	AFG	OTHER	MPI/MPGC_Cologne	asia	GS	37.5979	49	0	0	0	1	0	0
10015|T155-R1	10015|G155	TIR,NB,LRR	TIR,NB,LRR	TNL	TNL	canonical	137	53	137.1	50	0	0	0	0	0	0	0	0	0	0	0	0	Sha	AFG	OTHER	MPI/MPGC_Cologne	asia	GS	37.5979	76	0	0	1	0	0	0
10015|T159-R1	10015|G159	TIR,NB,LRR	TIR,NB,LRR	TNL	TNL	canonical	102	60	102.8	22	0	0	0	0	0	0	0	0	0	0	0	0	Sha	AFG	OTHER	MPI/MPGC_Cologne	asia	GS	37.5979	42	0	0	0	0	0	0
10015|T160-R1	10015|G160	TIR,TIR,NB,LRR	TIR,NB,LRR	TNL	TNL	canonical	211	23	211.1	19	0	0	0	0	0	0	0	0	0	0	0	0	Sha	AFG	OTHER	MPI/MPGC_Cologne	asia	GS	37.5979	47	0	0	0	0	0	0
10015|T164.1-R1	10015|G164.1	TIR,NB,LRR	TIR,NB,LRR	TNL	TNL	canonical	143	50	143.1	45	1	0	0	0	0	0	0	0	0	0	0	0	Sha	AFG	OTHER	MPI/MPGC_Cologne	asia	GS	37.5979	94	0	0	0	0	0	0
10015|T164.2-R1	10015|G164.2	TIR,NB,LRR	TIR,NB,LRR	TNL	TNL	canonical	133	54	133.1	49	1	0	0	0	0	0	0	0	0	0	0	0	Sha	AFG	OTHER	MPI/MPGC_Cologne	asia	GS	37.5979	100	0	0	0	0	0	0
10015|T168.2-R1	10015|G168.2	NB	NB	N	N	canonical	76	63	76.1	51	1	0	0	0	0	0	0	0	0	0	0	0	Sha	AFG	OTHER	MPI/MPGC_Cologne	asia	GS	37.5979	91	0	0	0	0	0	0
10015|T169-R1	10015|G169	NB	NB	N	N	canonical	54	64	54.1	60	0	0	0	0	0	0	0	0	0	0	0	0	Sha	AFG	OTHER	MPI/MPGC_Cologne	asia	GS	37.5979	62	0	0	0	0	0	0
10015|T174-R1	10015|G174	TIR,LRR	TIR,LRR	TL	T(L)	canonical	141	51	141.1	48	0	0	0	0	0	0	0	0	0	0	0	0	Sha	AFG	OTHER	MPI/MPGC_Cologne	asia	GS	37.5979	13	0	0	0	0	0	0
10015|T177-R1	10015|G177	TIR	TIR	T	T(L)	canonical	87	62	87.1	58	0	0	0	0	0	0	0	0	0	0	0	0	Sha	AFG	OTHER	MPI/MPGC_Cologne	asia	GS	37.5979	0	0	0	0	0	0	0
10015|T180-R1	10015|G180	Coil,NB,LRR	Coil,NB,LRR	CNL	CNL	canonical	168	39	168.1	34	0	0	0	0	0	0	0	0	0	0	0	0	Sha	AFG	OTHER	MPI/MPGC_Cologne	asia	GS	37.5979	59	0	0	0	0	0	0
10015|T181-R1	10015|G181	Coil,NB,LRR	Coil,NB,LRR	CNL	CNL	canonical	109	59	109.1	54	0	0	0	0	0	0	0	0	0	0	0	1	Sha	AFG	OTHER	MPI/MPGC_Cologne	asia	GS	37.5979	31	0	0	0	0	0	0
10015|T182-R1	10015|G182	TIR,NB,LRR	TIR,NB,LRR	TNL	TNL	canonical	171	39	171.1	36	0	0	0	1	0	0	0	0	0	0	0	0	Sha	AFG	OTHER	MPI/MPGC_Cologne	asia	GS	37.5979	5	0	0	0	0	1	0
10015|T183-R1	10015|G183	TIR,NB	TIR,NB	TN	TN	canonical	13	83	13.1	9	0	0	0	1	0	0	0	0	0	0	0	0	Sha	AFG	OTHER	MPI/MPGC_Cologne	asia	GS	37.5979	4	0	0	0	1	1	0
10015|T185.1-R1	10015|G185.1	TIR,NB,LRR	TIR,NB,LRR	TNL	TNL	canonical	138	52	138.1	47	1	0	0	0	0	0	0	0	0	0	0	1	Sha	AFG	OTHER	MPI/MPGC_Cologne	asia	GS	37.5979	59	0	0	0	0	0	0
10015|T185.2-R1	10015|G185.2	TIR,NB,LRR	TIR,NB,LRR	TNL	TNL	canonical	149	49	149.1	48	1	0	0	0	0	0	0	0	0	0	0	0	Sha	AFG	OTHER	MPI/MPGC_Cologne	asia	GS	37.5979	1	0	0	0	0	0	0
10015|T189-R1	10015|G189	TIR,NB,LRR	TIR,NB,LRR	TNL	TNL	canonical	99	61	99.1	58	0	0	0	0	0	0	0	0	0	0	0	0	Sha	AFG	OTHER	MPI/MPGC_Cologne	asia	GS	37.5979	12	0	0	0	0	0	0
10015|T190-R1	10015|G190	TIR,NB,LRR	TIR,NB,LRR	TNL	TNL	canonical	74	63	74.1	56	0	0	0	0	0	0	0	0	0	0	0	0	Sha	AFG	OTHER	MPI/MPGC_Cologne	asia	GS	37.5979	0	0	0	0	0	0	0
10015|T192-R1	10015|G192	NB,LRR	NB,LRR	NL	NL	canonical	75	63	75.1	59	0	0	0	1	0	0	0	0	0	0	0	0	Sha	AFG	OTHER	MPI/MPGC_Cologne	asia	GS	37.5979	98	0	0	0	0	0	0
10015|T194-R1	10015|G194	NB	NB	N	N	canonical	22	67	22.1	60	0	0	0	1	0	0	0	0	0	0	0	0	Sha	AFG	OTHER	MPI/MPGC_Cologne	asia	GS	37.5979	46	0	0	0	0	0	0
10015|T197.1-R1	10015|G197.1	Coil,NB,LRR	Coil,NB,LRR	CNL	CNL	canonical	68	63	68.1	58	1	0	0	0	0	0	0	0	0	0	0	0	Sha	AFG	OTHER	MPI/MPGC_Cologne	asia	GS	37.5979	76	0	0	0	0	1	0
10015|T197.2-R1	10015|G197.2	NB,LRR	NB,LRR	NL	NL	canonical	66	63	66.1	58	1	0	0	0	0	0	0	0	0	0	0	0	Sha	AFG	OTHER	MPI/MPGC_Cologne	asia	GS	37.5979	99	0	0	0	0	0	0
10015|T201-R1	10015|G201	TIR,NB,LRR	TIR,NB,LRR	TNL	TNL	canonical	161	42	161.1	38	0	0	0	0	0	0	0	0	0	0	0	0	Sha	AFG	OTHER	MPI/MPGC_Cologne	asia	GS	37.5979	0	0	0	0	0	0	0
10015|T202-R1	10015|G202	RPW8	RPW8	R	R(C)	canonical	116	58	116.1	55	0	0	0	0	0	0	0	0	0	0	0	0	Sha	AFG	OTHER	MPI/MPGC_Cologne	asia	GS	37.5979	0	0	0	0	0	1	0
10015|T203-R1	10015|G203	RPW8	RPW8	R	R(C)	canonical	58	64	58.1	61	0	0	0	0	0	0	0	0	0	0	0	0	Sha	AFG	OTHER	MPI/MPGC_Cologne	asia	GS	37.5979	62	0	0	0	0	1	0
10015|T204-R1	10015|G204	RPW8	RPW8	R	R(C)	canonical	2	152	2.9	24	0	0	0	0	0	0	0	0	0	0	0	0	Sha	AFG	OTHER	MPI/MPGC_Cologne	asia	GS	37.5979	56	0	0	0	0	0	0
10015|T205-R1	10015|G205	RPW8	RPW8	R	R(C)	canonical	151	48	151.1	11	0	0	0	0	0	0	0	0	0	0	0	0	Sha	AFG	OTHER	MPI/MPGC_Cologne	asia	GS	37.5979	71	0	0	0	1	0	0
10015|T208-R1	10015|G208	TIR,NB,LRR	TIR,NB,LRR	TNL	TNL	canonical	1	154	1.22	10	0	0	0	0	0	0	0	0	0	0	0	0	Sha	AFG	OTHER	MPI/MPGC_Cologne	asia	GS	37.5979	94	0	0	0	1	0	0
10015|T209-R1	10015|G209	TIR,NB,LRR	TIR,NB,LRR	TNL	TNL	canonical	1	154	1.21	22	0	0	0	0	0	0	0	0	0	0	0	0	Sha	AFG	OTHER	MPI/MPGC_Cologne	asia	GS	37.5979	93	0	0	0	1	0	0
10015|T214-R1	10015|G214	RPW8,Coil,NB,LRR	RPW8,Coil,NB,LRR	RCNL	R(C,N)L	canonical	31	66	31.1	61	0	0	0	0	0	0	0	0	0	0	0	0	Sha	AFG	OTHER	MPI/MPGC_Cologne	asia	GS	37.5979	100	0	0	0	0	0	0
10015|T215-R1	10015|G215	RPW8,NB	RPW8,NB	RN	R(C)N	canonical	32	66	32.1	61	0	0	0	0	0	0	0	0	0	0	0	0	Sha	AFG	OTHER	MPI/MPGC_Cologne	asia	GS	37.5979	100	0	0	0	0	0	0
10015|T218-R1	10015|G218	TIR,NB,LRR	TIR,NB,LRR	TNL	TNL	canonical	1	154	1.18	9	0	0	0	0	0	0	0	0	0	0	0	0	Sha	AFG	OTHER	MPI/MPGC_Cologne	asia	GS	37.5979	88	0	0	0	1	0	0
10015|T221-R1	10015|G221	NB	NB	N	N	canonical	261	10	261.1	9	0	0	0	0	0	0	0	0	0	0	0	0	Sha	AFG	OTHER	MPI/MPGC_Cologne	asia	GS	37.5979	0	0	0	0	0	1	0
10015|T223-R1	10015|G223	Coil,NB	Coil,NB	CN	CN	canonical	197	26	197.1	23	0	0	0	1	0	0	0	0	0	0	0	0	Sha	AFG	OTHER	MPI/MPGC_Cologne	asia	GS	37.5979	1	0	0	0	1	1	0
10015|T224-R1	10015|G224	NB	NB	N	N	canonical	208	24	208.1	21	0	0	0	1	0	0	0	0	0	0	0	0	Sha	AFG	OTHER	MPI/MPGC_Cologne	asia	GS	37.5979	0	0	0	0	1	1	0
10015|T226-R1	10015|G226	TIR,NB,LRR	TIR,NB,LRR	TNL	TNL	canonical	69	63	69.1	58	0	0	0	0	0	0	0	0	0	0	0	0	Sha	AFG	OTHER	MPI/MPGC_Cologne	asia	GS	37.5979	6	0	0	1	0	1	0
10015|T229-R1	10015|G229	TIR,NB,LRR	TIR,NB,LRR	TNL	TNL	canonical	50	65	50.1	61	0	0	0	0	0	0	0	0	0	0	0	0	Sha	AFG	OTHER	MPI/MPGC_Cologne	asia	GS	37.5979	0	0	0	1	0	1	0
10015|T231-R1	10015|G231	TIR,NB,LRR	TIR,NB,LRR	TNL	TNL	canonical	20	69	20.1	56	0	0	0	0	0	0	0	0	0	0	0	0	Sha	AFG	OTHER	MPI/MPGC_Cologne	asia	GS	37.5979	98	0	0	0	0	0	0
10015|T234-R1	10015|G234	NB,LRR	NB,LRR	NL	NL	canonical	25	67	25.1	59	0	0	0	1	0	0	0	0	0	0	0	0	Sha	AFG	OTHER	MPI/MPGC_Cologne	asia	GS	37.5979	71	0	0	0	0	0	0
10015|T235-R1	10015|G235	Coil,NB,LRR,PF04548,PF07714	Coil,NB,LRR,PF04548,PF07714	CNLX	C(N,L)X	noncanonical	49	65	49.1	59	0	0	0	1	1	0	0	0	0	0	0	0	Sha	AFG	OTHER	MPI/MPGC_Cologne	asia	GS	37.5979	76	0	0	0	0	0	0
10015|T237-R1	10015|G237	TIR,NB,LRR	TIR,NB,LRR	TNL	TNL	canonical	181	34	181.3	19	0	0	0	0	0	0	0	0	0	0	0	0	Sha	AFG	OTHER	MPI/MPGC_Cologne	asia	GS	37.5979	92	0	0	0	1	1	0
10015|T238-R1	10015|G238	Coil,NB,LRR	Coil,NB,LRR	CNL	CNL	canonical	134	54	134.11	9	0	1	0	0	0	0	0	1	0	0	0	1	Sha	AFG	OTHER	MPI/MPGC_Cologne	asia	GS	37.5979	25	0	0	0	1	0	0
10015|T240-R1	10015|G240	Coil,NB,LRR	Coil,NB,LRR	CNL	CNL	canonical	7	115	7.9	3	0	0	0	0	0	0	0	0	0	0	0	0	Sha	AFG	OTHER	MPI/MPGC_Cologne	asia	GS	37.5979	96	0	0	0	0	0	0
10015|T245-R1	10015|G245	NB	NB	N	N	canonical	114	59	114.1	53	0	0	0	0	0	0	0	0	0	0	0	0	Sha	AFG	OTHER	MPI/MPGC_Cologne	asia	GS	37.5979	79	0	0	0	0	0	0
10015|T248-R1	10015|G248	TIR,NB,LRR	TIR,NB,LRR	TNL	TNL	canonical	85	62	85.1	57	0	0	0	1	0	0	0	0	0	0	0	0	Sha	AFG	OTHER	MPI/MPGC_Cologne	asia	GS	37.5979	88	0	0	0	0	0	0
10015|T249-R1	10015|G249	TIR,NB	TIR,NB	TN	TN	canonical	47	65	47.1	61	0	0	0	1	0	0	0	0	0	0	0	0	Sha	AFG	OTHER	MPI/MPGC_Cologne	asia	GS	37.5979	23	0	0	0	0	0	0
10015|T250-R1	10015|G250	TIR,NB	TIR,NB	TN	TN	canonical	111	59	111.1	53	0	0	0	0	0	0	0	0	0	0	0	0	Sha	AFG	OTHER	MPI/MPGC_Cologne	asia	GS	37.5979	0	0	0	0	0	0	0
10015|T252-R1	10015|G252	Coil,NB,LRR,Coil	Coil,NB,LRR	CNL	CNL	canonical	3	145	3.24	1	0	0	0	0	0	0	0	0	0	0	0	0	Sha	AFG	OTHER	MPI/MPGC_Cologne	asia	GS	37.5979	97	0	0	0	1	0	0
10015|T254-R1	10015|G254	TIR,NB,LRR	TIR,NB,LRR	TNL	TNL	canonical	176	36	176.3	9	0	0	0	0	0	0	0	0	0	0	0	0	Sha	AFG	OTHER	MPI/MPGC_Cologne	asia	GS	37.5979	83	0	0	0	1	1	0
10015|T256-R1	10015|G256	TIR,NB,LRR	TIR,NB,LRR	TNL	TNL	canonical	73	63	73.1	59	0	1	0	0	0	0	0	0	0	0	0	0	Sha	AFG	OTHER	MPI/MPGC_Cologne	asia	GS	37.5979	99	0	0	1	0	0	0
10015|T258-R1	10015|G258	NB,LRR	NB,LRR	NL	NL	canonical	10	95	10.5	7	0	0	0	0	0	0	0	0	0	0	0	0	Sha	AFG	OTHER	MPI/MPGC_Cologne	asia	GS	37.5979	100	0	0	0	1	0	0
10015|T262-R1	10015|G262	Coil,NB,LRR	Coil,NB,LRR	CNL	CNL	canonical	127	56	127.1	54	0	0	0	0	0	0	0	0	0	0	0	0	Sha	AFG	OTHER	MPI/MPGC_Cologne	asia	GS	37.5979	88	0	0	0	0	0	0
10015|T267.1-R1	10015|G267.1	TIR,NB,LRR	TIR,NB,LRR	TNL	TNL	canonical	89	61	89.1	57	1	0	0	0	0	0	0	0	0	0	0	0	Sha	AFG	OTHER	MPI/MPGC_Cologne	asia	GS	37.5979	100	0	0	0	0	0	0
10015|T269-R1	10015|G269	NB	NB	N	N	canonical	104	60	104.1	54	0	0	0	0	0	0	0	0	0	0	0	0	Sha	AFG	OTHER	MPI/MPGC_Cologne	asia	GS	37.5979	100	0	0	0	0	0	0
10015|T272.1-R1	10015|G272.1	RPW8,NB,PF00412,PF12315	RPW8,NB,PF00412,PF12315	RNX	R(C,N)X	noncanonical	117	58	117.1	52	1	0	0	0	0	0	0	0	0	0	0	0	Sha	AFG	OTHER	MPI/MPGC_Cologne	asia	GS	37.5979	18	0	0	0	0	0	0
10015|T274-R1	10015|G274	TIR,NB	TIR,NB	TN	TN	canonical	145	50	145.1	46	0	0	0	0	0	0	0	0	0	0	0	0	Sha	AFG	OTHER	MPI/MPGC_Cologne	asia	GS	37.5979	95	0	0	0	0	0	0
10015|T275-R1	10015|G275	TIR,NB,LRR	TIR,NB,LRR	TNL	TNL	canonical	125	57	125.1	53	0	0	0	0	0	0	0	0	0	0	0	0	Sha	AFG	OTHER	MPI/MPGC_Cologne	asia	GS	37.5979	2	0	0	0	0	0	0
10015|T278-R1	10015|G278	NB,LRR	NB,LRR	NL	NL	canonical	27	67	27.1	62	0	0	0	0	0	0	0	0	0	0	0	0	Sha	AFG	OTHER	MPI/MPGC_Cologne	asia	GS	37.5979	100	0	0	0	0	0	0
10015|T281-R1	10015|G281	Coil,NB	Coil,NB	CN	CN	canonical	15	80	15.6	6	0	0	0	0	0	0	0	0	0	0	0	0	Sha	AFG	OTHER	MPI/MPGC_Cologne	asia	GS	37.5979	99	0	0	0	1	1	0
10015|T284-R1	10015|G284	TIR,NB,LRR	TIR,NB,LRR	TNL	TNL	canonical	37	66	37.1	63	0	0	0	0	0	0	0	0	0	0	0	0	Sha	AFG	OTHER	MPI/MPGC_Cologne	asia	GS	37.5979	1	0	0	0	0	0	0
10015|T288-R1	10015|G288	Coil,NB,LRR	Coil,NB,LRR	CNL	CNL	canonical	7	115	7.7	12	0	0	0	0	0	0	0	0	0	0	0	0	Sha	AFG	OTHER	MPI/MPGC_Cologne	asia	GS	37.5979	91	0	0	0	0	0	0
10015|T291-R1	10015|G291	Coil,NB,NB	Coil,NB	CN	CN	canonical	244	13	1580	1	0	0	0	0	0	0	0	0	0	0	0	0	Sha	AFG	OTHER	MPI/MPGC_Cologne	asia	GS	37.5979	99	0	0	0	0	0	1
10015|T296-R1	10015|G296	NB	NB	N	N	canonical	33	66	33.1	59	0	0	0	0	0	0	0	0	0	0	0	0	Sha	AFG	OTHER	MPI/MPGC_Cologne	asia	GS	37.5979	100	0	0	1	0	0	0
10015|T299-R1	10015|G299	TIR,NB,LRR	TIR,NB,LRR	TNL	TNL	canonical	128	55	128.1	49	0	0	0	0	0	0	0	0	0	0	0	0	Sha	AFG	OTHER	MPI/MPGC_Cologne	asia	GS	37.5979	72	0	0	0	0	1	0
10015|T301.1-R1	10015|G301.1	TIR,NB,LRR	TIR,NB,LRR	TNL	TNL	canonical	64	63	64.1	59	1	0	0	0	0	0	0	0	0	0	0	0	Sha	AFG	OTHER	MPI/MPGC_Cologne	asia	GS	37.5979	4	0	0	0	1	0	0
10015|T301.2-R1	10015|G301.2	TIR	TIR	T	T(L)	canonical	118	58	118.1	50	1	0	0	0	0	0	0	0	0	0	0	0	Sha	AFG	OTHER	MPI/MPGC_Cologne	asia	GS	37.5979	0	0	0	0	1	1	0
10015|T303-R2	10015|G303	TIR,NB,LRR	TIR,NB,LRR	TNL	TNL	canonical	36	66	36.1	60	0	0	0	0	0	0	0	0	0	0	0	0	Sha	AFG	OTHER	MPI/MPGC_Cologne	asia	GS	37.5979	92	0	0	0	0	0	0
10015|T307-R1	10015|G307	Coil,NB	Coil,NB	CN	CN	canonical	61	64	61.1	58	0	0	0	0	0	0	0	0	0	0	0	0	Sha	AFG	OTHER	MPI/MPGC_Cologne	asia	GS	37.5979	97	0	0	0	1	1	0
10015|T310-R1	10015|G310	Coil,NB,LRR	Coil,NB,LRR	CNL	CNL	canonical	97	61	97.1	56	0	0	0	0	0	0	0	0	0	0	0	0	Sha	AFG	OTHER	MPI/MPGC_Cologne	asia	GS	37.5979	12	0	0	0	0	0	0
10015|T315-R1	10015|G315	NB	NB	N	N	canonical	15	80	15.5	1	0	0	0	0	0	0	0	0	0	0	0	0	Sha	AFG	OTHER	MPI/MPGC_Cologne	asia	GS	37.5979	98	0	0	0	1	1	0
10015|T318-R1	10015|G318	RPW8,NB	RPW8,NB	RN	R(C)N	canonical	59	64	59.1	62	0	0	0	0	0	0	0	0	0	0	0	0	Sha	AFG	OTHER	MPI/MPGC_Cologne	asia	GS	37.5979	100	0	0	1	1	0	0
10015|T321-R1	10015|G321	TIR,NB,LRR	TIR,NB,LRR	TNL	TNL	canonical	1	154	1.15	6	0	0	0	0	0	0	0	0	0	0	0	0	Sha	AFG	OTHER	MPI/MPGC_Cologne	asia	GS	37.5979	83	0	0	0	1	0	0
10015|T324-R1	10015|G324	Coil,NB	Coil,NB	CN	CN	canonical	6	122	6.17	14	0	1	0	0	0	0	0	0	1	0	0	1	Sha	AFG	OTHER	MPI/MPGC_Cologne	asia	GS	37.5979	100	0	0	1	0	0	0
10015|T330-R1	10015|G330	NB,NB,LRR	NB,LRR	NL	NL	canonical	65	63	65.1	58	0	0	0	0	0	0	0	0	0	0	0	0	Sha	AFG	OTHER	MPI/MPGC_Cologne	asia	GS	37.5979	21	0	0	0	0	1	0
10015|T333-R1	10015|G333	TIR,NB,LRR	TIR,NB,LRR	TNL	TNL	canonical	77	63	77.1	58	0	0	0	0	0	0	0	0	0	0	0	0	Sha	AFG	OTHER	MPI/MPGC_Cologne	asia	GS	37.5979	99	0	0	0	0	1	0
10015|T335-R1	10015|G335	NB,LRR	NB,LRR	NL	NL	canonical	17	71	17.3	33	0	0	0	0	0	0	0	0	0	0	0	0	Sha	AFG	OTHER	MPI/MPGC_Cologne	asia	GS	37.5979	35	0	0	0	0	0	0
10015|T338-R1	10015|G338	TIR,NB	TIR,NB	TN	TN	canonical	166	40	166.1	35	0	0	0	0	0	0	0	0	0	0	0	0	Sha	AFG	OTHER	MPI/MPGC_Cologne	asia	GS	37.5979	67	0	0	0	1	0	0
10015|T340-R1	10015|G340	TIR,NB	TIR,NB	TN	TN	canonical	40	66	40.1	61	0	0	0	0	0	0	0	0	0	0	0	0	Sha	AFG	OTHER	MPI/MPGC_Cologne	asia	GS	37.5979	0	0	0	0	0	0	0
10015|T342-R1	10015|G342	PF00635,PF00635,TIR	PF00635,TIR	TX	T(N,L)X	noncanonical	169	39	169.1	36	0	0	0	0	0	0	0	0	0	0	0	0	Sha	AFG	OTHER	MPI/MPGC_Cologne	asia	GS	37.5979	58	0	0	0	0	1	0
10015|T344-R1	10015|G344	TIR,NB,LRR	TIR,NB,LRR	TNL	TNL	canonical	63	64	1233	1	0	0	0	0	0	0	0	0	0	0	0	0	Sha	AFG	OTHER	MPI/MPGC_Cologne	asia	GS	37.5979	13	0	0	0	0	0	1
10015|T347-R1	10015|G347	TIR	TIR	T	T(L)	canonical	62	64	62.1	58	0	0	0	0	0	0	0	0	0	0	0	0	Sha	AFG	OTHER	MPI/MPGC_Cologne	asia	GS	37.5979	0	0	0	0	1	0	0
10015|T348-R1	10015|G348	TIR	TIR	T	T(L)	canonical	51	65	51.1	62	0	0	0	0	0	0	0	0	0	0	0	0	Sha	AFG	OTHER	MPI/MPGC_Cologne	asia	GS	37.5979	0	0	0	0	0	1	0
10015|T349-R1	10015|G349	TIR	TIR	T	T(L)	canonical	185	33	185.1	30	0	0	0	0	0	0	0	0	0	0	0	1	Sha	AFG	OTHER	MPI/MPGC_Cologne	asia	GS	37.5979	0	0	0	0	0	0	0
10015|T350.1-R1	10015|G350.1	NB	NB	N	N	canonical	188	32	794	32	1	0	0	0	0	0	0	0	0	0	0	0	Sha	AFG	OTHER	MPI/MPGC_Cologne	asia	GS	37.5979	0	0	0	0	0	0	0
10015|T350.2-R1	10015|G350.2	Coil,NB,LRR	Coil,NB,LRR	CNL	CNL	canonical	3	145	3.23	2	1	0	0	0	0	0	0	0	0	0	0	0	Sha	AFG	OTHER	MPI/MPGC_Cologne	asia	GS	37.5979	96	0	0	0	0	0	0
10015|T352-R1	10015|G352	TIR,NB,LRR	TIR,NB,LRR	TNL	TNL	canonical	175	37	175.1	34	0	0	0	0	0	0	0	0	0	0	0	1	Sha	AFG	OTHER	MPI/MPGC_Cologne	asia	GS	37.5979	0	0	0	0	0	0	0
10015|T355-R1	10015|G355	Coil,NB	Coil,NB	CN	CN	canonical	14	82	14.1	41	0	0	0	0	0	0	0	0	0	0	0	0	Sha	AFG	OTHER	MPI/MPGC_Cologne	asia	GS	37.5979	45	0	0	0	1	0	0
10015|T357-R1	10015|G357	NB	NB	N	N	canonical	135	54	135.1	13	0	0	0	0	0	0	0	0	0	0	0	0	Sha	AFG	OTHER	MPI/MPGC_Cologne	asia	GS	37.5979	14	0	1	0	1	1	0
10015|T360-R1	10015|G360	TIR,NB,LRR	TIR,NB,LRR	TNL	TNL	canonical	28	66	28.1	59	0	0	0	0	0	0	0	0	0	0	0	0	Sha	AFG	OTHER	MPI/MPGC_Cologne	asia	GS	37.5979	98	0	0	0	0	0	0
10015|T363-R1	10015|G363	TIR	TIR	T	T(L)	canonical	158	44	158.1	42	0	0	0	0	0	0	0	0	0	0	0	0	Sha	AFG	OTHER	MPI/MPGC_Cologne	asia	GS	37.5979	0	0	0	0	1	0	0
10015|T364-R1	10015|G364	TIR,NB,LRR	TIR,NB,LRR	TNL	TNL	canonical	44	65	44.1	58	0	0	0	0	0	0	0	0	0	0	0	0	Sha	AFG	OTHER	MPI/MPGC_Cologne	asia	GS	37.5979	24	0	0	0	1	0	0
10015|T366-R1	10015|G366	TIR,NB	TIR,NB	TN	TN	canonical	146	50	146.1	46	0	0	0	0	0	0	0	0	0	0	0	0	Sha	AFG	OTHER	MPI/MPGC_Cologne	asia	GS	37.5979	34	0	0	0	1	0	0
10015|T371-R1	10015|G371	NB	NB	N	N	canonical	139	52	139.1	50	0	0	0	0	0	0	0	0	0	0	0	0	Sha	AFG	OTHER	MPI/MPGC_Cologne	asia	GS	37.5979	69	0	0	0	0	0	0
10015|T375-R1	10015|G375	Coil,NB	Coil,NB	CN	CN	canonical	252	12	252.1	10	0	0	0	0	0	0	0	0	0	0	0	0	Sha	AFG	OTHER	MPI/MPGC_Cologne	asia	GS	37.5979	96	0	0	0	1	0	0
10015|T376-R1	10015|G376	TIR,NB,LRR	TIR,NB,LRR	TNL	TNL	canonical	48	65	48.1	59	0	0	0	0	0	0	0	0	0	0	0	0	Sha	AFG	OTHER	MPI/MPGC_Cologne	asia	GS	37.5979	12	0	0	0	1	0	0
10015|T377-R1	10015|G377	TIR	TIR	T	T(L)	canonical	19	70	19.1	61	0	0	0	0	1	0	0	0	0	0	0	0	Sha	AFG	OTHER	MPI/MPGC_Cologne	asia	GS	37.5979	51	0	0	0	1	0	0
10015|T379-R1	10015|G379	TIR,NB,LRR,LRR,LRR	TIR,NB,LRR	TNL	TNL	canonical	39	66	39.1	60	0	0	0	0	0	0	0	0	0	0	0	0	Sha	AFG	OTHER	MPI/MPGC_Cologne	asia	GS	37.5979	99	0	0	0	0	0	0
10015|T380-R1	10015|G380	TIR	TIR	T	T(L)	canonical	98	61	98.1	56	0	0	0	0	0	0	0	0	0	0	0	0	Sha	AFG	OTHER	MPI/MPGC_Cologne	asia	GS	37.5979	0	0	1	0	1	0	0
10015|T382-R1	10015|G382	RPW8,NB	RPW8,NB	RN	R(C)N	canonical	35	66	35.1	61	0	0	0	0	0	0	0	0	0	0	0	0	Sha	AFG	OTHER	MPI/MPGC_Cologne	asia	GS	37.5979	100	0	0	0	0	0	0
10015|T385-R1	10015|G385	TIR,NB,PF08381,PF08381	TIR,NB,PF08381	TNX	T(N,L)X	noncanonical	154	46	154.1	43	0	0	0	0	0	0	0	0	0	0	0	0	Sha	AFG	OTHER	MPI/MPGC_Cologne	asia	GS	37.5979	82	0	0	1	1	0	0
10015|T386-R1	10015|G386	Coil,NB,LRR	Coil,NB,LRR	CNL	CNL	canonical	210	23	210.1	22	0	0	0	0	0	0	0	0	0	0	0	0	Sha	AFG	OTHER	MPI/MPGC_Cologne	asia	GS	37.5979	0	0	0	0	1	1	0
10015|T389.2-R1	10015|G389.2	Coil,NB	Coil,NB	CN	CN	canonical	56	64	56.1	59	1	0	0	0	0	0	0	0	0	0	0	0	Sha	AFG	OTHER	MPI/MPGC_Cologne	asia	GS	37.5979	100	0	0	0	0	0	0
10015|T392-R1	10015|G392	TIR	TIR	T	T(L)	canonical	123	57	123.1	53	0	0	0	0	0	0	0	0	0	0	0	0	Sha	AFG	OTHER	MPI/MPGC_Cologne	asia	GS	37.5979	0	0	0	0	1	0	0
10015|T393-R1	10015|G393	TIR	TIR	T	T(L)	canonical	29	66	1235	1	0	0	0	0	0	0	0	0	0	0	0	0	Sha	AFG	OTHER	MPI/MPGC_Cologne	asia	GS	37.5979	0	0	0	0	0	1	1
10015|T395-R1	10015|G395	RPW8,NB	RPW8,NB	RN	R(C)N	canonical	55	64	55.1	53	0	0	0	0	0	0	0	0	0	0	0	0	Sha	AFG	OTHER	MPI/MPGC_Cologne	asia	GS	37.5979	85	0	0	0	1	1	0
10015|T396-R1	10015|G396	Coil,NB	Coil,NB	CN	CN	canonical	263	9	263.1	7	0	0	0	0	0	0	0	0	0	0	0	0	Sha	AFG	OTHER	MPI/MPGC_Cologne	asia	GS	37.5979	32	0	0	0	1	1	0
10015|T398-R1	10015|G398	TIR,NB	TIR,NB	TN	TN	canonical	284	7	284.1	6	0	0	0	0	0	0	0	0	0	0	0	0	Sha	AFG	OTHER	MPI/MPGC_Cologne	asia	GS	37.5979	30	0	0	0	0	0	0
10015|T400-R1	10015|G400	Coil,NB	Coil,NB	CN	CN	canonical	101	61	101.1	56	0	0	0	0	0	0	0	0	0	0	0	0	Sha	AFG	OTHER	MPI/MPGC_Cologne	asia	GS	37.5979	99	0	0	0	0	0	0
10015|T406-R1	10015|G406	TIR,NB,LRR	TIR,NB,LRR	TNL	TNL	canonical	60	64	60.1	56	0	0	0	0	0	0	0	0	0	0	0	0	Sha	AFG	OTHER	MPI/MPGC_Cologne	asia	GS	37.5979	0	0	1	0	1	0	0
10015|T410-R1	10015|G410	TIR,PF14299	TIR,PF14299	TX	T(N,L)X	noncanonical	95	61	95.1	58	0	0	0	0	0	0	0	0	0	0	0	0	Sha	AFG	OTHER	MPI/MPGC_Cologne	asia	GS	37.5979	76	0	0	0	1	1	0
10015|T413-R1	10015|G413	TIR,PF04859,PF04859,Coil	TIR,PF04859,Coil	TX	T(N,L)X	noncanonical	124	57	1544	1	0	0	0	0	0	0	0	0	0	0	0	0	Sha	AFG	OTHER	MPI/MPGC_Cologne	asia	GS	37.5979	31	0	0	1	0	1	1
10015|T418-R1	10015|G418	Coil,NB,LRR	Coil,NB,LRR	CNL	CNL	canonical	8	101	8.2	15	0	0	0	0	0	0	0	0	0	0	0	0	Sha	AFG	OTHER	MPI/MPGC_Cologne	asia	GS	37.5979	69	0	0	0	0	0	0
10015|T422-R1	10015|G422	NB,LRR	NB,LRR	NL	NL	canonical	53	64	53.1	58	0	0	0	0	0	0	0	0	0	0	0	0	Sha	AFG	OTHER	MPI/MPGC_Cologne	asia	GS	37.5979	0	0	0	0	0	1	0
10015|T424.2-R1	10015|G424.2	TIR	TIR	T	T(L)	canonical	121	57	121.1	55	1	0	0	0	0	0	0	0	0	0	0	0	Sha	AFG	OTHER	MPI/MPGC_Cologne	asia	GS	37.5979	48	0	0	0	1	0	0
10015|T430-R1	10015|G430	TIR,TIR	TIR	T	T(L)	canonical	52	64	52.1	58	0	0	0	0	0	0	0	0	0	0	0	0	Sha	AFG	OTHER	MPI/MPGC_Cologne	asia	GS	37.5979	12	0	0	0	0	0	0
10015|T437-R1	10015|G437	NB	NB	N	N	canonical	126	56	126.1	53	0	0	0	0	0	0	0	0	0	0	0	0	Sha	AFG	OTHER	MPI/MPGC_Cologne	asia	GS	37.5979	46	0	0	0	0	1	0
10015|T446-R1	10015|G446	NB	NB	N	N	canonical	12	86	12.6	3	0	0	0	0	0	0	0	0	0	0	0	0	Sha	AFG	OTHER	MPI/MPGC_Cologne	asia	GS	37.5979	17	0	0	0	1	1	0
10015|T448-R1	10015|G448	Coil,NB,LRR	Coil,NB,LRR	CNL	CNL	canonical	83	62	83.1	60	0	0	0	0	0	0	0	0	0	0	0	0	Sha	AFG	OTHER	MPI/MPGC_Cologne	asia	GS	37.5979	63	0	0	0	0	0	0
10015|T450-R1	10015|G450	TIR	TIR	T	T(L)	canonical	119	58	1167	1	0	0	0	0	1	0	0	0	0	0	0	0	Sha	AFG	OTHER	MPI/MPGC_Cologne	asia	GS	37.5979	0	0	0	0	0	0	1
10015|T456-R1	10015|G456	Coil,NB,LRR	Coil,NB,LRR	CNL	CNL	canonical	152	48	152.1	44	0	0	0	0	0	0	0	0	0	0	0	0	Sha	AFG	OTHER	MPI/MPGC_Cologne	asia	GS	37.5979	61	0	0	0	0	0	0
10015|T458-R1	10015|G458	Coil,NB	Coil,NB	CN	CN	canonical	237	16	237.1	11	0	0	0	0	0	0	0	0	0	0	0	0	Sha	AFG	OTHER	MPI/MPGC_Cologne	asia	GS	37.5979	0	0	0	0	1	0	0
10015|T459-R1	10015|G459	TIR	TIR	T	T(L)	canonical	45	65	45.5	15	0	0	0	0	0	0	0	0	0	0	0	0	Sha	AFG	OTHER	MPI/MPGC_Cologne	asia	GS	37.5979	0	0	0	0	1	0	0
10015|T466-R1	10015|G466	TIR,NB,LRR	TIR,NB,LRR	TNL	TNL	canonical	110	59	110.1	54	0	0	0	0	1	0	0	0	0	0	0	0	Sha	AFG	OTHER	MPI/MPGC_Cologne	asia	GS	37.5979	56	0	0	0	0	0	0
10015|T470-R1	10015|G470	NB	NB	N	N	canonical	93	61	93.1	56	0	0	0	0	0	0	0	0	0	0	0	0	Sha	AFG	OTHER	MPI/MPGC_Cologne	asia	GS	37.5979	0	0	0	0	0	0	0
10015|T475-R1	10015|G475	TIR	TIR	T	T(L)	canonical	194	29	194.1	26	0	0	0	0	0	0	0	0	0	0	0	0	Sha	AFG	OTHER	MPI/MPGC_Cologne	asia	GS	37.5979	0	0	0	0	1	0	0
10015|T485-R1	10015|G485	TIR,NB,LRR	TIR,NB,LRR	TNL	TNL	canonical	92	61	1445	1	0	0	0	0	1	0	0	0	0	0	0	0	Sha	AFG	OTHER	MPI/MPGC_Cologne	asia	GS	37.5979	6	0	0	0	0	0	1
10015|T491-R1	10015|G491	RPW8	RPW8	R	R(C)	canonical	129	55	129.1	52	0	0	0	0	0	0	0	0	0	0	0	0	Sha	AFG	OTHER	MPI/MPGC_Cologne	asia	GS	37.5979	0	0	0	0	1	1	0
108|T026-R1	108|G026	TIR,NB,LRR,LRR,LRR	TIR,NB,LRR	TNL	TNL	canonical	4	130	4.8	19	0	0	0	0	0	0	0	0	0	0	0	0	LDV-18	FRA	OTHER	MPI/MPGC_Cologne	western_europe	GS	35.3142	97	0	0	0	0	0	0
108|T028-R1	108|G028	NB,LRR,LRR	NB,LRR	NL	NL	canonical	16	71	16.3	15	0	0	0	0	0	0	0	0	0	0	0	0	LDV-18	FRA	OTHER	MPI/MPGC_Cologne	western_europe	GS	35.3142	86	0	0	0	1	0	0
108|T029-R1	108|G029	TIR,NB,LRR,LRR	TIR,NB,LRR	TNL	TNL	canonical	16	71	16.2	13	0	0	0	0	0	0	0	0	0	0	0	0	LDV-18	FRA	OTHER	MPI/MPGC_Cologne	western_europe	GS	35.3142	88	0	0	0	0	1	0
108|T030-R1	108|G030	TIR,NB,LRR,LRR,LRR	TIR,NB,LRR	TNL	TNL	canonical	4	130	4.11	10	0	0	0	0	0	0	0	0	0	0	0	0	LDV-18	FRA	OTHER	MPI/MPGC_Cologne	western_europe	GS	35.3142	97	0	0	0	0	0	0
108|T033-R1	108|G033	TIR,NB,LRR,LRR	TIR,NB,LRR	TNL	TNL	canonical	16	71	16.11	10	0	0	0	0	0	0	0	0	0	0	0	0	LDV-18	FRA	OTHER	MPI/MPGC_Cologne	western_europe	GS	35.3142	94	0	0	0	0	0	0
108|T034-R1	108|G034	TIR,NB,LRR,TIR	TIR,NB,LRR	TNL	TNL	canonical	178	35	178.3	11	0	0	0	0	0	0	0	0	0	0	0	0	LDV-18	FRA	OTHER	MPI/MPGC_Cologne	western_europe	GS	35.3142	37	0	0	0	1	0	0
108|T037-R1	108|G037	TIR,NB,LRR,LRR	TIR,NB,LRR	TNL	TNL	canonical	4	130	4.16	19	0	0	0	0	0	0	0	0	0	0	0	0	LDV-18	FRA	OTHER	MPI/MPGC_Cologne	western_europe	GS	35.3142	96	0	0	1	0	1	0
108|T039-R1	108|G039	TIR,NB	TIR,NB	TN	TN	canonical	163	41	1291	1	0	0	0	0	0	0	0	0	0	0	0	0	LDV-18	FRA	OTHER	MPI/MPGC_Cologne	western_europe	GS	35.3142	44	0	0	0	1	0	1
108|T043-R1	108|G043	TIR,NB	TIR,NB	TN	TN	canonical	38	66	38.1	57	0	0	0	0	0	0	0	0	0	0	0	0	LDV-18	FRA	OTHER	MPI/MPGC_Cologne	western_europe	GS	35.3142	2	0	0	0	0	0	0
108|T044-R1	108|G044	TIR,NB	TIR,NB	TN	TN	canonical	86	62	86.1	60	0	0	0	0	0	0	0	0	0	0	0	0	LDV-18	FRA	OTHER	MPI/MPGC_Cologne	western_europe	GS	35.3142	88	0	0	0	0	1	0
108|T045-R1	108|G045	TIR	TIR	T	T(L)	canonical	NA	0	991	1	0	0	0	0	0	0	0	0	0	0	0	0	LDV-18	FRA	OTHER	MPI/MPGC_Cologne	western_europe	GS	35.3142	86	0	0	0	1	1	0
108|T046-R1	108|G046	TIR,NB,TIR	TIR,NB	TN	TN	canonical	34	66	1221	1	0	0	0	0	0	0	0	0	0	0	0	0	LDV-18	FRA	OTHER	MPI/MPGC_Cologne	western_europe	GS	35.3142	97	0	0	0	1	0	1
108|T048-R1	108|G048	TIR,NB	TIR,NB	TN	TN	canonical	213	23	213.1	20	0	0	0	1	0	0	0	0	0	0	0	0	LDV-18	FRA	OTHER	MPI/MPGC_Cologne	western_europe	GS	35.3142	0	0	0	0	0	0	0
108|T049-R1	108|G049	TIR,NB	TIR,NB	TN	TN	canonical	201	25	201.1	22	0	0	0	1	0	0	0	0	0	0	0	0	LDV-18	FRA	OTHER	MPI/MPGC_Cologne	western_europe	GS	35.3142	17	0	0	0	0	0	0
108|T050-R1	108|G050	TIR,NB	TIR,NB	TN	TN	canonical	13	83	13.5	45	0	0	0	1	0	0	0	0	0	0	0	0	LDV-18	FRA	OTHER	MPI/MPGC_Cologne	western_europe	GS	35.3142	0	0	0	0	0	0	0
108|T051-R1	108|G051	TIR,NB,LRR	TIR,NB,LRR	TNL	TNL	canonical	153	47	153.1	45	0	0	0	1	0	0	0	0	0	0	0	0	LDV-18	FRA	OTHER	MPI/MPGC_Cologne	western_europe	GS	35.3142	18	0	0	0	0	0	0
108|T053-R1	108|G053	NB,LRR,PF03106	NB,LRR,PF03106	NLX	N(L)X	noncanonical	94	61	94.1	55	0	0	1	0	0	0	0	0	0	0	0	0	LDV-18	FRA	OTHER	MPI/MPGC_Cologne	western_europe	GS	35.3142	97	0	0	1	0	0	0
108|T054-R1	108|G054	TIR,NB,LRR	TIR,NB,LRR	TNL	TNL	canonical	80	62	80.1	56	0	0	1	0	0	0	0	0	0	0	0	0	LDV-18	FRA	OTHER	MPI/MPGC_Cologne	western_europe	GS	35.3142	97	0	0	0	1	0	0
108|T057-R1	108|G057	TIR	TIR	T	T(L)	canonical	177	36	177.1	34	0	0	0	0	0	0	0	0	0	0	0	0	LDV-18	FRA	OTHER	MPI/MPGC_Cologne	western_europe	GS	35.3142	0	0	0	0	1	1	0
108|T058-R1	108|G058	TIR,NB,LRR,NB	TIR,NB,LRR	TNL	TNL	canonical	113	59	113.1	51	0	0	0	0	0	0	0	0	0	0	0	0	LDV-18	FRA	OTHER	MPI/MPGC_Cologne	western_europe	GS	35.3142	1	0	0	0	1	1	0
108|T059-R1	108|G059	TIR,NB,NB	TIR,NB	TN	TN	canonical	102	60	102.1	11	0	0	0	0	0	0	0	0	0	0	0	0	LDV-18	FRA	OTHER	MPI/MPGC_Cologne	western_europe	GS	35.3142	0	0	0	0	0	0	0
108|T060-R1	108|G060	TIR,TIR	TIR	T	T(L)	canonical	19	70	19.1	61	0	0	0	0	0	0	0	0	0	0	0	0	LDV-18	FRA	OTHER	MPI/MPGC_Cologne	western_europe	GS	35.3142	56	0	0	0	1	1	0
108|T061-R1	108|G061	TIR,NB,LRR	TIR,NB,LRR	TNL	TNL	canonical	48	65	48.1	59	0	0	1	0	0	0	0	0	0	0	0	0	LDV-18	FRA	OTHER	MPI/MPGC_Cologne	western_europe	GS	35.3142	9	0	0	0	1	1	0
108|T062-R1	108|G062	TIR,NB,LRR	TIR,NB,LRR	TNL	TNL	canonical	88	62	88.1	58	0	0	1	0	0	0	0	0	0	0	0	0	LDV-18	FRA	OTHER	MPI/MPGC_Cologne	western_europe	GS	35.3142	1	0	0	1	0	0	0
108|T063-R1	108|G063	TIR,NB,LRR	TIR,NB,LRR	TNL	TNL	canonical	148	50	148.1	44	0	0	0	1	0	0	0	0	0	0	0	0	LDV-18	FRA	OTHER	MPI/MPGC_Cologne	western_europe	GS	35.3142	0	0	0	0	0	0	0
108|T064-R1	108|G064	TIR,NB	TIR,NB	TN	TN	canonical	147	50	147.1	44	0	0	0	1	0	0	0	0	0	0	0	0	LDV-18	FRA	OTHER	MPI/MPGC_Cologne	western_europe	GS	35.3142	0	0	0	0	1	0	0
108|T066-R1	108|G066	Coil,NB,LRR	Coil,NB,LRR	CNL	CNL	canonical	7	115	7.6	7	0	0	0	0	0	0	0	0	0	0	0	0	LDV-18	FRA	OTHER	MPI/MPGC_Cologne	western_europe	GS	35.3142	75	0	0	0	0	0	0
108|T067-R1	108|G067	Coil,NB,LRR	Coil,NB,LRR	CNL	CNL	canonical	134	54	134.5	6	0	1	0	0	0	0	0	1	0	0	0	0	LDV-18	FRA	OTHER	MPI/MPGC_Cologne	western_europe	GS	35.3142	10	0	0	0	0	0	0
108|T075-R1	108|G075	Coil,NB,LRR	Coil,NB,LRR	CNL	CNL	canonical	7	115	7.5	5	0	0	0	0	0	0	0	0	0	0	0	0	LDV-18	FRA	OTHER	MPI/MPGC_Cologne	western_europe	GS	35.3142	65	0	0	0	0	0	0
108|T076-R1	108|G076	Coil,NB,LRR	Coil,NB,LRR	CNL	CNL	canonical	134	54	134.4	17	0	1	0	0	0	0	0	1	0	0	1	1	LDV-18	FRA	OTHER	MPI/MPGC_Cologne	western_europe	GS	35.3142	8	0	0	0	0	0	0
108|T081-R1	108|G081	TIR,NB,LRR	TIR,NB,LRR	TNL	TNL	canonical	110	59	110.1	54	0	0	0	1	0	0	0	0	0	0	0	0	LDV-18	FRA	OTHER	MPI/MPGC_Cologne	western_europe	GS	35.3142	49	0	0	0	0	1	0
108|T083-R1	108|G083	NB,LRR	NB,LRR	NL	NL	canonical	140	51	140.1	46	0	0	0	1	0	0	0	0	0	0	0	0	LDV-18	FRA	OTHER	MPI/MPGC_Cologne	western_europe	GS	35.3142	48	0	0	0	1	1	0
108|T085-R1	108|G085	TIR,NB,LRR	TIR,NB,LRR	TNL	TNL	canonical	137	53	137.1	50	0	0	0	0	0	0	0	0	0	0	0	0	LDV-18	FRA	OTHER	MPI/MPGC_Cologne	western_europe	GS	35.3142	75	0	0	1	0	0	0
108|T086-R1	108|G086	NB,LRR	NB,LRR	NL	NL	canonical	174	38	174.1	35	0	0	0	0	0	0	0	0	0	0	0	0	LDV-18	FRA	OTHER	MPI/MPGC_Cologne	western_europe	GS	35.3142	10	0	0	0	0	1	0
108|T097-R1	108|G097	TIR,NB,LRR	TIR,NB,LRR	TNL	TNL	canonical	100	61	100.1	57	0	0	0	0	0	0	0	0	0	0	0	0	LDV-18	FRA	OTHER	MPI/MPGC_Cologne	western_europe	GS	35.3142	100	0	0	0	0	0	0
108|T100-R1	108|G100	TIR,LRR	TIR,LRR	TL	T(L)	canonical	233	17	233.1	16	0	0	0	0	0	0	0	0	0	0	0	0	LDV-18	FRA	OTHER	MPI/MPGC_Cologne	western_europe	GS	35.3142	63	0	0	0	0	0	0
108|T104-R1	108|G104	TIR,NB,LRR	TIR,NB,LRR	TNL	TNL	canonical	172	39	172.1	36	0	0	0	0	0	0	0	0	0	0	0	0	LDV-18	FRA	OTHER	MPI/MPGC_Cologne	western_europe	GS	35.3142	0	0	0	0	0	0	0
108|T105-R1	108|G105	TIR,NB,LRR	TIR,NB,LRR	TNL	TNL	canonical	46	65	46.1	57	0	0	0	0	0	0	0	0	0	0	0	0	LDV-18	FRA	OTHER	MPI/MPGC_Cologne	western_europe	GS	35.3142	61	0	0	0	0	0	0
108|T106-R1	108|G106	TIR,NB,LRR	TIR,NB,LRR	TNL	TNL	canonical	30	66	30.1	61	0	0	0	0	0	0	0	0	0	0	0	0	LDV-18	FRA	OTHER	MPI/MPGC_Cologne	western_europe	GS	35.3142	96	0	0	0	0	0	0
108|T110-R1	108|G110	TIR,PF14299	TIR,PF14299	TX	T(N,L)X	noncanonical	218	20	218.1	17	0	0	0	0	0	0	0	0	0	0	0	0	LDV-18	FRA	OTHER	MPI/MPGC_Cologne	western_europe	GS	35.3142	0	0	0	0	0	1	0
108|T111-R1	108|G111	TIR,PF14299	TIR,PF14299	TX	T(N,L)X	noncanonical	203	24	203.1	20	0	0	0	0	0	0	0	0	0	0	0	0	LDV-18	FRA	OTHER	MPI/MPGC_Cologne	western_europe	GS	35.3142	7	0	0	0	0	0	0
108|T112-R1	108|G112	TIR,PF14299	TIR,PF14299	TX	T(N,L)X	noncanonical	199	25	199.1	20	0	0	0	0	0	0	0	0	0	0	0	0	LDV-18	FRA	OTHER	MPI/MPGC_Cologne	western_europe	GS	35.3142	10	0	0	0	1	0	0
108|T113-R1	108|G113	TIR,NB,LRR	TIR,NB,LRR	TNL	TNL	canonical	18	70	18.1	58	0	0	1	0	0	0	0	0	0	0	0	0	LDV-18	FRA	OTHER	MPI/MPGC_Cologne	western_europe	GS	35.3142	100	0	0	0	1	0	0
108|T114-R1	108|G114	NB,LRR,PF03106,PF13442	NB,LRR,PF03106,PF13442	NLX	N(L)X	noncanonical	43	65	1009	1	0	0	1	0	0	0	0	0	0	0	0	0	LDV-18	FRA	OTHER	MPI/MPGC_Cologne	western_europe	GS	35.3142	100	0	0	0	0	0	1
108|T117-R1	108|G117	NB,LRR,LRR,TIR	NB,LRR,TIR	TNL	TNL	canonical	106	60	106.1	55	0	0	1	0	0	0	0	0	0	0	0	0	LDV-18	FRA	OTHER	MPI/MPGC_Cologne	western_europe	GS	35.3142	4	0	0	0	1	1	0
108|T118-R1	108|G118	TIR	TIR	T	T(L)	canonical	144	50	144.1	48	0	0	0	0	0	0	0	0	0	0	0	0	LDV-18	FRA	OTHER	MPI/MPGC_Cologne	western_europe	GS	35.3142	0	0	0	0	1	1	0
108|T119-R1	108|G119	TIR,NB,LRR	TIR,NB,LRR	TNL	TNL	canonical	82	62	82.1	55	0	0	1	0	0	0	0	0	0	0	0	0	LDV-18	FRA	OTHER	MPI/MPGC_Cologne	western_europe	GS	35.3142	3	0	0	0	0	1	0
108|T128-R1	108|G128	TIR,NB,LRR	TIR,NB,LRR	TNL	TNL	canonical	44	65	44.1	58	0	0	0	0	0	0	0	0	0	0	0	0	LDV-18	FRA	OTHER	MPI/MPGC_Cologne	western_europe	GS	35.3142	14	0	0	0	0	0	0
108|T130-R1	108|G130	TIR,TIR,NB	TIR,NB	TN	TN	canonical	164	41	164.1	37	0	0	0	0	0	0	0	0	0	0	0	0	LDV-18	FRA	OTHER	MPI/MPGC_Cologne	western_europe	GS	35.3142	47	0	0	0	0	0	0
108|T131-R1	108|G131	TIR,TIR,NB	TIR,NB	TN	TN	canonical	24	67	24.1	63	0	0	0	0	0	0	0	0	0	0	0	0	LDV-18	FRA	OTHER	MPI/MPGC_Cologne	western_europe	GS	35.3142	50	0	0	0	0	1	0
108|T157-R1	108|G157	TIR,NB,LRR	TIR,NB,LRR	TNL	TNL	canonical	91	61	91.1	58	0	0	0	1	0	0	0	0	0	0	0	0	LDV-18	FRA	OTHER	MPI/MPGC_Cologne	western_europe	GS	35.3142	4	0	0	0	0	0	0
108|T158-R1	108|G158	NB	NB	N	N	canonical	130	55	1567	1	0	0	0	1	0	0	0	0	0	0	0	0	LDV-18	FRA	OTHER	MPI/MPGC_Cologne	western_europe	GS	35.3142	0	0	0	0	0	0	1
108|T161-R1	108|G161	TIR,NB,LRR	TIR,NB,LRR	TNL	TNL	canonical	79	62	79.1	58	0	0	0	0	0	0	0	0	0	0	0	0	LDV-18	FRA	OTHER	MPI/MPGC_Cologne	western_europe	GS	35.3142	99	0	0	0	0	0	0
108|T163-R1	108|G163	TIR,NB,LRR	TIR,NB,LRR	TNL	TNL	canonical	107	60	107.1	56	0	0	0	0	0	0	0	0	0	0	0	0	LDV-18	FRA	OTHER	MPI/MPGC_Cologne	western_europe	GS	35.3142	98	0	0	0	0	0	0
108|T164-R1	108|G164	TIR,NB,LRR	TIR,NB,LRR	TNL	TNL	canonical	71	63	71.1	56	0	0	0	0	0	0	0	0	0	0	0	0	LDV-18	FRA	OTHER	MPI/MPGC_Cologne	western_europe	GS	35.3142	6	0	0	0	0	0	0
108|T168-R1	108|G168	Coil,NB,LRR	Coil,NB,LRR	CNL	CNL	canonical	187	32	187.1	24	0	0	0	0	0	0	0	0	0	0	0	0	LDV-18	FRA	OTHER	MPI/MPGC_Cologne	western_europe	GS	35.3142	53	0	0	0	0	0	0
108|T169-R1	108|G169	Coil,NB,LRR	Coil,NB,LRR	CNL	CNL	canonical	7	115	7.16	10	0	0	0	0	0	0	0	0	0	0	0	0	LDV-18	FRA	OTHER	MPI/MPGC_Cologne	western_europe	GS	35.3142	63	0	0	0	0	0	0
108|T178-R1	108|G178	TIR,NB,LRR	TIR,NB,LRR	TNL	TNL	canonical	179	35	179.5	5	0	0	0	0	0	0	0	0	0	0	0	0	LDV-18	FRA	OTHER	MPI/MPGC_Cologne	western_europe	GS	35.3142	94	0	0	0	0	0	0
108|T182.1-R1	108|G182.1	TIR,NB,LRR	TIR,NB,LRR	TNL	TNL	canonical	64	63	64.1	59	1	0	0	0	0	0	0	0	0	0	0	0	LDV-18	FRA	OTHER	MPI/MPGC_Cologne	western_europe	GS	35.3142	7	0	0	0	1	0	0
108|T182.2-R1	108|G182.2	TIR	TIR	T	T(L)	canonical	118	58	118.1	50	1	0	0	0	0	0	0	0	0	0	0	0	LDV-18	FRA	OTHER	MPI/MPGC_Cologne	western_europe	GS	35.3142	0	0	0	1	1	1	0
108|T183-R1	108|G183	NB,LRR	NB,LRR	NL	NL	canonical	53	64	53.1	58	0	0	0	0	0	0	0	0	0	0	0	0	LDV-18	FRA	OTHER	MPI/MPGC_Cologne	western_europe	GS	35.3142	0	0	0	0	0	1	0
108|T187-R1	108|G187	TIR,NB,LRR	TIR,NB,LRR	TNL	TNL	canonical	1	154	1.29	1	0	0	0	0	0	0	0	0	0	0	0	0	LDV-18	FRA	OTHER	MPI/MPGC_Cologne	western_europe	GS	35.3142	94	0	0	0	1	0	0
108|T189-R1	108|G189	TIR,NB,LRR	TIR,NB,LRR	TNL	TNL	canonical	165	41	165.7	11	0	0	0	0	0	0	0	0	0	0	0	0	LDV-18	FRA	OTHER	MPI/MPGC_Cologne	western_europe	GS	35.3142	82	0	0	0	0	1	0
108|T192-R1	108|G192	TIR,NB,LRR,LRR	TIR,NB,LRR	TNL	TNL	canonical	96	61	96.1	54	0	0	1	0	0	0	0	0	0	0	0	0	LDV-18	FRA	OTHER	MPI/MPGC_Cologne	western_europe	GS	35.3142	96	0	0	0	1	0	0
108|T193-R1	108|G193	PF02671,PF03106,PF03106,NB,LRR,PF00069	PF02671,PF03106,NB,LRR,PF00069	NLX	N(L)X	noncanonical	41	66	41.1	59	0	0	1	0	0	0	0	0	0	0	0	0	LDV-18	FRA	OTHER	MPI/MPGC_Cologne	western_europe	GS	35.3142	90	0	0	0	0	0	0
108|T195-R1	108|G195	TIR,NB,LRR	TIR,NB,LRR	TNL	TNL	canonical	81	62	81.1	56	0	0	0	1	0	0	0	0	0	0	0	0	LDV-18	FRA	OTHER	MPI/MPGC_Cologne	western_europe	GS	35.3142	6	0	0	0	1	0	0
108|T196-R1	108|G196	TIR,NB	TIR,NB	TN	TN	canonical	67	63	67.1	60	0	0	0	1	0	0	0	0	0	0	0	0	LDV-18	FRA	OTHER	MPI/MPGC_Cologne	western_europe	GS	35.3142	1	0	0	0	0	0	0
108|T198-R1	108|G198	TIR,NB,LRR,LRR	TIR,NB,LRR	TNL	TNL	canonical	70	63	70.1	56	0	0	0	0	0	0	0	0	0	0	0	0	LDV-18	FRA	OTHER	MPI/MPGC_Cologne	western_europe	GS	35.3142	71	0	0	0	0	0	0
108|T203-R1	108|G203	TIR,NB,LRR	TIR,NB,LRR	TNL	TNL	canonical	57	64	57.1	59	0	0	0	0	0	0	0	0	0	0	0	0	LDV-18	FRA	OTHER	MPI/MPGC_Cologne	western_europe	GS	35.3142	42	0	0	0	0	1	0
108|T204-R1	108|G204	TIR,NB,LRR	TIR,NB,LRR	TNL	TNL	canonical	42	66	42.1	62	0	0	0	0	0	0	0	0	0	0	0	0	LDV-18	FRA	OTHER	MPI/MPGC_Cologne	western_europe	GS	35.3142	98	0	0	0	1	0	0
108|T207-R1	108|G207	Coil,NB,LRR	Coil,NB,LRR	CNL	CNL	canonical	3	145	3.8	22	0	0	0	0	0	0	0	0	0	0	0	0	LDV-18	FRA	OTHER	MPI/MPGC_Cologne	western_europe	GS	35.3142	96	0	0	0	0	0	0
108|T208-R1	108|G208	Coil,NB,LRR	Coil,NB,LRR	CNL	CNL	canonical	3	145	3.18	11	0	0	0	0	0	0	0	0	0	0	0	0	LDV-18	FRA	OTHER	MPI/MPGC_Cologne	western_europe	GS	35.3142	94	0	0	0	0	0	0
108|T210-R1	108|G210	TIR,NB,LRR	TIR,NB,LRR	TNL	TNL	canonical	1	154	1.27	26	0	0	0	0	0	0	0	0	0	0	0	0	LDV-18	FRA	OTHER	MPI/MPGC_Cologne	western_europe	GS	35.3142	92	0	0	0	0	0	0
108|T212-R1	108|G212	TIR,NB,LRR,LRR	TIR,NB,LRR	TNL	TNL	canonical	1	154	1.13	16	0	0	0	0	0	0	0	0	0	0	0	0	LDV-18	FRA	OTHER	MPI/MPGC_Cologne	western_europe	GS	35.3142	89	0	0	0	1	0	0
108|T213-R1	108|G213	TIR,NB,LRR	TIR,NB,LRR	TNL	TNL	canonical	120	58	120.1	53	0	0	0	0	0	0	0	0	0	0	0	0	LDV-18	FRA	OTHER	MPI/MPGC_Cologne	western_europe	GS	35.3142	87	0	0	0	0	1	0
108|T214-R1	108|G214	TIR,Coil	TIR,Coil	T	T(L)	canonical	136	53	136.1	46	0	0	0	0	0	0	0	0	0	0	0	0	LDV-18	FRA	OTHER	MPI/MPGC_Cologne	western_europe	GS	35.3142	0	0	0	0	0	0	0
108|T215-R1	108|G215	TIR	TIR	T	T(L)	canonical	131	54	131.1	49	0	0	0	0	0	0	0	0	0	0	0	0	LDV-18	FRA	OTHER	MPI/MPGC_Cologne	western_europe	GS	35.3142	5	0	0	0	0	0	0
108|T216-R1	108|G216	TIR	TIR	T	T(L)	canonical	132	54	132.1	49	0	0	0	0	0	0	0	0	0	0	0	0	LDV-18	FRA	OTHER	MPI/MPGC_Cologne	western_europe	GS	35.3142	2	0	0	0	0	0	0
108|T220-R1	108|G220	Coil,NB,NB	Coil,NB	CN	CN	canonical	280	7	280.1	6	0	0	0	0	0	0	0	0	0	0	0	0	LDV-18	FRA	OTHER	MPI/MPGC_Cologne	western_europe	GS	35.3142	99	0	0	0	1	0	0
108|T221-R1	108|G221	Coil,NB,NB	Coil,NB	CN	CN	canonical	244	13	244.1	12	0	0	0	0	0	0	0	0	0	0	0	0	LDV-18	FRA	OTHER	MPI/MPGC_Cologne	western_europe	GS	35.3142	99	0	0	1	0	0	0
108|T224.2-R1	108|G224.2	NB	NB	N	N	canonical	54	64	54.1	60	1	0	0	0	0	0	0	0	0	0	0	0	LDV-18	FRA	OTHER	MPI/MPGC_Cologne	western_europe	GS	35.3142	47	0	0	0	0	1	0
108|T225-R1	108|G225	NB	NB	N	N	canonical	76	63	1502	1	0	0	0	0	0	0	0	0	0	0	0	0	LDV-18	FRA	OTHER	MPI/MPGC_Cologne	western_europe	GS	35.3142	84	0	0	0	1	0	1
108|T230-R1	108|G230	TIR,NB,LRR	TIR,NB,LRR	TNL	TNL	canonical	105	60	105.1	58	0	0	0	0	0	0	0	0	0	0	0	0	LDV-18	FRA	OTHER	MPI/MPGC_Cologne	western_europe	GS	35.3142	97	0	0	0	0	0	0
108|T231-R1	108|G231	TIR,NB,LRR	TIR,NB,LRR	TNL	TNL	canonical	90	61	90.1	55	0	0	0	0	0	0	0	0	0	0	0	0	LDV-18	FRA	OTHER	MPI/MPGC_Cologne	western_europe	GS	35.3142	83	0	0	0	0	0	0
108|T236-R1	108|G236	TIR,NB,LRR	TIR,NB,LRR	TNL	TNL	canonical	102	60	102.8	22	0	0	0	0	0	0	0	0	0	0	0	0	LDV-18	FRA	OTHER	MPI/MPGC_Cologne	western_europe	GS	35.3142	41	0	0	0	0	0	0
108|T237-R1	108|G237	TIR,TIR,NB,LRR	TIR,NB,LRR	TNL	TNL	canonical	211	23	211.1	19	0	0	0	0	0	0	0	0	0	0	0	0	LDV-18	FRA	OTHER	MPI/MPGC_Cologne	western_europe	GS	35.3142	47	0	0	0	0	0	0
108|T240-R1	108|G240	TIR,NB,LRR	TIR,NB,LRR	TNL	TNL	canonical	26	67	26.1	63	0	0	1	0	0	0	0	0	0	0	0	0	LDV-18	FRA	OTHER	MPI/MPGC_Cologne	western_europe	GS	35.3142	93	0	0	0	0	0	0
108|T241-R1	108|G241	TIR,NB,TIR,NB,LRR	TIR,NB,LRR	TNL	TNL	canonical	21	69	21.1	62	0	0	1	0	0	0	0	0	0	0	0	0	LDV-18	FRA	OTHER	MPI/MPGC_Cologne	western_europe	GS	35.3142	71	0	0	0	0	0	0
108|T243.2-R1	108|G243.2	TIR,NB	TIR,NB	TN	TN	canonical	246	13	246.1	13	1	0	0	0	0	0	0	0	0	0	0	1	LDV-18	FRA	OTHER	MPI/MPGC_Cologne	western_europe	GS	35.3142	11	0	0	0	0	0	0
108|T245-R1	108|G245	TIR,TIR,NB,LRR	TIR,NB,LRR	TNL	TNL	canonical	230	17	230.1	16	0	0	0	0	0	0	0	0	0	0	0	0	LDV-18	FRA	OTHER	MPI/MPGC_Cologne	western_europe	GS	35.3142	29	0	0	0	0	0	0
108|T248-R1	108|G248	TIR,NB,LRR,LRR	TIR,NB,LRR	TNL	TNL	canonical	204	24	204.1	21	0	0	0	1	0	0	0	0	0	0	0	0	LDV-18	FRA	OTHER	MPI/MPGC_Cologne	western_europe	GS	35.3142	17	0	0	1	0	0	0
108|T249-R1	108|G249	PF03634,PF02362,TIR,NB,LRR,PF00642,PF00642	PF03634,PF02362,TIR,NB,LRR,PF00642	TNLX	T(N,L)X	noncanonical	205	24	205.1	23	0	0	0	1	0	0	0	0	0	0	0	1	LDV-18	FRA	OTHER	MPI/MPGC_Cologne	western_europe	GS	35.3142	37	0	0	0	1	1	0
108|T253-R1	108|G253	NB,LRR	NB,LRR	NL	NL	canonical	84	62	1007	1	0	0	1	0	0	0	0	0	0	0	0	0	LDV-18	FRA	OTHER	MPI/MPGC_Cologne	western_europe	GS	35.3142	0	0	0	0	0	0	1
108|T254-R1	108|G254	TIR,NB,LRR	TIR,NB,LRR	TNL	TNL	canonical	78	62	78.1	57	0	0	1	0	0	0	0	0	0	0	0	0	LDV-18	FRA	OTHER	MPI/MPGC_Cologne	western_europe	GS	35.3142	0	0	0	0	0	0	0
108|T256-R1	108|G256	Coil,NB	Coil,NB	CN	CN	canonical	186	33	186.1	31	0	0	0	0	0	0	0	0	0	0	0	0	LDV-18	FRA	OTHER	MPI/MPGC_Cologne	western_europe	GS	35.3142	31	0	0	1	0	1	0
108|T258-R1	108|G258	NB	NB	N	N	canonical	115	58	115.1	54	0	0	0	0	0	0	0	0	0	0	0	0	LDV-18	FRA	OTHER	MPI/MPGC_Cologne	western_europe	GS	35.3142	6	0	0	0	0	0	0
108|T262-R1	108|G262	NB,LRR	NB,LRR	NL	NL	canonical	75	63	75.1	59	0	0	0	1	0	0	0	0	0	0	0	0	LDV-18	FRA	OTHER	MPI/MPGC_Cologne	western_europe	GS	35.3142	95	0	0	0	0	0	0
108|T264-R1	108|G264	NB	NB	N	N	canonical	22	67	22.1	60	0	0	0	1	0	0	0	0	0	0	0	0	LDV-18	FRA	OTHER	MPI/MPGC_Cologne	western_europe	GS	35.3142	24	0	0	0	0	0	0
108|T269-R1	108|G269	Coil,NB,LRR	Coil,NB,LRR	CNL	CNL	canonical	168	39	168.1	34	0	0	0	0	0	0	0	0	0	0	0	0	LDV-18	FRA	OTHER	MPI/MPGC_Cologne	western_europe	GS	35.3142	55	0	0	0	0	1	0
108|T274-R1	108|G274	TIR,NB,PF08381,PF08381	TIR,NB,PF08381	TNX	T(N,L)X	noncanonical	154	46	154.1	43	0	0	0	0	0	0	0	0	0	0	0	0	LDV-18	FRA	OTHER	MPI/MPGC_Cologne	western_europe	GS	35.3142	82	0	0	1	1	0	0
108|T277-R1	108|G277	TIR	TIR	T	T(L)	canonical	87	62	87.1	58	0	0	0	0	0	0	0	0	0	0	0	0	LDV-18	FRA	OTHER	MPI/MPGC_Cologne	western_europe	GS	35.3142	0	0	0	0	0	0	0
108|T280-R1	108|G280	TIR,LRR	TIR,LRR	TL	T(L)	canonical	141	51	141.1	48	0	0	0	0	0	0	0	0	0	0	0	0	LDV-18	FRA	OTHER	MPI/MPGC_Cologne	western_europe	GS	35.3142	10	0	0	0	0	0	0
108|T288-R1	108|G288	NB	NB	N	N	canonical	182	34	182.1	34	0	0	0	0	0	0	0	0	0	0	0	0	LDV-18	FRA	OTHER	MPI/MPGC_Cologne	western_europe	GS	35.3142	0	0	0	0	0	0	0
108|T289.1-R1	108|G289.1	PF06552,TIR,NB,LRR	PF06552,TIR,NB,LRR	TNLX	T(N,L)X	noncanonical	143	50	143.1	45	1	0	0	0	0	0	0	0	0	0	0	0	LDV-18	FRA	OTHER	MPI/MPGC_Cologne	western_europe	GS	35.3142	88	0	0	0	0	0	0
108|T289.2-R1	108|G289.2	TIR,NB,LRR	TIR,NB,LRR	TNL	TNL	canonical	133	54	133.1	49	1	0	0	0	0	0	0	0	0	0	0	0	LDV-18	FRA	OTHER	MPI/MPGC_Cologne	western_europe	GS	35.3142	99	0	0	0	0	0	0
108|T292-R1	108|G292	NB,LRR	NB,LRR	NL	NL	canonical	69	63	69.1	58	0	0	0	0	0	0	0	0	0	0	0	0	LDV-18	FRA	OTHER	MPI/MPGC_Cologne	western_europe	GS	35.3142	4	0	0	1	0	1	0
108|T293-R1	108|G293	TIR	TIR	T	T(L)	canonical	235	16	235.1	15	0	0	0	0	0	0	0	0	0	0	0	0	LDV-18	FRA	OTHER	MPI/MPGC_Cologne	western_europe	GS	35.3142	0	0	0	0	1	1	0
108|T295-R1	108|G295	TIR,NB,LRR	TIR,NB,LRR	TNL	TNL	canonical	181	34	181.4	7	0	0	0	0	0	0	0	0	0	0	0	0	LDV-18	FRA	OTHER	MPI/MPGC_Cologne	western_europe	GS	35.3142	90	0	0	0	1	0	0
108|T297-R1	108|G297	TIR,NB,LRR	TIR,NB,LRR	TNL	TNL	canonical	1	154	1.18	9	0	0	0	0	0	0	0	0	0	0	0	0	LDV-18	FRA	OTHER	MPI/MPGC_Cologne	western_europe	GS	35.3142	84	0	0	0	0	0	0
108|T300-R1	108|G300	TIR,NB	TIR,NB	TN	TN	canonical	111	59	111.1	53	0	0	0	0	0	0	0	0	0	0	0	0	LDV-18	FRA	OTHER	MPI/MPGC_Cologne	western_europe	GS	35.3142	0	0	0	0	0	0	0
108|T301-R1	108|G301	TIR,NB	TIR,NB	TN	TN	canonical	47	65	47.1	61	0	0	0	1	0	0	0	0	0	0	0	0	LDV-18	FRA	OTHER	MPI/MPGC_Cologne	western_europe	GS	35.3142	20	0	0	0	0	0	0
108|T302-R1	108|G302	TIR,NB,LRR	TIR,NB,LRR	TNL	TNL	canonical	85	62	85.1	57	0	0	0	1	0	0	0	0	0	0	0	0	LDV-18	FRA	OTHER	MPI/MPGC_Cologne	western_europe	GS	35.3142	83	0	0	0	0	0	0
108|T304-R1	108|G304	NB	NB	N	N	canonical	72	63	72.1	57	0	0	0	0	0	0	0	0	0	0	0	0	LDV-18	FRA	OTHER	MPI/MPGC_Cologne	western_europe	GS	35.3142	0	0	0	0	1	1	0
108|T306-R1	108|G306	NB	NB	N	N	canonical	9	97	9.5	11	0	0	0	0	0	0	0	0	0	0	0	0	LDV-18	FRA	OTHER	MPI/MPGC_Cologne	western_europe	GS	35.3142	2	0	0	0	0	1	0
108|T308-R1	108|G308	RPW8	RPW8	R	R(C)	canonical	129	55	129.1	52	0	0	0	0	0	0	0	0	0	0	0	0	LDV-18	FRA	OTHER	MPI/MPGC_Cologne	western_europe	GS	35.3142	0	0	0	0	1	1	0
108|T309-R1	108|G309	RPW8	RPW8	R	R(C)	canonical	116	58	116.1	55	0	0	0	0	0	0	0	0	0	0	0	0	LDV-18	FRA	OTHER	MPI/MPGC_Cologne	western_europe	GS	35.3142	0	0	0	0	0	1	0
108|T310-R1	108|G310	RPW8	RPW8	R	R(C)	canonical	58	64	58.1	61	0	0	0	0	0	0	0	0	0	0	0	0	LDV-18	FRA	OTHER	MPI/MPGC_Cologne	western_europe	GS	35.3142	51	0	0	0	0	0	0
108|T311-R1	108|G311	RPW8	RPW8	R	R(C)	canonical	2	152	2.2	4	0	0	0	0	0	0	0	0	0	0	0	0	LDV-18	FRA	OTHER	MPI/MPGC_Cologne	western_europe	GS	35.3142	31	0	0	0	0	0	0
108|T312-R1	108|G312	RPW8	RPW8	R	R(C)	canonical	151	48	151.1	10	0	0	0	0	0	0	0	0	0	0	0	0	LDV-18	FRA	OTHER	MPI/MPGC_Cologne	western_europe	GS	35.3142	27	0	0	0	0	0	0
108|T313-R1	108|G313	RPW8	RPW8	R	R(C)	canonical	265	9	265.1	8	0	0	0	0	0	0	0	0	0	0	0	0	LDV-18	FRA	OTHER	MPI/MPGC_Cologne	western_europe	GS	35.3142	0	0	0	0	0	0	0
108|T317-R1	108|G317	NB	NB	N	N	canonical	114	59	114.1	53	0	0	0	0	0	0	0	0	0	0	0	0	LDV-18	FRA	OTHER	MPI/MPGC_Cologne	western_europe	GS	35.3142	77	0	0	0	0	0	0
108|T319.1-R1	108|G319.1	NB,LRR	NB,LRR	NL	NL	canonical	68	63	68.1	58	1	0	0	0	0	0	0	0	0	0	0	0	LDV-18	FRA	OTHER	MPI/MPGC_Cologne	western_europe	GS	35.3142	64	0	0	0	0	1	0
108|T319.2-R1	108|G319.2	Coil,NB,LRR	Coil,NB,LRR	CNL	CNL	canonical	66	63	66.1	58	1	0	0	0	0	0	0	0	0	0	0	0	LDV-18	FRA	OTHER	MPI/MPGC_Cologne	western_europe	GS	35.3142	98	0	0	0	0	0	0
108|T321-R1	108|G321	TIR,NB	TIR,NB	TN	TN	canonical	13	83	13.9	2	0	0	0	0	0	0	0	0	0	0	0	0	LDV-18	FRA	OTHER	MPI/MPGC_Cologne	western_europe	GS	35.3142	2	0	0	0	1	1	0
108|T322-R1	108|G322	TIR,NB,LRR	TIR,NB,LRR	TNL	TNL	canonical	171	39	171.1	36	0	0	0	0	0	0	0	0	0	0	0	0	LDV-18	FRA	OTHER	MPI/MPGC_Cologne	western_europe	GS	35.3142	4	0	0	0	0	1	0
108|T325-R1	108|G325	RPW8,Coil,NB,LRR	RPW8,Coil,NB,LRR	RCNL	R(C,N)L	canonical	31	66	31.1	61	0	0	0	0	0	0	0	0	0	0	0	0	LDV-18	FRA	OTHER	MPI/MPGC_Cologne	western_europe	GS	35.3142	100	0	0	0	0	0	0
108|T326-R1	108|G326	RPW8,NB	RPW8,NB	RN	R(C)N	canonical	32	66	32.1	61	0	0	0	0	0	0	0	0	0	0	0	0	LDV-18	FRA	OTHER	MPI/MPGC_Cologne	western_europe	GS	35.3142	100	0	0	0	0	0	0
108|T329-R1	108|G329	Coil,NB,LRR	Coil,NB,LRR	CNL	CNL	canonical	127	56	127.1	54	0	0	0	0	0	0	0	0	0	0	0	0	LDV-18	FRA	OTHER	MPI/MPGC_Cologne	western_europe	GS	35.3142	86	0	0	0	0	0	0
108|T335-R1	108|G335	TIR,NB,LRR,TIR,NB,LRR	TIR,NB,LRR	TNL	TNL	canonical	99	61	880	1	0	0	0	0	0	0	0	0	0	0	0	0	LDV-18	FRA	OTHER	MPI/MPGC_Cologne	western_europe	GS	35.3142	0	0	0	0	0	0	1
108|T337-R1	108|G337	TIR,NB,LRR	TIR,NB,LRR	TNL	TNL	canonical	37	66	37.1	63	0	0	0	0	0	0	0	0	0	0	0	0	LDV-18	FRA	OTHER	MPI/MPGC_Cologne	western_europe	GS	35.3142	1	0	0	0	0	0	0
108|T343-R1	108|G343	TIR,NB,LRR	TIR,NB,LRR	TNL	TNL	canonical	125	57	125.1	53	0	0	0	0	0	0	0	0	0	0	0	0	LDV-18	FRA	OTHER	MPI/MPGC_Cologne	western_europe	GS	35.3142	1	0	0	0	0	0	0
108|T344-R1	108|G344	TIR,NB	TIR,NB	TN	TN	canonical	145	50	145.1	46	0	0	0	0	0	0	0	0	0	0	0	0	LDV-18	FRA	OTHER	MPI/MPGC_Cologne	western_europe	GS	35.3142	95	0	0	0	0	0	0
108|T348-R1	108|G348	TIR	TIR	T	T(L)	canonical	119	58	119.1	52	0	0	0	0	0	0	0	0	0	0	0	0	LDV-18	FRA	OTHER	MPI/MPGC_Cologne	western_europe	GS	35.3142	0	0	0	1	0	0	0
108|T354-R1	108|G354	RPW8,NB,PF00412,PF12315	RPW8,NB,PF00412,PF12315	RNX	R(C,N)X	noncanonical	117	58	117.1	52	0	0	0	0	0	0	0	0	0	0	0	0	LDV-18	FRA	OTHER	MPI/MPGC_Cologne	western_europe	GS	35.3142	16	0	0	0	0	0	0
108|T355.1-R1	108|G355.1	TIR,NB,LRR	TIR,NB,LRR	TNL	TNL	canonical	99	61	99.1	58	1	0	0	0	0	0	0	0	0	0	0	0	LDV-18	FRA	OTHER	MPI/MPGC_Cologne	western_europe	GS	35.3142	6	0	0	0	0	0	0
108|T355.2-R1	108|G355.2	TIR,NB,LRR	TIR,NB,LRR	TNL	TNL	canonical	74	63	74.1	56	1	0	0	0	0	0	0	0	0	0	0	0	LDV-18	FRA	OTHER	MPI/MPGC_Cologne	western_europe	GS	35.3142	0	0	0	0	0	0	0
108|T358-R1	108|G358	TIR,NB,LRR	TIR,NB,LRR	TNL	TNL	canonical	5	125	5.1	26	0	0	0	0	0	0	0	0	0	0	0	0	LDV-18	FRA	OTHER	MPI/MPGC_Cologne	western_europe	GS	35.3142	97	0	0	0	1	0	0
108|T360.2-R1	108|G360.2	TIR,NB,LRR	TIR,NB,LRR	TNL	TNL	canonical	149	49	149.1	48	1	0	0	0	0	0	0	0	0	0	0	0	LDV-18	FRA	OTHER	MPI/MPGC_Cologne	western_europe	GS	35.3142	2	0	0	0	0	0	0
108|T366-R1	108|G366	TIR,NB	TIR,NB	TN	TN	canonical	242	15	242.1	14	0	0	0	0	0	0	0	0	0	0	0	0	LDV-18	FRA	OTHER	MPI/MPGC_Cologne	western_europe	GS	35.3142	22	0	0	0	0	1	0
108|T368-R1	108|G368	NB,LRR	NB,LRR	NL	NL	canonical	25	67	25.1	59	0	0	0	1	0	0	0	0	0	0	0	0	LDV-18	FRA	OTHER	MPI/MPGC_Cologne	western_europe	GS	35.3142	64	0	0	0	0	0	0
108|T369-R1	108|G369	Coil,NB,LRR,PF07714	Coil,NB,LRR,PF07714	CNLX	C(N,L)X	noncanonical	49	65	49.1	59	0	0	0	1	0	0	0	0	0	0	0	0	LDV-18	FRA	OTHER	MPI/MPGC_Cologne	western_europe	GS	35.3142	71	0	0	0	0	0	0
108|T370-R1	108|G370	Coil,NB	Coil,NB	CN	CN	canonical	15	80	15.1	8	0	0	0	0	0	0	0	0	0	0	0	0	LDV-18	FRA	OTHER	MPI/MPGC_Cologne	western_europe	GS	35.3142	99	0	0	0	1	1	0
108|T371-R1	108|G371	RPW8	RPW8	R	R(C)	canonical	NA	0	1541	1	0	0	0	0	0	0	0	0	0	0	0	0	LDV-18	FRA	OTHER	MPI/MPGC_Cologne	western_europe	GS	35.3142	9	0	0	0	0	0	0
108|T372-R1	108|G372	RPW8	RPW8	R	R(C)	canonical	247	12	247.4	7	0	0	0	0	0	0	0	0	0	0	0	0	LDV-18	FRA	OTHER	MPI/MPGC_Cologne	western_europe	GS	35.3142	43	0	0	0	0	0	0
108|T373-R1	108|G373	RPW8	RPW8	R	R(C)	canonical	2	152	2.17	8	0	0	0	0	0	0	0	0	0	0	0	0	LDV-18	FRA	OTHER	MPI/MPGC_Cologne	western_europe	GS	35.3142	12	0	0	0	0	0	0
108|T374-R1	108|G374	RPW8	RPW8	R	R(C)	canonical	2	152	2.11	5	0	0	0	0	0	0	0	0	0	0	0	0	LDV-18	FRA	OTHER	MPI/MPGC_Cologne	western_europe	GS	35.3142	4	0	0	0	0	0	0
108|T375-R1	108|G375	RPW8	RPW8	R	R(C)	canonical	108	59	108.16	9	0	0	0	0	0	0	0	0	0	0	0	0	LDV-18	FRA	OTHER	MPI/MPGC_Cologne	western_europe	GS	35.3142	12	0	0	0	0	0	0
108|T377-R1	108|G377	RPW8,NB	RPW8,NB	RN	R(C)N	canonical	35	66	35.1	61	0	0	0	0	0	0	0	0	0	0	0	0	LDV-18	FRA	OTHER	MPI/MPGC_Cologne	western_europe	GS	35.3142	100	0	0	0	0	0	0
108|T380-R1	108|G380	TIR,NB,LRR	TIR,NB,LRR	TNL	TNL	canonical	20	69	20.1	56	0	0	0	0	0	0	0	0	0	0	0	0	LDV-18	FRA	OTHER	MPI/MPGC_Cologne	western_europe	GS	35.3142	97	0	0	0	0	0	0
108|T387-R1	108|G387	TIR,NB,LRR	TIR,NB,LRR	TNL	TNL	canonical	36	66	36.1	60	0	0	0	0	0	0	0	0	0	0	0	0	LDV-18	FRA	OTHER	MPI/MPGC_Cologne	western_europe	GS	35.3142	91	0	0	0	0	0	0
108|T390-R1	108|G390	Coil,NB	Coil,NB	CN	CN	canonical	61	64	61.1	58	0	0	0	0	0	0	0	0	0	0	0	0	LDV-18	FRA	OTHER	MPI/MPGC_Cologne	western_europe	GS	35.3142	96	0	0	0	1	0	0
108|T392-R1	108|G392	TIR,NB,LRR	TIR,NB,LRR	TNL	TNL	canonical	10	95	10.2	25	0	0	0	0	0	0	0	0	0	0	0	0	LDV-18	FRA	OTHER	MPI/MPGC_Cologne	western_europe	GS	35.3142	100	0	0	0	1	0	0
108|T395-R1	108|G395	TIR,TIR	TIR	T	T(L)	canonical	29	66	29.1	58	0	0	0	0	0	0	0	0	0	0	0	0	LDV-18	FRA	OTHER	MPI/MPGC_Cologne	western_europe	GS	35.3142	11	0	0	1	0	1	0
108|T396-R1	108|G396	TIR	TIR	T	T(L)	canonical	123	57	123.1	53	0	0	0	0	0	0	0	0	0	0	0	0	LDV-18	FRA	OTHER	MPI/MPGC_Cologne	western_europe	GS	35.3142	1	0	1	0	1	0	0
108|T398-R1	108|G398	TIR,NB	TIR,NB	TN	TN	canonical	50	65	1265	1	0	0	0	0	0	0	0	0	0	0	0	0	LDV-18	FRA	OTHER	MPI/MPGC_Cologne	western_europe	GS	35.3142	0	0	0	1	0	1	1
108|T400-R1	108|G400	NB	NB	N	N	canonical	135	54	135.1	13	0	0	0	0	0	0	0	0	0	0	0	0	LDV-18	FRA	OTHER	MPI/MPGC_Cologne	western_europe	GS	35.3142	10	0	1	0	1	1	0
108|T404-R1	108|G404	TIR,NB,LRR	TIR,NB,LRR	TNL	TNL	canonical	77	63	77.1	58	0	0	0	0	0	0	0	0	0	0	0	0	LDV-18	FRA	OTHER	MPI/MPGC_Cologne	western_europe	GS	35.3142	96	0	0	0	0	1	0
108|T406-R1	108|G406	RPW8,NB	RPW8,NB	RN	R(C)N	canonical	55	64	55.1	53	0	0	0	0	0	0	0	0	0	0	0	0	LDV-18	FRA	OTHER	MPI/MPGC_Cologne	western_europe	GS	35.3142	82	0	0	0	1	1	0
108|T410-R1	108|G410	NB,LRR	NB,LRR	NL	NL	canonical	17	71	17.3	33	0	0	0	0	0	0	0	0	0	0	0	0	LDV-18	FRA	OTHER	MPI/MPGC_Cologne	western_europe	GS	35.3142	27	0	0	0	0	0	0
108|T413-R1	108|G413	Coil,NB	Coil,NB	CN	CN	canonical	6	122	6.8	4	0	0	0	0	0	0	0	0	0	0	0	0	LDV-18	FRA	OTHER	MPI/MPGC_Cologne	western_europe	GS	35.3142	96	0	0	0	0	1	0
108|T417-R1	108|G417	TIR,NB,LRR	TIR,NB,LRR	TNL	TNL	canonical	28	66	28.1	59	0	0	0	0	0	0	0	0	0	0	0	0	LDV-18	FRA	OTHER	MPI/MPGC_Cologne	western_europe	GS	35.3142	97	0	0	0	0	0	0
108|T419-R1	108|G419	TIR,NB,LRR	TIR,NB,LRR	TNL	TNL	canonical	189	31	189.1	27	0	0	0	0	0	0	0	0	0	0	0	0	LDV-18	FRA	OTHER	MPI/MPGC_Cologne	western_europe	GS	35.3142	4	0	0	0	1	1	0
108|T420-R1	108|G420	TIR	TIR	T	T(L)	canonical	220	20	220.1	19	0	0	0	0	0	0	0	0	0	0	0	0	LDV-18	FRA	OTHER	MPI/MPGC_Cologne	western_europe	GS	35.3142	0	0	0	0	0	1	0
108|T421-R1	108|G421	TIR,NB,LRR	TIR,NB,LRR	TNL	TNL	canonical	190	31	190.1	29	0	0	0	0	0	0	0	0	0	0	0	0	LDV-18	FRA	OTHER	MPI/MPGC_Cologne	western_europe	GS	35.3142	60	0	0	0	1	0	0
108|T424-R1	108|G424	RPW8,NB	RPW8,NB	RN	R(C)N	canonical	59	64	59.1	62	0	0	0	0	0	0	0	0	0	0	0	0	LDV-18	FRA	OTHER	MPI/MPGC_Cologne	western_europe	GS	35.3142	100	0	0	0	1	0	0
108|T427-R1	108|G427	TIR,NB	TIR,NB	TN	TN	canonical	NA	0	1734	1	0	0	0	0	0	0	0	0	0	0	0	0	LDV-18	FRA	OTHER	MPI/MPGC_Cologne	western_europe	GS	35.3142	89	0	0	0	1	0	0
108|T431-R1	108|G431	Coil,NB	Coil,NB	CN	CN	canonical	14	82	14.1	41	0	0	0	0	0	0	0	0	0	0	0	0	LDV-18	FRA	OTHER	MPI/MPGC_Cologne	western_europe	GS	35.3142	32	0	0	0	0	0	0
108|T434-R1	108|G434	TIR,NB,LRR	TIR,NB,LRR	TNL	TNL	canonical	63	64	63.1	58	0	0	0	0	0	0	0	0	0	0	0	0	LDV-18	FRA	OTHER	MPI/MPGC_Cologne	western_europe	GS	35.3142	28	0	0	0	0	0	0
108|T437-R1	108|G437	TIR,NB,LRR	TIR,NB,LRR	TNL	TNL	canonical	73	63	73.1	59	0	0	0	0	0	0	0	0	0	0	0	0	LDV-18	FRA	OTHER	MPI/MPGC_Cologne	western_europe	GS	35.3142	97	0	0	1	0	1	0
108|T440-R1	108|G440	TIR,NB,LRR,LRR	TIR,NB,LRR	TNL	TNL	canonical	159	43	159.1	40	0	0	0	0	0	0	0	0	0	0	0	0	LDV-18	FRA	OTHER	MPI/MPGC_Cologne	western_europe	GS	35.3142	72	0	1	1	0	0	0
108|T444-R1	108|G444	TIR,NB,LRR	TIR,NB,LRR	TNL	TNL	canonical	89	61	89.1	57	0	0	0	0	0	0	0	0	0	0	0	0	LDV-18	FRA	OTHER	MPI/MPGC_Cologne	western_europe	GS	35.3142	100	0	0	0	0	0	0
108|T446-R1	108|G446	TIR,NB,LRR	TIR,NB,LRR	TNL	TNL	canonical	170	39	170.1	30	0	0	0	0	0	0	0	0	0	0	0	0	LDV-18	FRA	OTHER	MPI/MPGC_Cologne	western_europe	GS	35.3142	10	0	0	0	1	1	0
108|T450-R1	108|G450	Coil,NB,LRR	Coil,NB,LRR	CNL	CNL	canonical	97	61	97.1	56	0	0	0	0	0	0	0	0	0	0	0	0	LDV-18	FRA	OTHER	MPI/MPGC_Cologne	western_europe	GS	35.3142	4	0	0	0	0	0	0
108|T453-R1	108|G453	Coil,NB	Coil,NB	CN	CN	canonical	101	61	101.1	56	0	0	0	0	0	0	0	0	0	0	0	0	LDV-18	FRA	OTHER	MPI/MPGC_Cologne	western_europe	GS	35.3142	99	0	0	0	0	0	0
108|T455-R1	108|G455	TIR,NB,LRR	TIR,NB,LRR	TNL	TNL	canonical	39	66	39.1	60	0	0	0	0	0	0	0	0	0	0	0	0	LDV-18	FRA	OTHER	MPI/MPGC_Cologne	western_europe	GS	35.3142	99	0	0	0	0	0	0
108|T458-R1	108|G458	NB,NB,LRR	NB,LRR	NL	NL	canonical	65	63	65.1	58	0	0	0	0	0	0	0	0	0	0	0	0	LDV-18	FRA	OTHER	MPI/MPGC_Cologne	western_europe	GS	35.3142	20	0	0	0	0	0	0
108|T461-R1	108|G461	NB,LRR	NB,LRR	NL	NL	canonical	27	67	27.1	62	0	0	0	0	0	0	0	0	0	0	0	0	LDV-18	FRA	OTHER	MPI/MPGC_Cologne	western_europe	GS	35.3142	100	0	0	0	0	0	0
108|T463.1-R1	108|G463.1	TIR	TIR	T	T(L)	canonical	185	33	185.1	30	1	0	0	0	0	0	0	0	0	0	0	0	LDV-18	FRA	OTHER	MPI/MPGC_Cologne	western_europe	GS	35.3142	0	0	0	0	1	0	0
108|T463.2-R1	108|G463.2	TIR	TIR	T	T(L)	canonical	51	65	51.1	62	1	0	0	0	0	0	0	0	0	0	0	0	LDV-18	FRA	OTHER	MPI/MPGC_Cologne	western_europe	GS	35.3142	0	0	0	0	0	1	0
108|T464-R1	108|G464	TIR	TIR	T	T(L)	canonical	62	64	62.1	58	0	0	0	0	0	0	0	0	0	0	0	0	LDV-18	FRA	OTHER	MPI/MPGC_Cologne	western_europe	GS	35.3142	0	0	0	0	1	0	0
108|T467-R1	108|G467	NB	NB	N	N	canonical	33	66	33.1	59	0	0	0	0	0	0	0	0	0	0	0	0	LDV-18	FRA	OTHER	MPI/MPGC_Cologne	western_europe	GS	35.3142	100	0	0	0	0	0	0
108|T470-R1	108|G470	Coil,NB	Coil,NB	CN	CN	canonical	12	86	12.2	20	0	0	0	0	0	0	0	0	0	0	0	0	LDV-18	FRA	OTHER	MPI/MPGC_Cologne	western_europe	GS	35.3142	17	0	0	1	1	0	0
108|T473-R1	108|G473	Coil,NB,LRR	Coil,NB,LRR	CNL	CNL	canonical	83	62	83.1	60	0	0	0	0	0	0	0	0	0	0	0	0	LDV-18	FRA	OTHER	MPI/MPGC_Cologne	western_europe	GS	35.3142	62	0	0	0	0	0	0
108|T476-R1	108|G476	TIR,NB,LRR	TIR,NB,LRR	TNL	TNL	canonical	23	67	23.1	58	0	0	0	0	0	0	0	0	0	0	0	0	LDV-18	FRA	OTHER	MPI/MPGC_Cologne	western_europe	GS	35.3142	36	0	0	0	1	0	0
108|T477-R1	108|G477	TIR,NB,LRR	TIR,NB,LRR	TNL	TNL	canonical	161	42	161.1	38	0	0	0	0	0	0	0	0	0	0	0	0	LDV-18	FRA	OTHER	MPI/MPGC_Cologne	western_europe	GS	35.3142	0	0	0	0	0	0	0
108|T481-R1	108|G481	TIR,NB,LRR	TIR,NB,LRR	TNL	TNL	canonical	206	24	206.1	20	0	0	0	0	0	0	0	0	0	0	0	0	LDV-18	FRA	OTHER	MPI/MPGC_Cologne	western_europe	GS	35.3142	48	0	0	0	0	0	0
108|T483-R1	108|G483	Coil,NB	Coil,NB	CN	CN	canonical	156	45	156.1	43	0	0	0	0	0	0	0	0	0	0	0	0	LDV-18	FRA	OTHER	MPI/MPGC_Cologne	western_europe	GS	35.3142	92	0	0	0	0	0	0
108|T486-R1	108|G486	TIR,NB	TIR,NB	TN	TN	canonical	40	66	40.1	61	0	0	0	0	0	0	0	0	0	0	0	0	LDV-18	FRA	OTHER	MPI/MPGC_Cologne	western_europe	GS	35.3142	0	0	0	0	0	0	0
108|T488-R1	108|G488	TIR,NB,LRR	TIR,NB,LRR	TNL	TNL	canonical	112	59	112.1	56	0	0	0	0	1	0	0	0	0	0	0	0	LDV-18	FRA	OTHER	MPI/MPGC_Cologne	western_europe	GS	35.3142	91	0	0	1	0	0	0
108|T492-R1	108|G492	TIR,NB	TIR,NB	TN	TN	canonical	146	50	146.1	46	0	0	0	0	0	0	0	0	0	0	0	0	LDV-18	FRA	OTHER	MPI/MPGC_Cologne	western_europe	GS	35.3142	30	0	0	0	1	0	0
108|T495-R1	108|G495	NB,LRR	NB,LRR	NL	NL	canonical	8	101	8.2	15	0	0	0	0	0	0	0	0	0	0	0	0	LDV-18	FRA	OTHER	MPI/MPGC_Cologne	western_europe	GS	35.3142	59	0	0	0	0	0	0
108|T498-R1	108|G498	TIR,NB,LRR	TIR,NB,LRR	TNL	TNL	canonical	60	64	60.1	56	0	0	0	0	0	0	0	0	0	0	0	0	LDV-18	FRA	OTHER	MPI/MPGC_Cologne	western_europe	GS	35.3142	0	0	1	0	1	0	0
108|T501-R1	108|G501	TIR	TIR	T	T(L)	canonical	95	61	95.1	58	0	0	0	0	0	0	0	0	0	0	0	0	LDV-18	FRA	OTHER	MPI/MPGC_Cologne	western_europe	GS	35.3142	74	0	0	0	1	1	0
108|T506-R1	108|G506	Coil,NB,LRR	Coil,NB,LRR	CNL	CNL	canonical	152	48	152.1	44	0	0	0	0	0	0	0	0	0	0	0	0	LDV-18	FRA	OTHER	MPI/MPGC_Cologne	western_europe	GS	35.3142	55	0	0	0	0	1	0
108|T508-R1	108|G508	TIR,NB,LRR	TIR,NB,LRR	TNL	TNL	canonical	92	61	92.1	56	0	0	0	0	0	0	0	0	0	0	0	0	LDV-18	FRA	OTHER	MPI/MPGC_Cologne	western_europe	GS	35.3142	28	0	0	0	0	0	0
108|T514.1-R1	108|G514.1	Coil,NB	Coil,NB	CN	CN	canonical	56	64	56.1	59	1	0	0	0	0	0	0	0	0	0	0	0	LDV-18	FRA	OTHER	MPI/MPGC_Cologne	western_europe	GS	35.3142	100	0	0	0	0	0	0
108|T516-R1	108|G516	Coil,NB,LRR	Coil,NB,LRR	CNL	CNL	canonical	3	145	3.23	2	0	0	0	0	0	0	0	0	0	0	0	0	LDV-18	FRA	OTHER	MPI/MPGC_Cologne	western_europe	GS	35.3142	94	0	0	0	1	0	0
108|T518-R1	108|G518	TIR	TIR	T	T(L)	canonical	200	25	200.1	24	0	0	0	0	0	0	0	0	0	0	0	0	LDV-18	FRA	OTHER	MPI/MPGC_Cologne	western_europe	GS	35.3142	0	0	0	0	1	1	0
108|T522-R1	108|G522	TIR,NB	TIR,NB	TN	TN	canonical	239	15	239.1	14	0	0	0	0	0	0	0	0	0	0	0	0	LDV-18	FRA	OTHER	MPI/MPGC_Cologne	western_europe	GS	35.3142	0	0	0	0	0	0	0
108|T523-R1	108|G523	TIR	TIR	T	T(L)	canonical	158	44	158.1	42	0	0	0	0	0	0	0	0	0	0	0	0	LDV-18	FRA	OTHER	MPI/MPGC_Cologne	western_europe	GS	35.3142	0	0	0	0	1	0	0
108|T526-R1	108|G526	NB	NB	N	N	canonical	103	60	103.1	56	0	0	0	0	0	0	0	0	0	0	0	0	LDV-18	FRA	OTHER	MPI/MPGC_Cologne	western_europe	GS	35.3142	0	0	0	0	0	0	0
108|T529-R1	108|G529	NB	NB	N	N	canonical	14	82	14.2	23	0	0	0	0	0	0	0	0	0	0	0	0	LDV-18	FRA	OTHER	MPI/MPGC_Cologne	western_europe	GS	35.3142	0	0	0	0	0	0	0
108|T535-R1	108|G535	TIR	TIR	T	T(L)	canonical	173	38	1573	1	0	0	0	0	0	0	0	0	0	0	0	0	LDV-18	FRA	OTHER	MPI/MPGC_Cologne	western_europe	GS	35.3142	0	0	0	0	0	0	1
108|T544.2-R1	108|G544.2	TIR	TIR	T	T(L)	canonical	196	27	196.1	27	1	0	0	0	0	1	0	0	0	0	0	1	LDV-18	FRA	OTHER	MPI/MPGC_Cologne	western_europe	GS	35.3142	0	0	0	0	0	0	0
108|T550-R1	108|G550	TIR,TIR	TIR	T	T(L)	canonical	52	64	52.1	58	0	0	0	0	0	0	0	0	0	0	0	0	LDV-18	FRA	OTHER	MPI/MPGC_Cologne	western_europe	GS	35.3142	11	0	0	0	0	0	0
108|T553.2-R1	108|G553.2	TIR	TIR	T	T(L)	canonical	121	57	121.1	55	1	0	0	0	0	0	0	0	0	0	0	0	LDV-18	FRA	OTHER	MPI/MPGC_Cologne	western_europe	GS	35.3142	43	0	0	0	1	0	0
108|T555-R1	108|G555	NB	NB	N	N	canonical	93	61	93.1	56	0	0	0	0	0	0	0	0	0	0	0	0	LDV-18	FRA	OTHER	MPI/MPGC_Cologne	western_europe	GS	35.3142	0	0	0	0	0	0	0
108|T558-R1	108|G558	RPW8	RPW8	R	R(C)	canonical	247	12	247.4	7	0	0	0	0	0	0	0	0	0	0	0	0	LDV-18	FRA	OTHER	MPI/MPGC_Cologne	western_europe	GS	35.3142	43	0	0	0	1	0	0
108|T559-R1	108|G559	RPW8	RPW8	R	R(C)	canonical	NA	0	1172	1	0	0	0	0	0	0	0	0	0	0	0	0	LDV-18	FRA	OTHER	MPI/MPGC_Cologne	western_europe	GS	35.3142	0	0	0	0	0	0	0
108|T560-R1	108|G560	TIR	TIR	T	T(L)	canonical	11	92	11.25	2	0	0	0	0	0	0	0	0	0	0	0	0	LDV-18	FRA	OTHER	MPI/MPGC_Cologne	western_europe	GS	35.3142	0	0	0	0	1	1	0
108|T562-R1	108|G562	TIR	TIR	T	T(L)	canonical	45	65	45.6	12	0	0	0	0	0	0	0	0	0	0	0	0	LDV-18	FRA	OTHER	MPI/MPGC_Cologne	western_europe	GS	35.3142	0	0	0	0	1	0	0
108|T566-R1	108|G566	NB	NB	N	N	canonical	139	52	139.1	50	0	0	0	0	0	0	0	0	0	0	0	0	LDV-18	FRA	OTHER	MPI/MPGC_Cologne	western_europe	GS	35.3142	56	0	0	0	0	0	0
108|T570-R1	108|G570	TIR	TIR	T	T(L)	canonical	150	49	150.1	47	0	0	0	0	0	0	0	0	0	0	0	0	LDV-18	FRA	OTHER	MPI/MPGC_Cologne	western_europe	GS	35.3142	1	0	0	0	1	1	0
108|T571-R1	108|G571	TIR	TIR	T	T(L)	canonical	192	30	192.1	27	0	0	0	0	0	0	0	0	0	0	0	0	LDV-18	FRA	OTHER	MPI/MPGC_Cologne	western_europe	GS	35.3142	0	0	0	0	0	1	0
108|T578-R1	108|G578	NB	NB	N	N	canonical	126	56	126.1	53	0	0	0	0	0	0	0	0	0	0	0	0	LDV-18	FRA	OTHER	MPI/MPGC_Cologne	western_europe	GS	35.3142	57	0	0	0	0	0	0
108|T590.2-R1	108|G590.2	TIR,PF04859	TIR,PF04859	TX	T(N,L)X	noncanonical	124	57	124.1	53	1	0	0	0	0	0	0	0	0	0	0	0	LDV-18	FRA	OTHER	MPI/MPGC_Cologne	western_europe	GS	35.3142	23	0	0	0	1	0	0
108|T603-R1	108|G603	TIR	TIR	T	T(L)	canonical	98	61	98.1	56	0	0	0	0	0	0	0	0	0	0	0	0	LDV-18	FRA	OTHER	MPI/MPGC_Cologne	western_europe	GS	35.3142	2	0	0	0	1	0	0
1925|T033-R1	1925|G033	TIR,NB,LRR	TIR,NB,LRR	TNL	TNL	canonical	48	65	48.1	59	0	0	0	0	0	0	0	0	0	0	0	0	MNF-Che-2	USA	OTHER	MPI/MPGC_Cologne	germany	NA	37.8127	11	0	0	0	1	0	0
1925|T034-R1	1925|G034	TIR,TIR	TIR	T	T(L)	canonical	19	70	19.1	61	0	0	0	0	0	0	0	0	0	0	0	0	MNF-Che-2	USA	OTHER	MPI/MPGC_Cologne	germany	NA	37.8127	54	0	0	0	1	0	0
1925|T035-R1	1925|G035	TIR,NB,NB	TIR,NB	TN	TN	canonical	102	60	102.2	5	0	0	0	0	0	0	0	0	0	0	0	0	MNF-Che-2	USA	OTHER	MPI/MPGC_Cologne	germany	NA	37.8127	0	0	0	0	0	0	0
1925|T036-R1	1925|G036	TIR,NB,LRR,NB	TIR,NB,LRR	TNL	TNL	canonical	113	59	113.1	51	0	0	0	0	0	0	0	0	0	0	0	0	MNF-Che-2	USA	OTHER	MPI/MPGC_Cologne	germany	NA	37.8127	1	0	0	0	1	1	0
1925|T037-R1	1925|G037	TIR	TIR	T	T(L)	canonical	177	36	177.1	34	0	0	0	0	0	0	0	0	0	0	0	0	MNF-Che-2	USA	OTHER	MPI/MPGC_Cologne	germany	NA	37.8127	0	0	0	0	1	1	0
1925|T039-R1	1925|G039	NB,LRR	NB,LRR	NL	NL	canonical	80	62	1646	1	0	0	1	0	0	0	0	0	0	0	0	0	MNF-Che-2	USA	OTHER	MPI/MPGC_Cologne	germany	NA	37.8127	97	0	0	0	1	0	1
1925|T040-R1	1925|G040	NB,LRR,PF03106	NB,LRR,PF03106	NLX	N(L)X	noncanonical	94	61	94.1	55	0	0	1	0	0	0	0	0	0	0	0	0	MNF-Che-2	USA	OTHER	MPI/MPGC_Cologne	germany	NA	37.8127	97	0	0	1	0	0	0
1925|T044-R1	1925|G044	TIR,TIR,NB	TIR,NB	TN	TN	canonical	234	16	234.1	11	0	1	0	0	0	0	0	0	0	0	0	1	MNF-Che-2	USA	OTHER	MPI/MPGC_Cologne	germany	NA	37.8127	31	0	0	0	0	0	0
1925|T047-R1	1925|G047	LRR,TIR	LRR,TIR	TL	T(L)	canonical	178	35	178.2	2	0	0	0	0	0	0	0	0	0	0	0	0	MNF-Che-2	USA	OTHER	MPI/MPGC_Cologne	germany	NA	37.8127	16	0	0	0	1	0	0
1925|T050-R1	1925|G050	TIR,NB,LRR,LRR,LRR	TIR,NB,LRR	TNL	TNL	canonical	4	130	4.16	19	0	0	0	0	0	0	0	0	0	0	0	0	MNF-Che-2	USA	OTHER	MPI/MPGC_Cologne	germany	NA	37.8127	97	0	0	0	0	1	0
1925|T052-R1	1925|G052	TIR	TIR	T	T(L)	canonical	NA	0	1207	1	0	0	0	0	0	0	0	0	0	0	0	0	MNF-Che-2	USA	OTHER	MPI/MPGC_Cologne	germany	NA	37.8127	52	0	1	0	1	0	0
1925|T055-R1	1925|G055	TIR,NB,LRR,LRR,LRR	TIR,NB,LRR	TNL	TNL	canonical	4	130	4.3	8	0	0	0	0	0	0	0	0	0	0	0	0	MNF-Che-2	USA	OTHER	MPI/MPGC_Cologne	germany	NA	37.8127	96	0	0	1	0	1	0
1925|T061-R1	1925|G061	TIR,NB,LRR	TIR,NB,LRR	TNL	TNL	canonical	100	61	100.1	57	0	0	0	0	0	0	0	0	0	0	0	0	MNF-Che-2	USA	OTHER	MPI/MPGC_Cologne	germany	NA	37.8127	100	0	0	0	0	0	0
1925|T063-R1	1925|G063	TIR,NB,LRR	TIR,NB,LRR	TNL	TNL	canonical	155	46	155.1	40	0	0	0	0	0	0	0	0	0	0	0	0	MNF-Che-2	USA	OTHER	MPI/MPGC_Cologne	germany	NA	37.8127	100	0	0	0	0	0	0
1925|T064.1-R1	1925|G064.1	TIR,NB,LRR	TIR,NB,LRR	TNL	TNL	canonical	184	33	184.1	3	1	0	0	0	0	0	0	0	0	0	0	0	MNF-Che-2	USA	OTHER	MPI/MPGC_Cologne	germany	NA	37.8127	33	0	1	0	1	0	0
1925|T065.1-R1	1925|G065.1	TIR	TIR	T	T(L)	canonical	232	17	232.1	16	1	0	0	0	0	0	0	0	0	0	0	0	MNF-Che-2	USA	OTHER	MPI/MPGC_Cologne	germany	NA	37.8127	0	0	0	0	0	1	0
1925|T065.2-R1	1925|G065.2	TIR,NB,LRR	TIR,NB,LRR	TNL	TNL	canonical	160	42	160.1	37	1	0	0	0	0	0	0	0	0	0	0	0	MNF-Che-2	USA	OTHER	MPI/MPGC_Cologne	germany	NA	37.8127	42	0	0	0	0	1	0
1925|T068-R1	1925|G068	TIR,NB,LRR,LRR	TIR,NB,LRR	TNL	TNL	canonical	4	130	4.6	9	0	0	0	0	0	0	0	0	0	0	0	0	MNF-Che-2	USA	OTHER	MPI/MPGC_Cologne	germany	NA	37.8127	89	0	0	0	0	0	0
1925|T072-R1	1925|G072	TIR,NB,LRR	TIR,NB,LRR	TNL	TNL	canonical	163	41	163.7	5	0	0	0	0	0	0	0	0	0	0	0	0	MNF-Che-2	USA	OTHER	MPI/MPGC_Cologne	germany	NA	37.8127	49	0	0	0	1	0	0
1925|T075-R1	1925|G075	TIR,NB,LRR,LRR	TIR,NB,LRR	TNL	TNL	canonical	4	130	4.11	10	0	0	0	0	0	0	0	0	0	0	0	0	MNF-Che-2	USA	OTHER	MPI/MPGC_Cologne	germany	NA	37.8127	96	0	0	0	1	0	0
1925|T078-R1	1925|G078	TIR,NB	TIR,NB	TN	TN	canonical	38	66	38.1	57	0	0	0	0	0	0	0	0	0	0	0	0	MNF-Che-2	USA	OTHER	MPI/MPGC_Cologne	germany	NA	37.8127	2	0	0	0	0	0	0
1925|T079-R1	1925|G079	TIR,NB	TIR,NB	TN	TN	canonical	86	62	86.1	60	0	0	0	0	0	0	0	0	0	0	0	0	MNF-Che-2	USA	OTHER	MPI/MPGC_Cologne	germany	NA	37.8127	64	0	0	0	0	0	0
1925|T080.1-R1	1925|G080.1	TIR	TIR	T	T(L)	canonical	167	40	167.1	37	1	0	0	0	0	0	0	0	0	0	0	0	MNF-Che-2	USA	OTHER	MPI/MPGC_Cologne	germany	NA	37.8127	77	0	0	0	0	1	0
1925|T080.2-R1	1925|G080.2	TIR	TIR	T	T(L)	canonical	202	25	202.1	23	1	0	0	0	0	0	0	0	0	0	0	0	MNF-Che-2	USA	OTHER	MPI/MPGC_Cologne	germany	NA	37.8127	34	0	1	0	0	0	0
1925|T081-R1	1925|G081	TIR,NB	TIR,NB	TN	TN	canonical	157	44	157.1	40	0	0	0	0	0	0	0	0	0	0	0	0	MNF-Che-2	USA	OTHER	MPI/MPGC_Cologne	germany	NA	37.8127	66	0	0	0	1	1	0
1925|T082.1-R1	1925|G082.1	TIR,NB	TIR,NB	TN	TN	canonical	122	57	122.1	54	1	0	0	0	0	0	0	0	0	0	0	0	MNF-Che-2	USA	OTHER	MPI/MPGC_Cologne	germany	NA	37.8127	94	0	0	0	1	0	0
1925|T082.2-R1	1925|G082.2	TIR,NB	TIR,NB	TN	TN	canonical	34	66	34.1	56	1	0	0	0	0	0	0	0	0	0	0	0	MNF-Che-2	USA	OTHER	MPI/MPGC_Cologne	germany	NA	37.8127	28	0	0	0	0	0	0
1925|T087-R1	1925|G087	NB,LRR	NB,LRR	NL	NL	canonical	349	3	753	3	0	0	0	0	0	0	0	0	0	0	0	0	MNF-Che-2	USA	OTHER	MPI/MPGC_Cologne	germany	NA	37.8127	70	0	0	0	0	1	0
1925|T091-R1	1925|G091	TIR,NB,LRR	TIR,NB,LRR	TNL	TNL	canonical	1	154	1.14	11	0	0	0	0	0	0	0	0	0	0	0	0	MNF-Che-2	USA	OTHER	MPI/MPGC_Cologne	germany	NA	37.8127	92	0	0	0	1	1	0
1925|T094-R1	1925|G094	TIR,NB,LRR	TIR,NB,LRR	TNL	TNL	canonical	128	55	128.1	49	0	0	0	0	0	0	0	0	0	0	0	0	MNF-Che-2	USA	OTHER	MPI/MPGC_Cologne	germany	NA	37.8127	64	0	0	0	0	0	0
1925|T095-R1	1925|G095	TIR,NB,LRR	TIR,NB,LRR	TNL	TNL	canonical	142	50	142.1	45	0	0	0	0	0	0	0	0	0	0	0	0	MNF-Che-2	USA	OTHER	MPI/MPGC_Cologne	germany	NA	37.8127	25	0	0	0	0	0	0
1925|T097-R1	1925|G097	TIR,NB,LRR	TIR,NB,LRR	TNL	TNL	canonical	23	67	23.1	58	0	1	0	0	0	0	0	1	0	0	1	0	MNF-Che-2	USA	OTHER	MPI/MPGC_Cologne	germany	NA	37.8127	53	0	0	0	0	0	0
1925|T100-R1	1925|G100	TIR,NB,LRR	TIR,NB,LRR	TNL	TNL	canonical	183	34	183.1	31	0	0	0	0	0	0	0	0	0	0	0	0	MNF-Che-2	USA	OTHER	MPI/MPGC_Cologne	germany	NA	37.8127	39	0	0	0	0	0	0
1925|T109-R1	1925|G109	TIR,NB,LRR	TIR,NB,LRR	TNL	TNL	canonical	44	65	44.1	58	0	0	0	0	0	0	0	0	0	0	0	0	MNF-Che-2	USA	OTHER	MPI/MPGC_Cologne	germany	NA	37.8127	20	0	0	0	1	0	0
1925|T114-R1	1925|G114	RPW8	RPW8	R	R(C)	canonical	129	55	129.1	52	0	0	0	0	0	0	0	0	0	0	0	0	MNF-Che-2	USA	OTHER	MPI/MPGC_Cologne	germany	NA	37.8127	0	0	0	0	1	1	0
1925|T115-R1	1925|G115	RPW8	RPW8	R	R(C)	canonical	116	58	116.1	55	0	0	0	0	0	0	0	0	0	0	0	0	MNF-Che-2	USA	OTHER	MPI/MPGC_Cologne	germany	NA	37.8127	0	0	0	0	0	1	0
1925|T116-R1	1925|G116	RPW8	RPW8	R	R(C)	canonical	58	64	58.1	61	0	0	0	0	0	0	0	0	0	0	0	0	MNF-Che-2	USA	OTHER	MPI/MPGC_Cologne	germany	NA	37.8127	53	0	0	0	0	0	0
1925|T117-R1	1925|G117	RPW8	RPW8	R	R(C)	canonical	2	152	2.24	10	0	0	0	0	0	0	0	0	0	0	0	0	MNF-Che-2	USA	OTHER	MPI/MPGC_Cologne	germany	NA	37.8127	20	0	0	0	0	0	0
1925|T118-R1	1925|G118	RPW8	RPW8	R	R(C)	canonical	108	59	108.1	13	0	0	0	0	0	0	0	0	0	0	0	0	MNF-Che-2	USA	OTHER	MPI/MPGC_Cologne	germany	NA	37.8127	7	0	0	0	0	0	0
1925|T119-R1	1925|G119	RPW8	RPW8	R	R(C)	canonical	2	152	2.9	24	0	0	0	0	0	0	0	0	0	0	0	0	MNF-Che-2	USA	OTHER	MPI/MPGC_Cologne	germany	NA	37.8127	28	0	0	0	0	0	0
1925|T120-R1	1925|G120	RPW8	RPW8	R	R(C)	canonical	2	152	2.21	12	0	0	0	0	0	0	0	0	0	0	0	0	MNF-Che-2	USA	OTHER	MPI/MPGC_Cologne	germany	NA	37.8127	26	0	0	0	0	0	0
1925|T121-R1	1925|G121	RPW8	RPW8	R	R(C)	canonical	151	48	151.12	10	0	0	0	0	0	0	0	0	0	0	0	0	MNF-Che-2	USA	OTHER	MPI/MPGC_Cologne	germany	NA	37.8127	71	0	0	0	0	0	0
1925|T124-R1	1925|G124	Coil,NB,LRR	Coil,NB,LRR	CNL	CNL	canonical	187	32	187.1	24	0	0	0	0	0	0	0	0	0	0	0	0	MNF-Che-2	USA	OTHER	MPI/MPGC_Cologne	germany	NA	37.8127	75	0	0	0	0	0	0
1925|T125-R1	1925|G125	Coil,NB,LRR	Coil,NB,LRR	CNL	CNL	canonical	7	115	7.2	8	0	0	0	0	0	0	0	0	0	0	0	0	MNF-Che-2	USA	OTHER	MPI/MPGC_Cologne	germany	NA	37.8127	69	0	0	0	0	1	0
1925|T126-R1	1925|G126	Coil,NB,LRR	Coil,NB,LRR	CNL	CNL	canonical	7	115	7.17	11	0	0	0	0	0	0	0	0	0	0	0	0	MNF-Che-2	USA	OTHER	MPI/MPGC_Cologne	germany	NA	37.8127	74	0	0	0	1	0	0
1925|T133-R1	1925|G133	NB,LRR,PF03106	NB,LRR,PF03106	NLX	N(L)X	noncanonical	43	65	43.1	52	0	0	1	0	0	0	0	0	0	0	0	0	MNF-Che-2	USA	OTHER	MPI/MPGC_Cologne	germany	NA	37.8127	100	0	0	0	0	0	0
1925|T134-R1	1925|G134	TIR,NB,LRR	TIR,NB,LRR	TNL	TNL	canonical	18	70	18.1	58	0	0	1	0	0	0	0	0	0	0	0	0	MNF-Che-2	USA	OTHER	MPI/MPGC_Cologne	germany	NA	37.8127	100	0	0	0	1	0	0
1925|T135-R1	1925|G135	TIR,PF14299	TIR,PF14299	TX	T(N,L)X	noncanonical	199	25	199.1	20	0	0	0	0	0	0	0	0	0	0	0	0	MNF-Che-2	USA	OTHER	MPI/MPGC_Cologne	germany	NA	37.8127	10	0	0	0	1	0	0
1925|T136-R1	1925|G136	TIR,PF14299	TIR,PF14299	TX	T(N,L)X	noncanonical	203	24	203.1	20	0	0	0	0	0	0	0	0	0	0	0	0	MNF-Che-2	USA	OTHER	MPI/MPGC_Cologne	germany	NA	37.8127	8	0	0	0	0	0	0
1925|T137-R1	1925|G137	TIR,PF14299	TIR,PF14299	TX	T(N,L)X	noncanonical	218	20	218.1	17	0	0	0	0	0	0	0	0	0	0	0	0	MNF-Che-2	USA	OTHER	MPI/MPGC_Cologne	germany	NA	37.8127	0	0	0	0	0	1	0
1925|T149-R1	1925|G149	TIR,NB,LRR	TIR,NB,LRR	TNL	TNL	canonical	30	66	30.1	61	0	0	0	0	0	0	0	0	0	0	0	0	MNF-Che-2	USA	OTHER	MPI/MPGC_Cologne	germany	NA	37.8127	97	0	0	0	0	0	0
1925|T150-R1	1925|G150	TIR,NB,LRR	TIR,NB,LRR	TNL	TNL	canonical	46	65	46.1	57	0	0	0	0	0	0	0	0	0	0	0	0	MNF-Che-2	USA	OTHER	MPI/MPGC_Cologne	germany	NA	37.8127	68	0	0	0	0	0	0
1925|T151-R1	1925|G151	TIR,NB	TIR,NB	TN	TN	canonical	172	39	983	1	0	1	0	0	0	0	0	0	0	0	0	0	MNF-Che-2	USA	OTHER	MPI/MPGC_Cologne	germany	NA	37.8127	0	0	0	0	0	0	0
1925|T155-R1	1925|G155	NB,LRR,LRR,TIR	NB,LRR,TIR	TNL	TNL	canonical	106	60	106.1	55	0	0	0	0	0	0	0	0	0	0	0	0	MNF-Che-2	USA	OTHER	MPI/MPGC_Cologne	germany	NA	37.8127	4	0	0	0	1	1	0
1925|T156-R1	1925|G156	TIR	TIR	T	T(L)	canonical	144	50	144.1	48	0	0	0	0	0	0	0	0	0	0	0	0	MNF-Che-2	USA	OTHER	MPI/MPGC_Cologne	germany	NA	37.8127	1	0	0	0	1	1	0
1925|T157-R1	1925|G157	TIR,NB,LRR	TIR,NB,LRR	TNL	TNL	canonical	82	62	82.1	55	0	0	0	0	0	0	0	0	0	0	0	0	MNF-Che-2	USA	OTHER	MPI/MPGC_Cologne	germany	NA	37.8127	4	0	0	0	1	1	0
1925|T158-R1	1925|G158	NB,LRR	NB,LRR	NL	NL	canonical	174	38	174.1	35	0	0	0	0	0	0	0	0	0	0	0	0	MNF-Che-2	USA	OTHER	MPI/MPGC_Cologne	germany	NA	37.8127	15	0	0	0	0	1	0
1925|T159-R1	1925|G159	TIR,NB,LRR	TIR,NB,LRR	TNL	TNL	canonical	137	53	137.1	50	0	0	0	0	0	0	0	0	0	0	0	0	MNF-Che-2	USA	OTHER	MPI/MPGC_Cologne	germany	NA	37.8127	75	0	0	1	0	0	0
1925|T161-R1	1925|G161	NB	NB	N	N	canonical	140	51	140.1	46	0	0	0	0	0	0	0	0	0	0	0	0	MNF-Che-2	USA	OTHER	MPI/MPGC_Cologne	germany	NA	37.8127	32	0	0	0	0	1	0
1925|T162-R1	1925|G162	TIR,NB,LRR,LRR	TIR,NB,LRR	TNL	TNL	canonical	1	154	1.13	16	0	0	0	0	0	0	0	0	0	0	0	0	MNF-Che-2	USA	OTHER	MPI/MPGC_Cologne	germany	NA	37.8127	84	0	0	0	1	0	0
1925|T163-R1	1925|G163	NB,LRR,LRR	NB,LRR	NL	NL	canonical	321	4	321.1	4	0	0	0	0	0	0	0	0	0	0	0	0	MNF-Che-2	USA	OTHER	MPI/MPGC_Cologne	germany	NA	37.8127	50	0	0	0	0	0	0
1925|T167-R1	1925|G167	TIR,NB	TIR,NB	TN	TN	canonical	147	50	147.1	44	0	0	0	0	0	0	0	0	0	0	0	0	MNF-Che-2	USA	OTHER	MPI/MPGC_Cologne	germany	NA	37.8127	0	0	0	0	1	0	0
1925|T168-R1	1925|G168	TIR,NB,LRR	TIR,NB,LRR	TNL	TNL	canonical	148	50	148.1	44	0	0	0	0	0	0	0	0	0	0	0	0	MNF-Che-2	USA	OTHER	MPI/MPGC_Cologne	germany	NA	37.8127	0	0	0	0	0	0	0
1925|T169-R1	1925|G169	TIR,NB,LRR	TIR,NB,LRR	TNL	TNL	canonical	88	62	88.1	58	0	0	0	0	0	0	0	0	0	0	0	0	MNF-Che-2	USA	OTHER	MPI/MPGC_Cologne	germany	NA	37.8127	1	0	0	1	0	0	0
1925|T172-R1	1925|G172	TIR,NB,LRR	TIR,NB,LRR	TNL	TNL	canonical	79	62	79.1	58	0	0	0	0	0	0	0	0	0	0	0	0	MNF-Che-2	USA	OTHER	MPI/MPGC_Cologne	germany	NA	37.8127	99	0	0	0	1	0	0
1925|T173-R1	1925|G173	TIR,NB,LRR	TIR,NB,LRR	TNL	TNL	canonical	107	60	107.1	56	0	0	0	0	0	0	0	0	0	0	0	0	MNF-Che-2	USA	OTHER	MPI/MPGC_Cologne	germany	NA	37.8127	99	0	0	0	0	0	0
1925|T174-R1	1925|G174	TIR,NB,LRR	TIR,NB,LRR	TNL	TNL	canonical	71	63	71.1	56	0	0	0	0	0	0	0	0	0	0	0	0	MNF-Che-2	USA	OTHER	MPI/MPGC_Cologne	germany	NA	37.8127	8	0	0	0	0	0	0
1925|T177-R1	1925|G177	TIR,TIR,NB	TIR,NB	TN	TN	canonical	164	41	164.1	37	0	0	0	0	0	0	0	0	0	0	0	0	MNF-Che-2	USA	OTHER	MPI/MPGC_Cologne	germany	NA	37.8127	47	0	0	0	0	0	0
1925|T178-R1	1925|G178	TIR,TIR,NB	TIR,NB	TN	TN	canonical	24	67	24.1	63	0	0	0	0	0	0	0	0	0	0	0	0	MNF-Che-2	USA	OTHER	MPI/MPGC_Cologne	germany	NA	37.8127	60	0	0	0	0	1	0
1925|T182-R1	1925|G182	TIR,NB,LRR,LRR	TIR,NB,LRR	TNL	TNL	canonical	70	63	70.1	56	0	0	0	0	0	0	0	0	0	0	0	0	MNF-Che-2	USA	OTHER	MPI/MPGC_Cologne	germany	NA	37.8127	72	0	0	0	0	1	0
1925|T184-R1	1925|G184	TIR,NB	TIR,NB	TN	TN	canonical	67	63	67.1	60	0	0	0	1	0	0	0	0	0	0	0	0	MNF-Che-2	USA	OTHER	MPI/MPGC_Cologne	germany	NA	37.8127	1	0	0	0	0	0	0
1925|T185-R1	1925|G185	TIR,NB,LRR	TIR,NB,LRR	TNL	TNL	canonical	81	62	81.1	56	0	0	0	1	0	0	0	0	0	0	0	0	MNF-Che-2	USA	OTHER	MPI/MPGC_Cologne	germany	NA	37.8127	8	0	0	0	1	0	0
1925|T187-R1	1925|G187	NB	NB	N	N	canonical	126	56	126.1	53	0	0	0	0	0	0	0	0	0	0	0	0	MNF-Che-2	USA	OTHER	MPI/MPGC_Cologne	germany	NA	37.8127	42	0	0	0	0	0	0
1925|T190-R1	1925|G190	NB	NB	N	N	canonical	139	52	139.1	50	0	0	0	0	0	0	0	0	0	0	0	0	MNF-Che-2	USA	OTHER	MPI/MPGC_Cologne	germany	NA	37.8127	64	0	0	0	0	0	0
1925|T193-R1	1925|G193	TIR,NB,LRR	TIR,NB,LRR	TNL	TNL	canonical	221	19	221.2	15	0	0	0	0	0	0	0	0	0	0	0	0	MNF-Che-2	USA	OTHER	MPI/MPGC_Cologne	germany	NA	37.8127	86	0	0	0	1	1	0
1925|T199-R1	1925|G199	TIR,NB,LRR	TIR,NB,LRR	TNL	TNL	canonical	348	3	782	3	0	0	0	0	0	0	0	0	0	0	0	0	MNF-Che-2	USA	OTHER	MPI/MPGC_Cologne	germany	NA	37.8127	68	0	0	0	1	0	0
1925|T200-R1	1925|G200	TIR,NB,LRR	TIR,NB,LRR	TNL	TNL	canonical	1	154	1.5	6	0	0	0	0	0	0	0	0	0	0	0	0	MNF-Che-2	USA	OTHER	MPI/MPGC_Cologne	germany	NA	37.8127	87	0	0	0	1	1	0
1925|T202-R1	1925|G202	TIR,NB,LRR	TIR,NB,LRR	TNL	TNL	canonical	5	125	5.1	26	0	0	0	0	0	0	0	0	0	0	0	0	MNF-Che-2	USA	OTHER	MPI/MPGC_Cologne	germany	NA	37.8127	93	0	0	0	1	0	0
1925|T204-R1	1925|G204	TIR,NB,LRR	TIR,NB,LRR	TNL	TNL	canonical	5	125	5.2	9	0	0	0	0	0	0	0	0	0	0	0	0	MNF-Che-2	USA	OTHER	MPI/MPGC_Cologne	germany	NA	37.8127	95	0	0	0	0	0	0
1925|T206-R1	1925|G206	TIR,NB,LRR	TIR,NB,LRR	TNL	TNL	canonical	57	64	57.1	59	0	0	0	0	0	0	0	0	0	0	0	0	MNF-Che-2	USA	OTHER	MPI/MPGC_Cologne	germany	NA	37.8127	43	0	0	0	0	1	0
1925|T207-R1	1925|G207	TIR,NB,LRR	TIR,NB,LRR	TNL	TNL	canonical	42	66	42.1	62	0	0	0	0	0	0	0	0	0	0	0	0	MNF-Che-2	USA	OTHER	MPI/MPGC_Cologne	germany	NA	37.8127	98	0	0	0	1	0	0
1925|T208-R1	1925|G208	NB,LRR	NB,LRR	NL	NL	canonical	255	11	255.1	10	0	0	0	0	1	0	0	0	0	0	0	0	MNF-Che-2	USA	OTHER	MPI/MPGC_Cologne	germany	NA	37.8127	45	0	0	0	1	0	0
1925|T211-R1	1925|G211	TIR,NB	TIR,NB	TN	TN	canonical	130	55	130.1	52	0	0	0	0	0	0	0	0	0	0	0	0	MNF-Che-2	USA	OTHER	MPI/MPGC_Cologne	germany	NA	37.8127	9	0	0	0	0	0	0
1925|T213-R1	1925|G213	TIR,NB,LRR	TIR,NB,LRR	TNL	TNL	canonical	91	61	91.1	58	0	0	0	0	0	0	0	0	0	0	0	0	MNF-Che-2	USA	OTHER	MPI/MPGC_Cologne	germany	NA	37.8127	6	0	0	0	0	0	0
1925|T216-R1	1925|G216	PF02671,PF03106,PF03106,NB,LRR,PF00069	PF02671,PF03106,NB,LRR,PF00069	NLX	N(L)X	noncanonical	41	66	41.1	59	0	0	1	0	0	0	0	0	0	0	0	0	MNF-Che-2	USA	OTHER	MPI/MPGC_Cologne	germany	NA	37.8127	90	0	0	0	0	0	0
1925|T217-R1	1925|G217	TIR,NB,LRR,LRR	TIR,NB,LRR	TNL	TNL	canonical	96	61	96.1	54	0	0	1	0	0	0	0	0	0	0	0	0	MNF-Che-2	USA	OTHER	MPI/MPGC_Cologne	germany	NA	37.8127	97	0	0	0	1	0	0
1925|T220-R1	1925|G220	TIR	TIR	T	T(L)	canonical	132	54	132.1	49	0	0	0	0	0	0	0	0	0	0	0	0	MNF-Che-2	USA	OTHER	MPI/MPGC_Cologne	germany	NA	37.8127	4	0	0	0	0	0	0
1925|T221-R1	1925|G221	TIR	TIR	T	T(L)	canonical	131	54	131.1	49	0	0	0	0	0	0	0	0	0	0	0	0	MNF-Che-2	USA	OTHER	MPI/MPGC_Cologne	germany	NA	37.8127	7	0	0	0	0	0	0
1925|T222-R1	1925|G222	TIR,Coil	TIR,Coil	T	T(L)	canonical	136	53	136.1	46	0	0	0	0	0	0	0	0	0	0	0	0	MNF-Che-2	USA	OTHER	MPI/MPGC_Cologne	germany	NA	37.8127	0	0	0	0	0	0	0
1925|T223-R1	1925|G223	TIR,NB,LRR	TIR,NB,LRR	TNL	TNL	canonical	120	58	120.1	53	0	0	0	0	0	0	0	0	0	0	0	0	MNF-Che-2	USA	OTHER	MPI/MPGC_Cologne	germany	NA	37.8127	87	0	0	0	0	1	0
1925|T225-R1	1925|G225	TIR,NB,LRR	TIR,NB,LRR	TNL	TNL	canonical	105	60	105.1	58	0	0	0	0	0	0	0	0	0	0	0	0	MNF-Che-2	USA	OTHER	MPI/MPGC_Cologne	germany	NA	37.8127	96	0	0	0	0	0	0
1925|T226-R1	1925|G226	TIR,NB,LRR	TIR,NB,LRR	TNL	TNL	canonical	90	61	90.1	55	0	0	0	0	0	0	0	0	0	0	0	0	MNF-Che-2	USA	OTHER	MPI/MPGC_Cologne	germany	NA	37.8127	84	0	0	0	0	0	0
1925|T229-R1	1925|G229	NB,LRR	NB,LRR	NL	NL	canonical	273	8	273.1	8	0	0	0	0	0	0	0	0	0	0	0	0	MNF-Che-2	USA	OTHER	MPI/MPGC_Cologne	germany	NA	37.8127	95	0	0	0	0	1	0
1925|T230.1-R1	1925|G230.1	NB,LRR	NB,LRR	NL	NL	canonical	319	4	746	4	1	0	0	0	0	0	0	0	0	0	0	0	MNF-Che-2	USA	OTHER	MPI/MPGC_Cologne	germany	NA	37.8127	93	0	0	0	0	0	0
1925|T230.2-R1	1925|G230.2	NB	NB	N	N	canonical	188	32	794	32	1	0	0	0	0	0	0	0	0	0	0	0	MNF-Che-2	USA	OTHER	MPI/MPGC_Cologne	germany	NA	37.8127	0	0	0	0	0	0	0
1925|T234-R1	1925|G234	TIR,NB,LRR	TIR,NB,LRR	TNL	TNL	canonical	26	67	26.1	63	0	0	1	0	0	0	0	0	0	0	0	0	MNF-Che-2	USA	OTHER	MPI/MPGC_Cologne	germany	NA	37.8127	93	0	0	0	0	0	0
1925|T235-R1	1925|G235	TIR,NB,TIR,NB,LRR	TIR,NB,LRR	TNL	TNL	canonical	21	69	21.1	62	0	0	1	0	0	0	0	0	0	0	0	0	MNF-Che-2	USA	OTHER	MPI/MPGC_Cologne	germany	NA	37.8127	72	0	0	0	0	0	0
1925|T254-R1	1925|G254	TIR,NB,LRR	TIR,NB,LRR	TNL	TNL	canonical	84	62	84.1	58	0	0	1	0	0	0	0	0	0	0	0	0	MNF-Che-2	USA	OTHER	MPI/MPGC_Cologne	germany	NA	37.8127	0	0	0	0	0	0	0
1925|T255-R1	1925|G255	TIR,NB,LRR	TIR,NB,LRR	TNL	TNL	canonical	78	62	78.1	57	0	0	1	0	0	0	0	0	0	0	0	0	MNF-Che-2	USA	OTHER	MPI/MPGC_Cologne	germany	NA	37.8127	0	0	0	0	0	0	0
1925|T257.1-R1	1925|G257.1	TIR,NB,LRR	TIR,NB,LRR	TNL	TNL	canonical	64	63	64.1	59	1	0	0	0	0	0	0	0	0	0	0	0	MNF-Che-2	USA	OTHER	MPI/MPGC_Cologne	germany	NA	37.8127	13	0	0	0	1	0	0
1925|T257.2-R1	1925|G257.2	TIR	TIR	T	T(L)	canonical	118	58	118.1	50	1	0	0	0	0	0	0	0	0	0	0	0	MNF-Che-2	USA	OTHER	MPI/MPGC_Cologne	germany	NA	37.8127	0	0	0	0	1	1	0
1925|T258-R1	1925|G258	NB,LRR	NB,LRR	NL	NL	canonical	53	64	53.1	58	0	0	0	0	0	0	0	0	0	0	0	0	MNF-Che-2	USA	OTHER	MPI/MPGC_Cologne	germany	NA	37.8127	0	0	0	0	0	1	0
1925|T261-R1	1925|G261	TIR,NB,LRR	TIR,NB,LRR	TNL	TNL	canonical	180	35	180.1	10	0	0	0	0	0	0	0	0	0	0	0	0	MNF-Che-2	USA	OTHER	MPI/MPGC_Cologne	germany	NA	37.8127	35	0	0	0	1	1	0
1925|T265-R1	1925|G265	TIR,NB,LRR	TIR,NB,LRR	TNL	TNL	canonical	102	60	102.8	22	0	0	0	0	0	0	0	0	0	0	0	0	MNF-Che-2	USA	OTHER	MPI/MPGC_Cologne	germany	NA	37.8127	42	0	0	0	0	0	0
1925|T266-R1	1925|G266	TIR,TIR,NB,LRR	TIR,NB,LRR	TNL	TNL	canonical	211	23	211.1	19	0	0	0	0	0	0	0	0	0	0	0	0	MNF-Che-2	USA	OTHER	MPI/MPGC_Cologne	germany	NA	37.8127	47	0	0	0	0	0	0
1925|T270-R1	1925|G270	NB	NB	N	N	canonical	182	34	182.1	34	0	0	0	0	0	0	0	0	0	0	0	0	MNF-Che-2	USA	OTHER	MPI/MPGC_Cologne	germany	NA	37.8127	0	0	0	0	0	0	0
1925|T271.1-R1	1925|G271.1	TIR	TIR	T	T(L)	canonical	311	5	1526	1	1	0	0	0	0	0	0	0	0	0	0	0	MNF-Che-2	USA	OTHER	MPI/MPGC_Cologne	germany	NA	37.8127	90	0	0	0	0	0	0
1925|T271.2-R1	1925|G271.2	TIR,NB,LRR	TIR,NB,LRR	TNL	TNL	canonical	133	54	133.1	49	1	0	0	0	0	1	0	0	0	0	0	0	MNF-Che-2	USA	OTHER	MPI/MPGC_Cologne	germany	NA	37.8127	99	0	0	0	0	0	0
1925|T277.1-R1	1925|G277.1	Coil,NB	Coil,NB	CN	CN	canonical	115	58	115.1	54	1	0	0	0	0	0	0	0	0	0	0	0	MNF-Che-2	USA	OTHER	MPI/MPGC_Cologne	germany	NA	37.8127	45	0	0	0	0	0	0
1925|T277.2-R1	1925|G277.2	Coil,NB	Coil,NB	CN	CN	canonical	191	31	191.1	26	1	0	0	0	0	0	0	0	0	0	0	0	MNF-Che-2	USA	OTHER	MPI/MPGC_Cologne	germany	NA	37.8127	41	0	0	0	0	1	0
1925|T283-R1	1925|G283	TIR,NB,LRR	TIR,NB,LRR	TNL	TNL	canonical	149	49	149.1	48	0	0	0	0	0	0	0	0	0	0	0	0	MNF-Che-2	USA	OTHER	MPI/MPGC_Cologne	germany	NA	37.8127	1	0	0	0	0	0	0
1925|T284-R1	1925|G284	TIR,NB,LRR	TIR,NB,LRR	TNL	TNL	canonical	138	52	138.1	47	0	0	0	0	0	0	0	0	0	0	0	0	MNF-Che-2	USA	OTHER	MPI/MPGC_Cologne	germany	NA	37.8127	28	0	0	0	0	0	0
1925|T287-R1	1925|G287	Coil,NB	Coil,NB	CN	CN	canonical	17	71	17.5	7	0	0	0	0	0	0	0	0	0	0	0	0	MNF-Che-2	USA	OTHER	MPI/MPGC_Cologne	germany	NA	37.8127	0	0	0	0	0	0	0
1925|T288-R1	1925|G288	NB,LRR	NB,LRR	NL	NL	canonical	195	29	195.1	28	0	0	0	0	0	0	0	0	0	0	0	0	MNF-Che-2	USA	OTHER	MPI/MPGC_Cologne	germany	NA	37.8127	1	0	1	0	0	0	0
1925|T290-R1	1925|G290	NB	NB	N	N	canonical	72	63	1362	1	0	0	0	0	0	0	0	0	0	0	0	0	MNF-Che-2	USA	OTHER	MPI/MPGC_Cologne	germany	NA	37.8127	5	0	0	0	1	1	1
1925|T292-R1	1925|G292	NB	NB	N	N	canonical	9	97	9.5	11	0	0	0	0	0	0	0	0	0	0	0	0	MNF-Che-2	USA	OTHER	MPI/MPGC_Cologne	germany	NA	37.8127	0	0	0	0	0	1	0
1925|T298-R1	1925|G298	TIR,NB	TIR,NB	TN	TN	canonical	85	62	85.1	57	0	0	0	1	0	0	0	0	0	0	0	0	MNF-Che-2	USA	OTHER	MPI/MPGC_Cologne	germany	NA	37.8127	74	0	0	0	0	0	0
1925|T299-R1	1925|G299	TIR,NB	TIR,NB	TN	TN	canonical	47	65	47.1	61	0	0	0	1	0	0	0	0	0	0	0	0	MNF-Che-2	USA	OTHER	MPI/MPGC_Cologne	germany	NA	37.8127	54	0	0	0	0	0	0
1925|T300-R1	1925|G300	TIR,NB	TIR,NB	TN	TN	canonical	111	59	111.1	53	0	0	0	0	0	0	0	0	0	0	0	0	MNF-Che-2	USA	OTHER	MPI/MPGC_Cologne	germany	NA	37.8127	0	0	0	0	0	0	0
1925|T304-R1	1925|G304	TIR	TIR	T	T(L)	canonical	87	62	87.1	58	0	0	0	0	0	0	0	0	0	0	0	0	MNF-Che-2	USA	OTHER	MPI/MPGC_Cologne	germany	NA	37.8127	0	0	0	0	0	0	0
1925|T306-R1	1925|G306	TIR,LRR	TIR,LRR	TL	T(L)	canonical	141	51	141.1	48	0	0	0	0	0	0	0	0	0	0	0	0	MNF-Che-2	USA	OTHER	MPI/MPGC_Cologne	germany	NA	37.8127	7	0	0	0	1	0	0
1925|T308.2-R1	1925|G308.2	Coil,NB,LRR	Coil,NB,LRR	CNL	CNL	canonical	168	39	168.1	34	1	0	0	0	0	0	0	0	0	0	0	0	MNF-Che-2	USA	OTHER	MPI/MPGC_Cologne	germany	NA	37.8127	57	0	0	0	0	0	0
1925|T309-R1	1925|G309	Coil,NB,LRR	Coil,NB,LRR	CNL	CNL	canonical	109	59	109.1	54	0	0	0	0	0	0	0	0	0	0	0	0	MNF-Che-2	USA	OTHER	MPI/MPGC_Cologne	germany	NA	37.8127	26	0	0	0	0	0	0
1925|T312-R1	1925|G312	TIR,NB,LRR	TIR,NB,LRR	TNL	TNL	canonical	205	24	205.1	23	0	0	0	1	0	0	0	0	0	0	0	0	MNF-Che-2	USA	OTHER	MPI/MPGC_Cologne	germany	NA	37.8127	0	0	0	0	1	0	0
1925|T313-R1	1925|G313	TIR,NB	TIR,NB	TN	TN	canonical	204	24	204.1	21	0	0	0	1	0	0	0	0	0	0	0	0	MNF-Che-2	USA	OTHER	MPI/MPGC_Cologne	germany	NA	37.8127	5	0	0	0	0	0	0
1925|T318.2-R1	1925|G318.2	NB	NB	N	N	canonical	54	64	54.1	60	1	0	0	0	0	0	0	0	0	0	0	0	MNF-Che-2	USA	OTHER	MPI/MPGC_Cologne	germany	NA	37.8127	57	0	0	0	0	0	0
1925|T319.1-R1	1925|G319.1	NB	NB	N	N	canonical	76	63	76.1	51	1	0	0	0	0	0	0	0	0	0	0	0	MNF-Che-2	USA	OTHER	MPI/MPGC_Cologne	germany	NA	37.8127	89	0	0	0	0	0	0
1925|T324-R1	1925|G324	NB,LRR	NB,LRR	NL	NL	canonical	75	63	75.1	59	0	0	0	0	0	0	0	0	0	0	0	0	MNF-Che-2	USA	OTHER	MPI/MPGC_Cologne	germany	NA	37.8127	97	0	0	0	0	0	0
1925|T326-R1	1925|G326	NB	NB	N	N	canonical	22	67	22.1	60	0	0	0	0	0	0	0	0	0	0	0	0	MNF-Che-2	USA	OTHER	MPI/MPGC_Cologne	germany	NA	37.8127	38	0	0	0	0	0	0
1925|T330-R1	1925|G330	TIR,NB,LRR	TIR,NB,LRR	TNL	TNL	canonical	160	42	160.2	1	0	0	0	0	0	0	0	0	0	0	0	0	MNF-Che-2	USA	OTHER	MPI/MPGC_Cologne	germany	NA	37.8127	76	0	0	0	0	0	0
1925|T333-R1	1925|G333	TIR,NB	TIR,NB	TN	TN	canonical	13	83	13.1	9	0	0	0	0	0	0	0	0	0	0	0	0	MNF-Che-2	USA	OTHER	MPI/MPGC_Cologne	germany	NA	37.8127	3	0	0	0	1	1	0
1925|T334-R1	1925|G334	TIR,NB,LRR	TIR,NB,LRR	TNL	TNL	canonical	171	39	171.1	36	0	0	0	0	0	0	0	0	0	0	0	0	MNF-Che-2	USA	OTHER	MPI/MPGC_Cologne	germany	NA	37.8127	5	0	0	0	0	1	0
1925|T338-R1	1925|G338	TIR,NB,LRR	TIR,NB,LRR	TNL	TNL	canonical	92	61	92.1	56	0	0	0	0	0	0	0	0	0	0	0	0	MNF-Che-2	USA	OTHER	MPI/MPGC_Cologne	germany	NA	37.8127	30	0	0	0	0	0	0
1925|T339-R1	1925|G339	TIR,NB	TIR,NB	TN	TN	canonical	239	15	239.1	14	0	0	0	0	0	0	0	0	0	0	0	0	MNF-Che-2	USA	OTHER	MPI/MPGC_Cologne	germany	NA	37.8127	0	0	0	0	0	0	0
1925|T342-R1	1925|G342	TIR,NB,LRR,PF06984	TIR,NB,LRR,PF06984	TNLX	T(N,L)X	noncanonical	20	69	20.1	56	0	0	0	0	0	0	0	0	0	0	0	0	MNF-Che-2	USA	OTHER	MPI/MPGC_Cologne	germany	NA	37.8127	97	0	0	0	0	0	0
1925|T345-R1	1925|G345	RPW8,NB	RPW8,NB	RN	R(C)N	canonical	32	66	32.1	61	0	0	0	0	0	0	0	0	0	0	0	0	MNF-Che-2	USA	OTHER	MPI/MPGC_Cologne	germany	NA	37.8127	100	0	0	0	0	0	0
1925|T346-R1	1925|G346	RPW8,Coil,NB,LRR	RPW8,Coil,NB,LRR	RCNL	R(C,N)L	canonical	31	66	31.1	61	0	0	0	0	0	0	0	0	0	0	0	0	MNF-Che-2	USA	OTHER	MPI/MPGC_Cologne	germany	NA	37.8127	100	0	0	0	0	0	0
1925|T350-R1	1925|G350	Coil,NB,LRR	Coil,NB,LRR	CNL	CNL	canonical	8	101	8.3	38	0	0	0	0	0	0	0	0	0	0	0	0	MNF-Che-2	USA	OTHER	MPI/MPGC_Cologne	germany	NA	37.8127	52	0	0	0	0	0	0
1925|T351-R1	1925|G351	Coil,NB,LRR	Coil,NB,LRR	CNL	CNL	canonical	8	101	8.4	17	0	0	0	0	0	0	0	0	0	0	0	0	MNF-Che-2	USA	OTHER	MPI/MPGC_Cologne	germany	NA	37.8127	56	0	0	0	0	0	0
1925|T354-R1	1925|G354	TIR	TIR	T	T(L)	canonical	45	65	45.2	22	0	0	0	0	0	0	0	0	0	0	0	0	MNF-Che-2	USA	OTHER	MPI/MPGC_Cologne	germany	NA	37.8127	0	0	0	0	0	0	0
1925|T356-R1	1925|G356	TIR	TIR	T	T(L)	canonical	11	92	11.1	17	0	0	0	0	0	0	0	0	0	0	0	0	MNF-Che-2	USA	OTHER	MPI/MPGC_Cologne	germany	NA	37.8127	0	0	0	0	1	1	0
1925|T360-R1	1925|G360	TIR,NB,LRR	TIR,NB,LRR	TNL	TNL	canonical	37	66	37.1	63	0	0	0	0	0	0	0	0	0	0	0	0	MNF-Che-2	USA	OTHER	MPI/MPGC_Cologne	germany	NA	37.8127	1	0	0	0	0	0	0
1925|T363-R1	1925|G363	TIR,NB,LRR	TIR,NB,LRR	TNL	TNL	canonical	74	63	74.1	56	0	0	0	0	0	0	0	0	0	0	0	0	MNF-Che-2	USA	OTHER	MPI/MPGC_Cologne	germany	NA	37.8127	0	0	0	0	0	0	0
1925|T364-R1	1925|G364	TIR,NB,LRR	TIR,NB,LRR	TNL	TNL	canonical	99	61	99.1	58	0	0	0	0	0	0	0	0	0	0	0	0	MNF-Che-2	USA	OTHER	MPI/MPGC_Cologne	germany	NA	37.8127	12	0	0	0	0	0	0
1925|T367-R1	1925|G367	TIR,NB,LRR	TIR,NB,LRR	TNL	TNL	canonical	229	17	229.1	16	0	0	0	1	0	0	0	0	0	0	0	0	MNF-Che-2	USA	OTHER	MPI/MPGC_Cologne	germany	NA	37.8127	22	0	0	0	0	0	0
1925|T368-R1	1925|G368	TIR,NB,NB	TIR,NB	TN	TN	canonical	243	15	243.1	14	0	0	0	1	0	0	0	0	0	0	0	0	MNF-Che-2	USA	OTHER	MPI/MPGC_Cologne	germany	NA	37.8127	0	0	0	0	0	0	0
1925|T374-R1	1925|G374	Coil,NB,LRR	Coil,NB,LRR	CNL	CNL	canonical	127	56	127.1	54	0	0	0	0	0	0	0	0	0	0	0	0	MNF-Che-2	USA	OTHER	MPI/MPGC_Cologne	germany	NA	37.8127	3	0	0	0	0	0	0
1925|T378-R1	1925|G378	TIR,NB,LRR	TIR,NB,LRR	TNL	TNL	canonical	10	95	10.9	2	0	0	0	0	0	0	0	0	0	0	0	0	MNF-Che-2	USA	OTHER	MPI/MPGC_Cologne	germany	NA	37.8127	100	0	0	0	0	0	0
1925|T381-R1	1925|G381	Coil,NB	Coil,NB	CN	CN	canonical	6	122	6.2	5	0	1	0	0	0	0	0	0	0	0	0	0	MNF-Che-2	USA	OTHER	MPI/MPGC_Cologne	germany	NA	37.8127	100	0	0	1	0	0	0
1925|T387-R1	1925|G387	NB	NB	N	N	canonical	208	24	208.1	21	0	0	0	0	0	0	0	0	0	0	0	0	MNF-Che-2	USA	OTHER	MPI/MPGC_Cologne	germany	NA	37.8127	0	0	0	0	0	1	0
1925|T388-R1	1925|G388	Coil,NB	Coil,NB	CN	CN	canonical	197	26	197.1	23	0	0	0	0	0	0	0	0	0	0	0	0	MNF-Che-2	USA	OTHER	MPI/MPGC_Cologne	germany	NA	37.8127	1	0	0	0	1	1	0
1925|T392-R1	1925|G392	NB	NB	N	N	canonical	114	59	114.1	53	0	0	0	0	0	0	0	0	0	0	0	0	MNF-Che-2	USA	OTHER	MPI/MPGC_Cologne	germany	NA	37.8127	77	0	0	0	0	0	0
1925|T396-R1	1925|G396	TIR,NB,LRR	TIR,NB,LRR	TNL	TNL	canonical	73	63	73.1	59	0	0	0	0	0	0	0	0	0	0	0	0	MNF-Che-2	USA	OTHER	MPI/MPGC_Cologne	germany	NA	37.8127	98	0	0	1	0	1	0
1925|T400-R1	1925|G400	Coil,NB,NB	Coil,NB	CN	CN	canonical	12	86	12.1	10	0	0	0	0	0	0	0	0	0	0	0	0	MNF-Che-2	USA	OTHER	MPI/MPGC_Cologne	germany	NA	37.8127	17	0	0	1	1	0	0
1925|T402-R1	1925|G402	TIR,NB	TIR,NB	TN	TN	canonical	40	66	40.1	61	0	0	0	0	0	0	0	0	0	0	0	0	MNF-Che-2	USA	OTHER	MPI/MPGC_Cologne	germany	NA	37.8127	0	0	0	0	0	0	0
1925|T406-R1	1925|G406	TIR,NB,LRR	TIR,NB,LRR	TNL	TNL	canonical	175	37	175.1	34	0	0	0	0	0	0	0	0	0	0	0	0	MNF-Che-2	USA	OTHER	MPI/MPGC_Cologne	germany	NA	37.8127	0	0	0	0	0	0	0
1925|T409-R1	1925|G409	TIR,NB,LRR,LRR,LRR	TIR,NB,LRR	TNL	TNL	canonical	39	66	39.1	60	0	0	0	0	0	0	0	0	0	0	0	0	MNF-Che-2	USA	OTHER	MPI/MPGC_Cologne	germany	NA	37.8127	99	0	0	0	0	0	0
1925|T412-R1	1925|G412	Coil,NB	Coil,NB	CN	CN	canonical	61	64	61.1	58	0	0	0	0	0	0	0	0	0	0	0	0	MNF-Che-2	USA	OTHER	MPI/MPGC_Cologne	germany	NA	37.8127	96	0	0	0	1	0	0
1925|T415-R1	1925|G415	TIR,NB,LRR	TIR,NB,LRR	TNL	TNL	canonical	69	63	69.1	58	0	0	0	0	0	0	0	0	0	0	0	0	MNF-Che-2	USA	OTHER	MPI/MPGC_Cologne	germany	NA	37.8127	6	0	0	1	0	1	0
1925|T420-R1	1925|G420	Coil,NB,LRR	Coil,NB,LRR	CNL	CNL	canonical	7	115	7.7	12	0	0	0	0	0	0	0	0	0	0	0	0	MNF-Che-2	USA	OTHER	MPI/MPGC_Cologne	germany	NA	37.8127	74	0	0	0	0	0	0
1925|T424-R1	1925|G424	TIR	TIR	T	T(L)	canonical	150	49	150.1	47	0	0	0	0	0	0	0	0	0	0	0	0	MNF-Che-2	USA	OTHER	MPI/MPGC_Cologne	germany	NA	37.8127	2	0	0	0	1	1	0
1925|T427-R1	1925|G427	TIR,NB,LRR	TIR,NB,LRR	TNL	TNL	canonical	63	64	63.1	58	0	0	0	0	0	0	0	0	0	0	0	0	MNF-Che-2	USA	OTHER	MPI/MPGC_Cologne	germany	NA	37.8127	37	0	0	0	0	0	0
1925|T430-R1	1925|G430	TIR,NB,LRR	TIR,NB,LRR	TNL	TNL	canonical	1	154	1.27	26	0	1	0	0	0	0	0	0	0	0	0	0	MNF-Che-2	USA	OTHER	MPI/MPGC_Cologne	germany	NA	37.8127	80	0	0	0	1	0	0
1925|T435-R1	1925|G435	TIR	TIR	T	T(L)	canonical	119	58	119.1	52	0	0	0	0	0	0	0	0	0	0	0	0	MNF-Che-2	USA	OTHER	MPI/MPGC_Cologne	germany	NA	37.8127	0	0	0	1	0	0	0
1925|T440-R1	1925|G440	TIR,NB,PF08381,PF08381,PF08381	TIR,NB,PF08381	TNX	T(N,L)X	noncanonical	154	46	154.1	43	0	0	0	0	0	0	0	0	0	0	0	0	MNF-Che-2	USA	OTHER	MPI/MPGC_Cologne	germany	NA	37.8127	82	0	0	1	1	0	0
1925|T444-R1	1925|G444	TIR,NB,LRR	TIR,NB,LRR	TNL	TNL	canonical	50	65	50.1	61	0	0	0	0	0	0	0	0	0	0	0	0	MNF-Che-2	USA	OTHER	MPI/MPGC_Cologne	germany	NA	37.8127	0	0	0	1	0	1	0
1925|T446.2-R1	1925|G446.2	Coil,NB	Coil,NB	CN	CN	canonical	56	64	56.1	59	1	0	0	0	0	0	0	0	0	0	0	0	MNF-Che-2	USA	OTHER	MPI/MPGC_Cologne	germany	NA	37.8127	100	0	0	0	0	0	0
1925|T450-R1	1925|G450	Coil,NB,LRR,PF00069	Coil,NB,LRR,PF00069	CNLX	C(N,L)X	noncanonical	49	65	49.1	59	0	0	0	1	0	0	0	0	0	0	0	0	MNF-Che-2	USA	OTHER	MPI/MPGC_Cologne	germany	NA	37.8127	73	0	0	0	1	0	0
1925|T451-R1	1925|G451	NB,LRR	NB,LRR	NL	NL	canonical	25	67	25.1	59	0	0	0	1	0	0	0	0	0	0	0	0	MNF-Che-2	USA	OTHER	MPI/MPGC_Cologne	germany	NA	37.8127	77	0	0	0	0	0	0
1925|T454-R1	1925|G454	TIR,NB	TIR,NB	TN	TN	canonical	146	50	146.1	46	0	0	0	0	0	0	0	0	0	0	0	0	MNF-Che-2	USA	OTHER	MPI/MPGC_Cologne	germany	NA	37.8127	31	0	0	0	1	0	0
1925|T458-R1	1925|G458	RPW8,NB	RPW8,NB	RN	R(C)N	canonical	35	66	35.1	61	0	0	0	0	0	0	0	0	0	0	0	0	MNF-Che-2	USA	OTHER	MPI/MPGC_Cologne	germany	NA	37.8127	100	0	0	0	0	0	0
1925|T460-R1	1925|G460	TIR,NB,LRR	TIR,NB,LRR	TNL	TNL	canonical	170	39	1198	1	0	0	0	0	0	0	0	0	0	0	0	0	MNF-Che-2	USA	OTHER	MPI/MPGC_Cologne	germany	NA	37.8127	10	0	0	0	1	0	1
1925|T464-R1	1925|G464	TIR,NB,LRR	TIR,NB,LRR	TNL	TNL	canonical	125	57	125.1	53	0	0	0	0	0	0	0	0	0	0	0	0	MNF-Che-2	USA	OTHER	MPI/MPGC_Cologne	germany	NA	37.8127	2	0	0	0	0	0	0
1925|T465-R1	1925|G465	TIR,NB	TIR,NB	TN	TN	canonical	145	50	145.1	46	0	0	0	0	0	0	0	0	0	0	0	0	MNF-Che-2	USA	OTHER	MPI/MPGC_Cologne	germany	NA	37.8127	95	0	0	0	0	0	0
1925|T468-R1	1925|G468	PF00635,PF00635,TIR	PF00635,TIR	TX	T(N,L)X	noncanonical	169	39	169.1	36	0	0	0	0	0	0	0	0	0	0	0	0	MNF-Che-2	USA	OTHER	MPI/MPGC_Cologne	germany	NA	37.8127	57	0	0	0	0	1	0
1925|T471-R1	1925|G471	PF06026,TIR,NB,LRR	PF06026,TIR,NB,LRR	TNLX	T(N,L)X	noncanonical	89	61	1249	1	0	0	0	0	0	0	0	0	0	0	0	0	MNF-Che-2	USA	OTHER	MPI/MPGC_Cologne	germany	NA	37.8127	100	0	0	0	0	1	1
1925|T474-R1	1925|G474	Coil,NB,LRR	Coil,NB,LRR	CNL	CNL	canonical	83	62	83.1	60	0	0	0	0	0	0	0	0	0	0	0	0	MNF-Che-2	USA	OTHER	MPI/MPGC_Cologne	germany	NA	37.8127	63	0	0	0	0	0	0
1925|T478-R1	1925|G478	TIR	TIR	T	T(L)	canonical	123	57	123.1	53	0	0	0	0	0	0	0	0	0	0	0	0	MNF-Che-2	USA	OTHER	MPI/MPGC_Cologne	germany	NA	37.8127	0	0	0	0	1	0	0
1925|T479-R1	1925|G479	TIR,TIR	TIR	T	T(L)	canonical	29	66	29.1	58	0	0	0	0	0	0	0	0	0	0	0	0	MNF-Che-2	USA	OTHER	MPI/MPGC_Cologne	germany	NA	37.8127	15	0	0	1	0	1	0
1925|T485-R1	1925|G485	TIR	TIR	T	T(L)	canonical	62	64	1204	1	0	0	0	0	0	0	0	0	0	0	0	0	MNF-Che-2	USA	OTHER	MPI/MPGC_Cologne	germany	NA	37.8127	0	0	0	0	1	0	1
1925|T486-R1	1925|G486	TIR	TIR	T	T(L)	canonical	51	65	51.1	62	0	0	0	0	0	0	0	0	0	0	0	0	MNF-Che-2	USA	OTHER	MPI/MPGC_Cologne	germany	NA	37.8127	0	0	0	0	0	1	0
1925|T487-R1	1925|G487	TIR	TIR	T	T(L)	canonical	185	33	185.1	30	0	0	0	0	0	0	0	0	0	0	0	0	MNF-Che-2	USA	OTHER	MPI/MPGC_Cologne	germany	NA	37.8127	0	0	0	0	1	0	0
1925|T490-R1	1925|G490	TIR,NB	TIR,NB	TN	TN	canonical	224	19	224.1	16	0	0	0	0	0	0	0	0	0	0	0	0	MNF-Che-2	USA	OTHER	MPI/MPGC_Cologne	germany	NA	37.8127	0	0	0	0	1	0	0
1925|T491-R1	1925|G491	TIR,NB	TIR,NB	TN	TN	canonical	223	19	223.1	17	0	0	0	0	0	0	0	0	0	0	0	0	MNF-Che-2	USA	OTHER	MPI/MPGC_Cologne	germany	NA	37.8127	0	0	0	0	0	0	0
1925|T492-R1	1925|G492	Coil,NB	Coil,NB	CN	CN	canonical	6	122	6.13	4	0	0	0	0	0	0	0	0	0	0	0	0	MNF-Che-2	USA	OTHER	MPI/MPGC_Cologne	germany	NA	37.8127	64	0	0	0	0	0	0
1925|T493-R1	1925|G493	NB	NB	N	N	canonical	6	122	874	1	0	0	0	0	0	0	0	0	0	0	0	0	MNF-Che-2	USA	OTHER	MPI/MPGC_Cologne	germany	NA	37.8127	83	0	0	0	0	0	1
1925|T494-R1	1925|G494	NB	NB	N	N	canonical	NA	0	921	1	0	0	0	0	0	0	0	0	0	0	0	0	MNF-Che-2	USA	OTHER	MPI/MPGC_Cologne	germany	NA	37.8127	25	0	0	0	0	0	0
1925|T496-R1	1925|G496	Coil,NB	Coil,NB	CN	CN	canonical	101	61	101.1	56	0	0	0	0	0	0	0	0	0	0	0	0	MNF-Che-2	USA	OTHER	MPI/MPGC_Cologne	germany	NA	37.8127	99	0	0	0	0	0	0
1925|T500-R1	1925|G500	RPW8,NB	RPW8,NB	RN	R(C)N	canonical	59	64	59.1	62	0	0	0	0	0	0	0	0	0	0	0	0	MNF-Che-2	USA	OTHER	MPI/MPGC_Cologne	germany	NA	37.8127	100	0	0	1	1	0	0
1925|T504.2-R1	1925|G504.2	TIR,PF04859	TIR,PF04859	TX	T(N,L)X	noncanonical	124	57	124.1	53	1	0	0	0	0	0	0	0	0	0	0	0	MNF-Che-2	USA	OTHER	MPI/MPGC_Cologne	germany	NA	37.8127	31	0	0	0	1	1	0
1925|T508-R1	1925|G508	NB	NB	N	N	canonical	33	66	33.1	59	0	0	0	0	0	0	0	0	0	0	0	0	MNF-Che-2	USA	OTHER	MPI/MPGC_Cologne	germany	NA	37.8127	100	0	0	0	0	0	0
1925|T512-R1	1925|G512	Coil,NB	Coil,NB	CN	CN	canonical	15	80	15.4	24	0	0	0	0	0	0	0	0	0	0	0	0	MNF-Che-2	USA	OTHER	MPI/MPGC_Cologne	germany	NA	37.8127	99	0	0	0	1	1	0
1925|T515.1-R1	1925|G515.1	RPW8,NB,PF00412,PF12315	RPW8,NB,PF00412,PF12315	RNX	R(C,N)X	noncanonical	117	58	117.1	52	1	0	0	0	0	0	0	0	0	0	0	0	MNF-Che-2	USA	OTHER	MPI/MPGC_Cologne	germany	NA	37.8127	16	0	0	0	0	0	0
1925|T517-R1	1925|G517	Coil,NB	Coil,NB	CN	CN	canonical	14	82	14.1	41	0	0	0	0	0	0	0	0	0	0	0	0	MNF-Che-2	USA	OTHER	MPI/MPGC_Cologne	germany	NA	37.8127	42	0	0	0	0	0	0
1925|T521-R1	1925|G521	TIR,NB,LRR	TIR,NB,LRR	TNL	TNL	canonical	36	66	36.1	60	0	0	0	0	0	0	0	0	0	0	0	0	MNF-Che-2	USA	OTHER	MPI/MPGC_Cologne	germany	NA	37.8127	93	0	0	0	0	0	0
1925|T527-R1	1925|G527	Coil,NB,LRR	Coil,NB,LRR	CNL	CNL	canonical	97	61	97.1	56	0	0	0	0	0	0	0	0	0	0	0	0	MNF-Che-2	USA	OTHER	MPI/MPGC_Cologne	germany	NA	37.8127	0	0	0	0	0	0	0
1925|T530-R1	1925|G530	TIR,NB,LRR	TIR,NB,LRR	TNL	TNL	canonical	28	66	28.1	59	0	0	0	0	0	0	0	0	0	0	0	0	MNF-Che-2	USA	OTHER	MPI/MPGC_Cologne	germany	NA	37.8127	98	0	0	1	0	0	0
1925|T534-R1	1925|G534	NB	NB	N	N	canonical	104	60	104.1	54	0	0	0	0	0	0	0	0	0	0	0	0	MNF-Che-2	USA	OTHER	MPI/MPGC_Cologne	germany	NA	37.8127	100	0	0	0	0	0	0
1925|T537-R1	1925|G537	TIR	TIR	T	T(L)	canonical	98	61	98.1	56	0	0	0	0	0	0	0	0	0	0	0	0	MNF-Che-2	USA	OTHER	MPI/MPGC_Cologne	germany	NA	37.8127	2	0	0	0	1	0	0
1925|T543-R1	1925|G543	RPW8,NB	RPW8,NB	RN	R(C)N	canonical	55	64	55.1	53	0	0	0	0	0	0	0	0	0	0	0	0	MNF-Che-2	USA	OTHER	MPI/MPGC_Cologne	germany	NA	37.8127	84	0	0	0	1	1	0
1925|T547-R1	1925|G547	Coil,NB,LRR	Coil,NB,LRR	CNL	CNL	canonical	210	23	210.1	22	0	0	0	0	0	0	0	0	0	0	0	0	MNF-Che-2	USA	OTHER	MPI/MPGC_Cologne	germany	NA	37.8127	0	0	0	0	0	1	0
1925|T550-R1	1925|G550	Coil,NB,LRR	Coil,NB,LRR	CNL	CNL	canonical	3	145	3.18	11	0	0	0	0	0	0	0	0	0	0	0	0	MNF-Che-2	USA	OTHER	MPI/MPGC_Cologne	germany	NA	37.8127	96	0	0	0	0	0	0
1925|T553-R1	1925|G553	LRR,LRR,TIR,NB	LRR,TIR,NB	TNL	TNL	canonical	212	23	1770	1	0	0	0	0	0	0	0	0	0	0	0	0	MNF-Che-2	USA	OTHER	MPI/MPGC_Cologne	germany	NA	37.8127	85	0	0	0	0	0	1
1925|T557-R1	1925|G557	TIR,NB,LRR	TIR,NB,LRR	TNL	TNL	canonical	112	59	112.1	56	0	0	0	0	0	0	0	0	0	0	0	0	MNF-Che-2	USA	OTHER	MPI/MPGC_Cologne	germany	NA	37.8127	91	0	0	1	0	0	0
1925|T558-R1	1925|G558	Coil,NB,LRR	Coil,NB,LRR	CNL	CNL	canonical	66	63	66.1	58	0	0	0	0	0	0	0	0	0	0	0	0	MNF-Che-2	USA	OTHER	MPI/MPGC_Cologne	germany	NA	37.8127	99	0	0	0	0	0	0
1925|T561-R1	1925|G561	PF04864,TIR,LRR	PF04864,TIR,LRR	TLX	T(N,L)X	noncanonical	10	95	1678	1	0	0	0	0	0	0	0	0	0	0	0	0	MNF-Che-2	USA	OTHER	MPI/MPGC_Cologne	germany	NA	37.8127	68	0	0	1	1	0	1
1925|T563-R1	1925|G563	Coil,NB	Coil,NB	CN	CN	canonical	156	45	156.1	43	0	0	0	0	0	0	0	0	0	0	0	0	MNF-Che-2	USA	OTHER	MPI/MPGC_Cologne	germany	NA	37.8127	93	0	0	0	0	0	0
1925|T566-R1	1925|G566	TIR,TIR	TIR	T	T(L)	canonical	52	64	52.1	58	0	0	0	0	0	0	0	0	0	0	0	0	MNF-Che-2	USA	OTHER	MPI/MPGC_Cologne	germany	NA	37.8127	13	0	0	0	0	0	0
1925|T570-R1	1925|G570	TIR,NB,LRR	TIR,NB,LRR	TNL	TNL	canonical	110	59	110.1	54	0	0	0	0	0	0	0	0	0	0	0	0	MNF-Che-2	USA	OTHER	MPI/MPGC_Cologne	germany	NA	37.8127	49	0	1	0	1	1	0
1925|T572-R1	1925|G572	TIR,NB,LRR	TIR,NB,LRR	TNL	TNL	canonical	77	63	77.1	58	0	0	0	0	0	0	0	0	0	0	0	0	MNF-Che-2	USA	OTHER	MPI/MPGC_Cologne	germany	NA	37.8127	97	0	0	0	0	1	0
1925|T578-R1	1925|G578	TIR,NB	TIR,NB	TN	TN	canonical	284	7	284.1	6	0	0	0	0	0	0	0	0	0	0	0	0	MNF-Che-2	USA	OTHER	MPI/MPGC_Cologne	germany	NA	37.8127	30	0	0	0	0	0	0
1925|T583-R1	1925|G583	Coil,NB,NB,LRR	Coil,NB,LRR	CNL	CNL	canonical	65	63	65.1	58	0	0	0	0	0	0	0	0	0	0	0	0	MNF-Che-2	USA	OTHER	MPI/MPGC_Cologne	germany	NA	37.8127	22	0	0	0	0	0	0
1925|T588-R1	1925|G588	TIR,NB,LRR	TIR,NB,LRR	TNL	TNL	canonical	206	24	206.1	20	0	0	0	0	0	0	0	0	0	0	0	0	MNF-Che-2	USA	OTHER	MPI/MPGC_Cologne	germany	NA	37.8127	31	0	0	0	1	0	0
1925|T596-R1	1925|G596	NB,LRR	NB,LRR	NL	NL	canonical	134	54	134.4	17	0	0	0	0	0	0	0	0	0	0	0	0	MNF-Che-2	USA	OTHER	MPI/MPGC_Cologne	germany	NA	37.8127	14	0	0	0	0	1	0
1925|T598-R1	1925|G598	NB,LRR	NB,LRR	NL	NL	canonical	27	67	27.1	62	0	0	0	0	0	0	0	0	0	0	0	0	MNF-Che-2	USA	OTHER	MPI/MPGC_Cologne	germany	NA	37.8127	100	0	0	0	0	0	0
1925|T601-R1	1925|G601	NB	NB	N	N	canonical	93	61	93.1	56	0	0	0	0	0	0	0	0	0	0	0	0	MNF-Che-2	USA	OTHER	MPI/MPGC_Cologne	germany	NA	37.8127	0	0	0	0	0	0	0
1925|T604-R1	1925|G604	TIR,NB,LRR,LRR,LRR	TIR,NB,LRR	TNL	TNL	canonical	276	7	276.1	7	0	0	0	0	1	0	0	0	0	0	0	0	MNF-Che-2	USA	OTHER	MPI/MPGC_Cologne	germany	NA	37.8127	91	0	0	0	0	1	0
1925|T605-R1	1925|G605	TIR,NB,LRR,LRR	TIR,NB,LRR	TNL	TNL	canonical	216	21	216.5	4	0	0	0	0	0	0	0	0	0	0	0	0	MNF-Che-2	USA	OTHER	MPI/MPGC_Cologne	germany	NA	37.8127	96	0	0	0	1	0	0
1925|T615-R1	1925|G615	TIR	TIR	T	T(L)	canonical	194	29	194.1	26	0	0	0	0	0	0	0	0	0	0	0	0	MNF-Che-2	USA	OTHER	MPI/MPGC_Cologne	germany	NA	37.8127	0	0	0	0	1	0	0
1925|T617.2-R1	1925|G617.2	TIR	TIR	T	T(L)	canonical	196	27	196.1	27	1	0	0	0	0	1	0	0	0	0	0	0	MNF-Che-2	USA	OTHER	MPI/MPGC_Cologne	germany	NA	37.8127	0	0	0	0	0	0	0
1925|T621-R1	1925|G621	NB	NB	N	N	canonical	103	60	103.1	56	0	0	0	0	0	0	0	0	0	0	0	0	MNF-Che-2	USA	OTHER	MPI/MPGC_Cologne	germany	NA	37.8127	0	0	0	0	0	0	0
1925|T629-R1	1925|G629	NB	NB	N	N	canonical	135	54	135.1	13	0	0	0	0	0	0	0	0	0	0	0	0	MNF-Che-2	USA	OTHER	MPI/MPGC_Cologne	germany	NA	37.8127	14	0	1	0	1	1	0
1925|T638-R1	1925|G638	TIR,NB	TIR,NB	TN	TN	canonical	212	23	212.3	6	0	0	0	0	1	0	0	0	0	0	0	0	MNF-Che-2	USA	OTHER	MPI/MPGC_Cologne	germany	NA	37.8127	53	0	0	0	0	0	0
1925|T641-R1	1925|G641	TIR	TIR	T	T(L)	canonical	158	44	158.1	42	0	0	0	0	0	0	0	0	0	0	0	0	MNF-Che-2	USA	OTHER	MPI/MPGC_Cologne	germany	NA	37.8127	0	0	0	0	1	0	0
1925|T645-R1	1925|G645	TIR	TIR	T	T(L)	canonical	322	4	752	4	0	0	0	0	0	0	0	0	0	0	0	0	MNF-Che-2	USA	OTHER	MPI/MPGC_Cologne	germany	NA	37.8127	0	0	0	0	1	1	0
1925|T651-R1	1925|G651	NB	NB	N	N	canonical	260	10	260.1	9	0	0	0	0	0	0	0	0	0	0	0	0	MNF-Che-2	USA	OTHER	MPI/MPGC_Cologne	germany	NA	37.8127	0	0	0	0	0	0	0
1925|T654-R1	1925|G654	TIR	TIR	T	T(L)	canonical	121	57	121.1	55	0	0	0	0	0	0	0	0	0	0	0	0	MNF-Che-2	USA	OTHER	MPI/MPGC_Cologne	germany	NA	37.8127	45	0	0	0	1	0	0
1925|T667-R1	1925|G667	Coil,NB	Coil,NB	CN	CN	canonical	6	122	1492	1	0	0	0	0	1	0	0	0	0	0	0	0	MNF-Che-2	USA	OTHER	MPI/MPGC_Cologne	germany	NA	37.8127	59	0	0	0	0	0	1
1925|T668-R1	1925|G668	NB,LRR,LRR	NB,LRR	NL	NL	canonical	193	30	193.1	29	0	0	0	0	0	0	0	0	0	0	0	0	MNF-Che-2	USA	OTHER	MPI/MPGC_Cologne	germany	NA	37.8127	0	0	0	1	1	1	0
1925|T670-R1	1925|G670	Coil,NB,LRR	Coil,NB,LRR	CNL	CNL	canonical	152	48	152.1	44	0	0	0	0	0	0	0	0	0	0	0	0	MNF-Che-2	USA	OTHER	MPI/MPGC_Cologne	germany	NA	37.8127	65	0	0	0	0	0	0
1925|T684-R1	1925|G684	TIR,NB,LRR	TIR,NB,LRR	TNL	TNL	canonical	60	64	60.1	56	0	0	0	0	0	0	0	0	0	0	0	0	MNF-Che-2	USA	OTHER	MPI/MPGC_Cologne	germany	NA	37.8127	0	0	0	0	1	0	0
1925|T689-R1	1925|G689	TIR	TIR	T	T(L)	canonical	45	65	45.4	3	0	0	0	0	0	0	0	0	0	0	0	0	MNF-Che-2	USA	OTHER	MPI/MPGC_Cologne	germany	NA	37.8127	0	0	0	0	1	0	0
1925|T712-R1	1925|G712	NB,LRR	NB,LRR	NL	NL	canonical	68	63	68.1	58	0	0	0	0	0	0	0	0	0	0	0	0	MNF-Che-2	USA	OTHER	MPI/MPGC_Cologne	germany	NA	37.8127	79	0	0	0	0	1	0
1925|T714-R1	1925|G714	TIR,PF14299	TIR,PF14299	TX	T(N,L)X	noncanonical	95	61	95.1	58	0	0	0	0	0	0	0	0	0	0	0	0	MNF-Che-2	USA	OTHER	MPI/MPGC_Cologne	germany	NA	37.8127	74	0	0	0	1	1	0
1925|T721-R1	1925|G721	NB	NB	N	N	canonical	226	18	226.2	2	0	0	0	0	1	0	0	0	0	0	0	0	MNF-Che-2	USA	OTHER	MPI/MPGC_Cologne	germany	NA	37.8127	28	0	0	0	0	0	0
1925|T723-R1	1925|G723	NB,LRR,LRR,LRR	NB,LRR	NL	NL	canonical	NA	0	1083	1	0	0	0	0	1	0	0	0	0	0	0	0	MNF-Che-2	USA	OTHER	MPI/MPGC_Cologne	germany	NA	37.8127	78	0	0	0	0	0	0
1925|T741-R1	1925|G741	TIR	TIR	T	T(L)	canonical	173	38	825	1	0	0	0	0	0	0	0	0	0	0	0	0	MNF-Che-2	USA	OTHER	MPI/MPGC_Cologne	germany	NA	37.8127	0	0	0	0	0	0	1
1925|T743-R1	1925|G743	TIR	TIR	T	T(L)	canonical	256	11	256.1	11	0	0	0	0	0	0	0	0	0	0	0	0	MNF-Che-2	USA	OTHER	MPI/MPGC_Cologne	germany	NA	37.8127	10	0	0	0	1	0	0
1925|T765-R1	1925|G765	NB	NB	N	N	canonical	NA	0	1610	1	0	0	0	0	0	0	0	0	0	0	0	0	MNF-Che-2	USA	OTHER	MPI/MPGC_Cologne	germany	NA	37.8127	0	0	0	0	0	0	0
5784|T006.2-R1	5784|G006.2	PF02671,PF03106,PF03106,TIR,NB,LRR,LRR	PF02671,PF03106,TIR,NB,LRR	TNLX	T(N,L)X	noncanonical	41	66	41.1	59	1	0	1	0	0	0	0	0	0	0	0	0	Ty-1	UK	OTHER	MPI/MPGC_Cologne	admixed	NA	34.479	89	0	0	0	0	0	0
5784|T008-R1	5784|G008	TIR,NB,LRR,LRR	TIR,NB,LRR	TNL	TNL	canonical	96	61	96.1	54	0	0	1	0	0	0	0	0	0	0	0	0	Ty-1	UK	OTHER	MPI/MPGC_Cologne	admixed	NA	34.479	95	0	0	0	1	0	0
5784|T010-R1	5784|G010	TIR,NB,LRR	TIR,NB,LRR	TNL	TNL	canonical	88	62	88.1	58	0	0	1	0	0	0	0	0	0	0	0	0	Ty-1	UK	OTHER	MPI/MPGC_Cologne	admixed	NA	34.479	0	0	0	1	1	0	0
5784|T011-R1	5784|G011	TIR,NB,LRR	TIR,NB,LRR	TNL	TNL	canonical	48	65	48.1	59	0	0	1	0	0	0	0	0	0	0	0	0	Ty-1	UK	OTHER	MPI/MPGC_Cologne	admixed	NA	34.479	6	0	0	0	0	0	0
5784|T012-R1	5784|G012	TIR,TIR	TIR	T	T(L)	canonical	19	70	19.1	61	0	0	0	0	0	0	0	0	0	0	0	0	Ty-1	UK	OTHER	MPI/MPGC_Cologne	admixed	NA	34.479	5	0	0	0	0	1	0
5784|T013-R1	5784|G013	TIR,NB,LRR	TIR,NB,LRR	TNL	TNL	canonical	251	12	251.1	9	0	0	0	0	0	0	0	0	0	0	0	0	Ty-1	UK	OTHER	MPI/MPGC_Cologne	admixed	NA	34.479	0	0	0	1	1	1	0
5784|T017-R1	5784|G017	TIR,TIR,NB,LRR	TIR,NB,LRR	TNL	TNL	canonical	100	61	100.1	57	0	0	0	0	0	0	0	0	0	0	0	0	Ty-1	UK	OTHER	MPI/MPGC_Cologne	admixed	NA	34.479	100	0	0	0	0	0	0
5784|T020-R1	5784|G020	TIR,LRR	TIR,LRR	TL	T(L)	canonical	233	17	233.1	16	0	0	0	0	0	0	0	0	0	0	0	0	Ty-1	UK	OTHER	MPI/MPGC_Cologne	admixed	NA	34.479	64	0	0	0	0	0	0
5784|T023-R1	5784|G023	TIR,PF14299	TIR,PF14299	TX	T(N,L)X	noncanonical	218	20	218.1	17	0	0	0	0	0	0	0	0	0	0	0	0	Ty-1	UK	OTHER	MPI/MPGC_Cologne	admixed	NA	34.479	0	0	0	0	0	1	0
5784|T024-R1	5784|G024	TIR,PF14299	TIR,PF14299	TX	T(N,L)X	noncanonical	203	24	203.1	20	0	0	0	0	0	0	0	0	0	0	0	0	Ty-1	UK	OTHER	MPI/MPGC_Cologne	admixed	NA	34.479	6	0	0	0	0	0	0
5784|T025-R1	5784|G025	TIR,PF14299	TIR,PF14299	TX	T(N,L)X	noncanonical	199	25	199.1	20	0	0	0	0	0	0	0	0	0	0	0	0	Ty-1	UK	OTHER	MPI/MPGC_Cologne	admixed	NA	34.479	10	0	1	0	1	0	0
5784|T026-R1	5784|G026	TIR,NB,LRR	TIR,NB,LRR	TNL	TNL	canonical	18	70	18.1	58	0	0	1	0	0	0	0	0	0	0	0	0	Ty-1	UK	OTHER	MPI/MPGC_Cologne	admixed	NA	34.479	100	0	0	0	1	0	0
5784|T027.1-R1	5784|G027.1	NB,LRR,PF03106	NB,LRR,PF03106	NLX	N(L)X	noncanonical	43	65	43.1	52	1	0	1	0	0	0	0	0	0	0	0	0	Ty-1	UK	OTHER	MPI/MPGC_Cologne	admixed	NA	34.479	100	0	0	0	0	0	0
5784|T032-R1	5784|G032	TIR,NB,LRR	TIR,NB,LRR	TNL	TNL	canonical	174	38	174.1	35	0	0	0	0	0	0	0	0	0	0	0	0	Ty-1	UK	OTHER	MPI/MPGC_Cologne	admixed	NA	34.479	34	0	0	0	0	1	0
5784|T033-R1	5784|G033	TIR,NB,LRR	TIR,NB,LRR	TNL	TNL	canonical	190	31	190.1	29	0	0	0	0	0	0	0	0	0	0	0	0	Ty-1	UK	OTHER	MPI/MPGC_Cologne	admixed	NA	34.479	72	0	0	0	1	0	0
5784|T036-R1	5784|G036	TIR,NB,LRR	TIR,NB,LRR	TNL	TNL	canonical	90	61	90.1	55	0	0	0	0	0	0	0	0	0	0	0	0	Ty-1	UK	OTHER	MPI/MPGC_Cologne	admixed	NA	34.479	83	0	0	0	0	0	0
5784|T037.1-R1	5784|G037.1	TIR,NB,LRR	TIR,NB,LRR	TNL	TNL	canonical	105	60	105.1	58	1	0	0	0	0	0	0	0	0	0	0	0	Ty-1	UK	OTHER	MPI/MPGC_Cologne	admixed	NA	34.479	96	0	0	0	0	0	0
5784|T037.2-R1	5784|G037.2	TIR,NB,LRR	TIR,NB,LRR	TNL	TNL	canonical	160	42	160.1	37	1	0	0	0	0	0	0	0	0	0	0	0	Ty-1	UK	OTHER	MPI/MPGC_Cologne	admixed	NA	34.479	53	0	0	0	0	0	0
5784|T041-R1	5784|G041	TIR,NB,LRR	TIR,NB,LRR	TNL	TNL	canonical	NA	0	1745	1	0	0	0	0	0	0	0	0	0	0	0	0	Ty-1	UK	OTHER	MPI/MPGC_Cologne	admixed	NA	34.479	73	0	0	0	0	0	0
5784|T043-R1	5784|G043	TIR,NB,LRR	TIR,NB,LRR	TNL	TNL	canonical	165	41	165.7	11	0	0	0	0	0	0	0	0	0	0	0	0	Ty-1	UK	OTHER	MPI/MPGC_Cologne	admixed	NA	34.479	53	0	0	0	0	1	0
5784|T046-R1	5784|G046	TIR,NB,LRR	TIR,NB,LRR	TNL	TNL	canonical	254	11	254.1	8	0	0	0	0	0	0	0	0	0	0	0	0	Ty-1	UK	OTHER	MPI/MPGC_Cologne	admixed	NA	34.479	0	0	0	0	0	1	0
5784|T049-R1	5784|G049	TIR,NB,LRR	TIR,NB,LRR	TNL	TNL	canonical	80	62	80.1	56	0	0	1	0	0	0	0	0	0	0	0	0	Ty-1	UK	OTHER	MPI/MPGC_Cologne	admixed	NA	34.479	97	0	0	0	0	0	0
5784|T050-R1	5784|G050	NB,LRR,PF03106	NB,LRR,PF03106	NLX	N(L)X	noncanonical	94	61	94.1	55	0	0	1	0	0	0	0	0	0	0	0	0	Ty-1	UK	OTHER	MPI/MPGC_Cologne	admixed	NA	34.479	97	0	0	1	0	0	0
5784|T053-R1	5784|G053	RPW8	RPW8	R	R(C)	canonical	108	59	108.8	6	0	0	0	0	0	0	0	0	0	0	0	0	Ty-1	UK	OTHER	MPI/MPGC_Cologne	admixed	NA	34.479	21	0	0	0	1	0	0
5784|T054-R1	5784|G054	RPW8	RPW8	R	R(C)	canonical	2	152	2.24	10	0	0	0	0	0	0	0	0	0	0	0	0	Ty-1	UK	OTHER	MPI/MPGC_Cologne	admixed	NA	34.479	47	0	0	0	0	0	0
5784|T055-R1	5784|G055	RPW8	RPW8	R	R(C)	canonical	58	64	58.1	61	0	0	0	0	0	0	0	0	0	0	0	0	Ty-1	UK	OTHER	MPI/MPGC_Cologne	admixed	NA	34.479	58	0	0	0	0	1	0
5784|T056-R1	5784|G056	RPW8	RPW8	R	R(C)	canonical	116	58	116.1	55	0	0	0	0	0	0	0	0	0	0	0	0	Ty-1	UK	OTHER	MPI/MPGC_Cologne	admixed	NA	34.479	0	0	0	0	0	1	0
5784|T057-R1	5784|G057	RPW8	RPW8	R	R(C)	canonical	129	55	129.1	52	0	0	0	0	0	0	0	0	0	0	0	0	Ty-1	UK	OTHER	MPI/MPGC_Cologne	admixed	NA	34.479	0	0	0	0	1	1	0
5784|T058-R1	5784|G058	TIR,NB,LRR	TIR,NB,LRR	TNL	TNL	canonical	82	62	82.1	55	0	0	1	0	0	0	0	0	0	0	0	0	Ty-1	UK	OTHER	MPI/MPGC_Cologne	admixed	NA	34.479	3	0	0	0	0	1	0
5784|T059.1-R1	5784|G059.1	TIR	TIR	T	T(L)	canonical	144	50	144.1	48	1	0	1	0	0	0	0	0	0	0	0	0	Ty-1	UK	OTHER	MPI/MPGC_Cologne	admixed	NA	34.479	1	0	0	0	1	1	0
5784|T059.2-R1	5784|G059.2	NB,LRR,LRR,TIR	NB,LRR,TIR	TNL	TNL	canonical	106	60	106.1	55	1	0	0	0	0	0	0	0	0	0	0	0	Ty-1	UK	OTHER	MPI/MPGC_Cologne	admixed	NA	34.479	4	0	0	0	1	1	0
5784|T061-R1	5784|G061	TIR,NB,LRR	TIR,NB,LRR	TNL	TNL	canonical	128	55	128.1	49	0	0	0	0	0	0	0	0	0	0	0	0	Ty-1	UK	OTHER	MPI/MPGC_Cologne	admixed	NA	34.479	60	0	0	0	0	0	0
5784|T062-R1	5784|G062	TIR,NB,LRR	TIR,NB,LRR	TNL	TNL	canonical	142	50	142.1	45	0	0	0	0	0	0	0	0	0	0	0	0	Ty-1	UK	OTHER	MPI/MPGC_Cologne	admixed	NA	34.479	9	0	0	1	0	0	0
5784|T063-R1	5784|G063	TIR,NB,LRR	TIR,NB,LRR	TNL	TNL	canonical	23	67	23.1	58	0	0	0	0	0	0	0	0	0	0	0	0	Ty-1	UK	OTHER	MPI/MPGC_Cologne	admixed	NA	34.479	33	0	0	0	1	0	0
5784|T066-R1	5784|G066	Coil,NB,LRR	Coil,NB,LRR	CNL	CNL	canonical	7	115	7.1	7	0	0	0	0	0	0	0	0	0	0	0	0	Ty-1	UK	OTHER	MPI/MPGC_Cologne	admixed	NA	34.479	93	0	0	0	0	0	0
5784|T067-R1	5784|G067	Coil,NB,LRR	Coil,NB,LRR	CNL	CNL	canonical	134	54	134.11	9	0	0	0	0	0	0	0	0	0	0	0	0	Ty-1	UK	OTHER	MPI/MPGC_Cologne	admixed	NA	34.479	27	0	0	0	0	0	0
5784|T074-R1	5784|G074	NB,LRR	NB,LRR	NL	NL	canonical	255	11	255.1	10	0	0	0	0	0	0	0	0	0	0	0	0	Ty-1	UK	OTHER	MPI/MPGC_Cologne	admixed	NA	34.479	40	0	0	0	1	0	0
5784|T075.1-R1	5784|G075.1	TIR,NB,LRR	TIR,NB,LRR	TNL	TNL	canonical	42	66	42.1	62	1	0	0	0	0	0	0	0	0	0	0	0	Ty-1	UK	OTHER	MPI/MPGC_Cologne	admixed	NA	34.479	95	0	0	0	1	0	0
5784|T075.2-R1	5784|G075.2	TIR,NB,LRR	TIR,NB,LRR	TNL	TNL	canonical	57	64	57.1	59	1	0	0	0	0	0	0	0	0	0	0	0	Ty-1	UK	OTHER	MPI/MPGC_Cologne	admixed	NA	34.479	40	0	0	0	0	1	0
5784|T078-R1	5784|G078	NB,LRR,Coil,PF00412,PF12315,PF12315	NB,LRR,Coil,PF00412,PF12315	CNLX	C(N,L)X	noncanonical	130	55	130.1	52	0	0	1	0	0	0	0	0	0	0	0	0	Ty-1	UK	OTHER	MPI/MPGC_Cologne	admixed	NA	34.479	61	0	0	0	1	0	0
5784|T079-R1	5784|G079	TIR,NB,LRR	TIR,NB,LRR	TNL	TNL	canonical	91	61	91.1	58	0	0	1	0	0	0	0	0	0	0	0	0	Ty-1	UK	OTHER	MPI/MPGC_Cologne	admixed	NA	34.479	61	0	0	0	0	1	0
5784|T082-R1	5784|G082	TIR,NB,LRR	TIR,NB,LRR	TNL	TNL	canonical	78	62	78.1	57	0	0	1	0	0	0	0	0	0	0	0	0	Ty-1	UK	OTHER	MPI/MPGC_Cologne	admixed	NA	34.479	0	0	0	0	0	0	0
5784|T083-R1	5784|G083	TIR,NB,LRR	TIR,NB,LRR	TNL	TNL	canonical	84	62	84.1	58	0	0	1	0	0	0	0	0	0	0	0	0	Ty-1	UK	OTHER	MPI/MPGC_Cologne	admixed	NA	34.479	0	0	0	0	0	0	0
5784|T087.1-R1	5784|G087.1	TIR,NB,LRR	TIR,NB,LRR	TNL	TNL	canonical	64	63	64.1	59	1	0	0	0	0	0	0	0	0	0	0	0	Ty-1	UK	OTHER	MPI/MPGC_Cologne	admixed	NA	34.479	4	0	0	0	1	0	0
5784|T087.2-R1	5784|G087.2	TIR	TIR	T	T(L)	canonical	118	58	118.1	50	1	0	0	0	0	0	0	0	0	0	0	0	Ty-1	UK	OTHER	MPI/MPGC_Cologne	admixed	NA	34.479	0	0	0	1	1	1	0
5784|T088-R1	5784|G088	NB,LRR	NB,LRR	NL	NL	canonical	53	64	53.1	58	0	0	0	0	0	0	0	0	0	0	0	0	Ty-1	UK	OTHER	MPI/MPGC_Cologne	admixed	NA	34.479	0	0	0	0	0	1	0
5784|T093-R1	5784|G093	Coil,NB	Coil,NB	CN	CN	canonical	6	122	6.6	16	0	0	0	0	0	0	0	0	0	0	0	0	Ty-1	UK	OTHER	MPI/MPGC_Cologne	admixed	NA	34.479	98	0	0	0	0	0	0
5784|T095-R1	5784|G095	Coil,NB	Coil,NB	CN	CN	canonical	244	13	244.1	12	0	0	0	0	0	0	0	0	0	0	0	0	Ty-1	UK	OTHER	MPI/MPGC_Cologne	admixed	NA	34.479	99	0	0	1	1	0	0
5784|T098-R1	5784|G098	TIR,NB,LRR	TIR,NB,LRR	TNL	TNL	canonical	79	62	79.1	58	0	0	0	0	0	0	0	0	0	0	0	0	Ty-1	UK	OTHER	MPI/MPGC_Cologne	admixed	NA	34.479	97	0	0	0	1	0	0
5784|T099-R1	5784|G099	TIR,NB,LRR	TIR,NB,LRR	TNL	TNL	canonical	107	60	107.1	56	0	0	0	0	0	0	0	0	0	0	0	0	Ty-1	UK	OTHER	MPI/MPGC_Cologne	admixed	NA	34.479	97	0	0	0	0	0	0
5784|T100-R1	5784|G100	TIR,NB,LRR	TIR,NB,LRR	TNL	TNL	canonical	71	63	71.1	56	0	0	0	0	0	0	0	0	0	0	0	0	Ty-1	UK	OTHER	MPI/MPGC_Cologne	admixed	NA	34.479	3	0	0	0	0	0	0
5784|T103-R1	5784|G103	TIR	TIR	T	T(L)	canonical	132	54	132.1	49	0	0	0	0	0	0	0	0	0	0	0	0	Ty-1	UK	OTHER	MPI/MPGC_Cologne	admixed	NA	34.479	2	0	0	0	0	0	0
5784|T104-R1	5784|G104	TIR	TIR	T	T(L)	canonical	131	54	131.1	49	0	0	0	0	0	0	0	0	0	0	0	0	Ty-1	UK	OTHER	MPI/MPGC_Cologne	admixed	NA	34.479	3	0	0	0	0	0	0
5784|T105-R1	5784|G105	TIR,Coil	TIR,Coil	T	T(L)	canonical	136	53	136.1	46	0	0	0	0	0	0	0	0	0	0	0	0	Ty-1	UK	OTHER	MPI/MPGC_Cologne	admixed	NA	34.479	0	0	0	0	0	0	0
5784|T106-R1	5784|G106	TIR,NB,LRR	TIR,NB,LRR	TNL	TNL	canonical	120	58	120.1	53	0	0	0	0	0	0	0	0	0	0	0	0	Ty-1	UK	OTHER	MPI/MPGC_Cologne	admixed	NA	34.479	86	0	0	0	0	1	0
5784|T107-R1	5784|G107	TIR,NB,LRR	TIR,NB,LRR	TNL	TNL	canonical	81	62	81.1	56	0	0	0	1	0	0	0	0	0	0	0	0	Ty-1	UK	OTHER	MPI/MPGC_Cologne	admixed	NA	34.479	4	0	0	0	1	0	0
5784|T108-R1	5784|G108	TIR,NB	TIR,NB	TN	TN	canonical	67	63	67.1	60	0	0	0	1	0	0	0	0	0	0	0	0	Ty-1	UK	OTHER	MPI/MPGC_Cologne	admixed	NA	34.479	0	0	0	0	0	0	0
5784|T110-R1	5784|G110	NB,LRR,LRR	NB,LRR	NL	NL	canonical	70	63	1389	1	0	0	0	0	0	0	0	0	0	0	0	0	Ty-1	UK	OTHER	MPI/MPGC_Cologne	admixed	NA	34.479	76	0	0	0	0	1	1
5784|T111-R1	5784|G111	TIR	TIR	T	T(L)	canonical	NA	0	1370	1	0	0	0	0	0	0	0	0	0	0	0	0	Ty-1	UK	OTHER	MPI/MPGC_Cologne	admixed	NA	34.479	0	0	0	0	0	1	0
5784|T114-R1	5784|G114	TIR,NB,LRR	TIR,NB,LRR	TNL	TNL	canonical	253	11	253.3	1	0	0	0	0	0	0	0	0	0	0	0	0	Ty-1	UK	OTHER	MPI/MPGC_Cologne	admixed	NA	34.479	8	0	0	1	0	0	0
5784|T116-R1	5784|G116	TIR	TIR	T	T(L)	canonical	87	62	87.1	58	0	0	0	0	0	0	0	0	0	0	0	0	Ty-1	UK	OTHER	MPI/MPGC_Cologne	admixed	NA	34.479	0	0	0	0	0	0	0
5784|T119-R1	5784|G119	TIR,NB,LRR	TIR,NB,LRR	TNL	TNL	canonical	165	41	165.8	1	0	0	0	0	0	0	0	0	0	0	0	0	Ty-1	UK	OTHER	MPI/MPGC_Cologne	admixed	NA	34.479	84	0	0	0	0	0	0
5784|T121-R1	5784|G121	TIR,NB	TIR,NB	TN	TN	canonical	339	3	802	3	0	0	0	0	0	0	0	0	0	0	0	0	Ty-1	UK	OTHER	MPI/MPGC_Cologne	admixed	NA	34.479	27	0	0	0	0	1	0
5784|T125-R1	5784|G125	TIR,NB	TIR,NB	TN	TN	canonical	38	66	38.1	57	0	0	0	0	0	0	0	0	0	0	0	0	Ty-1	UK	OTHER	MPI/MPGC_Cologne	admixed	NA	34.479	2	0	0	0	0	0	0
5784|T126-R1	5784|G126	TIR,NB	TIR,NB	TN	TN	canonical	86	62	86.1	60	0	0	0	0	0	0	0	0	0	0	0	0	Ty-1	UK	OTHER	MPI/MPGC_Cologne	admixed	NA	34.479	87	0	0	0	0	1	0
5784|T127-R1	5784|G127	TIR	TIR	T	T(L)	canonical	167	40	167.1	37	0	0	0	0	0	0	0	0	0	0	0	0	Ty-1	UK	OTHER	MPI/MPGC_Cologne	admixed	NA	34.479	85	0	0	0	1	1	0
5784|T128.1-R1	5784|G128.1	TIR,NB	TIR,NB	TN	TN	canonical	122	57	122.1	54	1	0	0	0	0	0	0	0	0	0	0	0	Ty-1	UK	OTHER	MPI/MPGC_Cologne	admixed	NA	34.479	87	0	0	0	1	0	0
5784|T128.2-R1	5784|G128.2	TIR,NB	TIR,NB	TN	TN	canonical	34	66	34.1	56	1	0	0	0	0	0	0	0	0	0	0	0	Ty-1	UK	OTHER	MPI/MPGC_Cologne	admixed	NA	34.479	16	0	0	0	1	0	0
5784|T129-R1	5784|G129	TIR,NB,LRR	TIR,NB,LRR	TNL	TNL	canonical	44	65	44.1	58	0	0	0	0	0	0	0	0	0	0	0	0	Ty-1	UK	OTHER	MPI/MPGC_Cologne	admixed	NA	34.479	30	0	0	0	1	0	0
5784|T143-R1	5784|G143	TIR,NB,LRR	TIR,NB,LRR	TNL	TNL	canonical	46	65	46.1	57	0	0	0	0	0	0	0	0	0	0	0	0	Ty-1	UK	OTHER	MPI/MPGC_Cologne	admixed	NA	34.479	47	0	0	0	0	0	0
5784|T144-R1	5784|G144	TIR,NB,LRR	TIR,NB,LRR	TNL	TNL	canonical	30	66	30.1	61	0	0	0	0	0	0	0	0	0	0	0	0	Ty-1	UK	OTHER	MPI/MPGC_Cologne	admixed	NA	34.479	93	0	0	0	0	0	0
5784|T149.1-R1	5784|G149.1	TIR,NB,LRR,LRR	TIR,NB,LRR	TNL	TNL	canonical	4	130	4.3	8	1	0	0	0	0	0	0	0	0	0	0	0	Ty-1	UK	OTHER	MPI/MPGC_Cologne	admixed	NA	34.479	99	0	0	0	0	0	0
5784|T149.2-R1	5784|G149.2	TIR,NB,LRR,LRR	TIR,NB,LRR	TNL	TNL	canonical	16	71	16.1	3	1	0	0	0	0	0	0	0	0	0	0	0	Ty-1	UK	OTHER	MPI/MPGC_Cologne	admixed	NA	34.479	97	0	0	0	0	0	0
5784|T152-R1	5784|G152	TIR,NB	TIR,NB	TN	TN	canonical	239	15	239.1	14	0	0	0	0	0	0	0	0	0	0	0	0	Ty-1	UK	OTHER	MPI/MPGC_Cologne	admixed	NA	34.479	0	0	0	0	0	0	0
5784|T153-R1	5784|G153	TIR,NB,LRR	TIR,NB,LRR	TNL	TNL	canonical	92	61	92.1	56	0	0	0	0	0	0	0	0	0	0	0	0	Ty-1	UK	OTHER	MPI/MPGC_Cologne	admixed	NA	34.479	19	0	0	0	0	0	0
5784|T157-R1	5784|G157	TIR,NB,LRR,LRR	TIR,NB,LRR	TNL	TNL	canonical	181	34	181.4	7	0	0	0	0	0	0	0	0	0	0	0	0	Ty-1	UK	OTHER	MPI/MPGC_Cologne	admixed	NA	34.479	75	0	0	0	0	1	0
5784|T161-R1	5784|G161	TIR,NB,TIR,NB,LRR	TIR,NB,LRR	TNL	TNL	canonical	21	69	21.1	62	0	0	1	0	0	0	0	0	0	0	0	0	Ty-1	UK	OTHER	MPI/MPGC_Cologne	admixed	NA	34.479	69	0	0	0	0	0	0
5784|T162-R1	5784|G162	TIR,NB,LRR	TIR,NB,LRR	TNL	TNL	canonical	26	67	26.1	63	0	0	1	0	0	0	0	0	0	0	0	0	Ty-1	UK	OTHER	MPI/MPGC_Cologne	admixed	NA	34.479	90	0	0	0	0	0	0
5784|T164-R1	5784|G164	TIR,NB,LRR	TIR,NB,LRR	TNL	TNL	canonical	138	52	138.1	47	0	0	0	0	0	0	0	0	0	0	0	0	Ty-1	UK	OTHER	MPI/MPGC_Cologne	admixed	NA	34.479	17	0	0	0	0	1	0
5784|T165-R1	5784|G165	TIR,NB,LRR	TIR,NB,LRR	TNL	TNL	canonical	149	49	149.1	48	0	0	0	0	0	0	0	0	0	0	0	0	Ty-1	UK	OTHER	MPI/MPGC_Cologne	admixed	NA	34.479	1	0	0	0	0	0	0
5784|T171-R1	5784|G171	Coil,NB	Coil,NB	CN	CN	canonical	209	23	209.1	22	0	0	0	0	0	0	0	0	0	0	0	0	Ty-1	UK	OTHER	MPI/MPGC_Cologne	admixed	NA	34.479	33	0	0	0	0	0	0
5784|T173-R1	5784|G173	NB	NB	N	N	canonical	226	18	226.1	14	0	0	0	0	0	0	0	0	0	0	0	0	Ty-1	UK	OTHER	MPI/MPGC_Cologne	admixed	NA	34.479	96	0	0	0	0	1	0
5784|T174-R1	5784|G174	Coil,NB	Coil,NB	CN	CN	canonical	228	17	228.1	11	0	0	0	0	0	0	0	0	0	0	0	0	Ty-1	UK	OTHER	MPI/MPGC_Cologne	admixed	NA	34.479	92	0	0	1	0	0	0
5784|T177-R1	5784|G177	PF03634,PF02362,TIR,NB,LRR,PF00642,PF00642	PF03634,PF02362,TIR,NB,LRR,PF00642	TNLX	T(N,L)X	noncanonical	205	24	205.1	23	0	0	0	1	0	0	0	0	0	0	0	1	Ty-1	UK	OTHER	MPI/MPGC_Cologne	admixed	NA	34.479	37	0	0	0	1	1	0
5784|T179-R1	5784|G179	TIR,NB,LRR,LRR	TIR,NB,LRR	TNL	TNL	canonical	204	24	204.1	21	0	0	0	1	0	0	0	0	0	0	0	0	Ty-1	UK	OTHER	MPI/MPGC_Cologne	admixed	NA	34.479	15	0	0	1	0	0	0
5784|T183-R1	5784|G183	Coil,NB	Coil,NB	CN	CN	canonical	8	101	8.1	1	0	0	0	0	0	0	0	0	0	0	0	0	Ty-1	UK	OTHER	MPI/MPGC_Cologne	admixed	NA	34.479	60	0	0	0	0	0	0
5784|T189-R1	5784|G189	NB	NB	N	N	canonical	54	64	54.1	60	0	0	0	0	0	0	0	0	0	0	0	0	Ty-1	UK	OTHER	MPI/MPGC_Cologne	admixed	NA	34.479	32	0	0	0	0	1	0
5784|T190.1-R1	5784|G190.1	NB	NB	N	N	canonical	76	63	76.1	51	1	0	0	0	0	0	0	0	0	0	0	0	Ty-1	UK	OTHER	MPI/MPGC_Cologne	admixed	NA	34.479	80	0	0	0	1	0	0
5784|T194-R1	5784|G194	NB	NB	N	N	canonical	12	86	12.4	10	0	0	0	0	0	0	0	0	0	0	0	0	Ty-1	UK	OTHER	MPI/MPGC_Cologne	admixed	NA	34.479	17	0	0	1	1	1	0
5784|T195-R1	5784|G195	NB	NB	N	N	canonical	12	86	12.7	10	0	0	0	0	0	0	0	0	0	0	0	0	Ty-1	UK	OTHER	MPI/MPGC_Cologne	admixed	NA	34.479	0	0	0	0	1	0	0
5784|T196-R1	5784|G196	NB	NB	N	N	canonical	72	63	72.1	57	0	0	0	0	0	0	0	0	0	0	0	0	Ty-1	UK	OTHER	MPI/MPGC_Cologne	admixed	NA	34.479	0	0	0	0	1	1	0
5784|T198-R1	5784|G198	NB	NB	N	N	canonical	9	97	9.1	20	0	0	0	0	0	0	0	0	0	0	0	0	Ty-1	UK	OTHER	MPI/MPGC_Cologne	admixed	NA	34.479	0	0	0	0	0	1	0
5784|T201-R1	5784|G201	Coil,NB	Coil,NB	CN	CN	canonical	115	58	115.1	54	0	0	0	0	0	0	0	0	0	0	0	0	Ty-1	UK	OTHER	MPI/MPGC_Cologne	admixed	NA	34.479	77	0	0	0	0	0	0
5784|T202-R1	5784|G202	Coil,NB	Coil,NB	CN	CN	canonical	191	31	191.1	26	0	0	0	0	0	0	0	0	0	0	0	0	Ty-1	UK	OTHER	MPI/MPGC_Cologne	admixed	NA	34.479	16	0	0	0	0	1	0
5784|T206.1-R1	5784|G206.1	Coil,NB,LRR	Coil,NB,LRR	CNL	CNL	canonical	66	63	66.1	58	1	0	0	0	0	0	0	0	0	0	0	0	Ty-1	UK	OTHER	MPI/MPGC_Cologne	admixed	NA	34.479	97	0	0	0	0	0	0
5784|T206.2-R1	5784|G206.2	Coil,NB,LRR	Coil,NB,LRR	CNL	CNL	canonical	68	63	68.1	58	1	0	0	0	0	0	0	0	0	0	0	0	Ty-1	UK	OTHER	MPI/MPGC_Cologne	admixed	NA	34.479	45	0	0	0	0	1	0
5784|T209-R1	5784|G209	NB	NB	N	N	canonical	22	67	22.1	60	0	0	0	1	0	0	0	0	0	0	0	0	Ty-1	UK	OTHER	MPI/MPGC_Cologne	admixed	NA	34.479	22	0	0	0	0	0	0
5784|T212-R1	5784|G212	NB,LRR	NB,LRR	NL	NL	canonical	75	63	75.1	59	0	0	0	1	0	0	0	0	0	0	0	0	Ty-1	UK	OTHER	MPI/MPGC_Cologne	admixed	NA	34.479	95	0	0	0	0	0	0
5784|T216-R1	5784|G216	RPW8,NB	RPW8,NB	RN	R(C)N	canonical	32	66	32.1	61	0	0	0	0	0	0	0	0	0	0	0	0	Ty-1	UK	OTHER	MPI/MPGC_Cologne	admixed	NA	34.479	100	0	0	0	0	0	0
5784|T217-R1	5784|G217	RPW8,Coil,NB,LRR	RPW8,Coil,NB,LRR	RCNL	R(C,N)L	canonical	31	66	31.1	61	0	0	0	0	0	0	0	0	0	0	0	0	Ty-1	UK	OTHER	MPI/MPGC_Cologne	admixed	NA	34.479	100	0	0	0	0	0	0
5784|T221-R1	5784|G221	NB,LRR	NB,LRR	NL	NL	canonical	25	67	25.1	59	0	0	0	1	0	0	0	0	0	0	0	0	Ty-1	UK	OTHER	MPI/MPGC_Cologne	admixed	NA	34.479	57	0	0	0	0	0	0
5784|T222-R1	5784|G222	Coil,NB,LRR,PF04548,PF00069	Coil,NB,LRR,PF04548,PF00069	CNLX	C(N,L)X	noncanonical	49	65	49.1	59	0	0	0	1	0	0	0	0	0	0	0	0	Ty-1	UK	OTHER	MPI/MPGC_Cologne	admixed	NA	34.479	71	0	0	0	1	0	0
5784|T224-R1	5784|G224	NB,LRR	NB,LRR	NL	NL	canonical	195	29	195.1	28	0	0	0	0	0	0	0	0	0	0	0	0	Ty-1	UK	OTHER	MPI/MPGC_Cologne	admixed	NA	34.479	1	0	0	0	0	1	0
5784|T225-R1	5784|G225	Coil,NB	Coil,NB	CN	CN	canonical	17	71	17.2	6	0	0	0	0	0	0	0	0	0	0	0	0	Ty-1	UK	OTHER	MPI/MPGC_Cologne	admixed	NA	34.479	0	0	0	0	0	0	0
5784|T228-R1	5784|G228	TIR,NB,LRR	TIR,NB,LRR	TNL	TNL	canonical	175	37	1264	1	0	0	0	0	0	0	0	0	0	0	0	0	Ty-1	UK	OTHER	MPI/MPGC_Cologne	admixed	NA	34.479	0	0	0	0	1	0	1
5784|T231-R1	5784|G231	TIR,NB,LRR	TIR,NB,LRR	TNL	TNL	canonical	74	63	74.1	56	0	0	0	0	0	0	0	0	0	0	0	0	Ty-1	UK	OTHER	MPI/MPGC_Cologne	admixed	NA	34.479	0	0	0	0	0	0	0
5784|T232-R1	5784|G232	TIR,NB,LRR	TIR,NB,LRR	TNL	TNL	canonical	99	61	99.1	58	0	0	0	0	0	0	0	0	0	0	0	0	Ty-1	UK	OTHER	MPI/MPGC_Cologne	admixed	NA	34.479	8	0	0	0	0	0	0
5784|T236-R1	5784|G236	TIR,NB,LRR	TIR,NB,LRR	TNL	TNL	canonical	143	50	143.1	45	0	0	0	0	0	0	0	0	0	0	0	0	Ty-1	UK	OTHER	MPI/MPGC_Cologne	admixed	NA	34.479	94	0	0	0	0	0	0
5784|T248-R1	5784|G248	TIR,NB,LRR	TIR,NB,LRR	TNL	TNL	canonical	5	125	5.12	19	0	0	0	0	0	0	0	0	0	0	0	0	Ty-1	UK	OTHER	MPI/MPGC_Cologne	admixed	NA	34.479	46	0	0	0	0	0	0
5784|T249-R1	5784|G249	TIR,NB,LRR	TIR,NB,LRR	TNL	TNL	canonical	5	125	5.1	26	0	0	0	0	0	0	0	0	0	0	0	0	Ty-1	UK	OTHER	MPI/MPGC_Cologne	admixed	NA	34.479	96	0	0	0	0	0	0
5784|T253-R1	5784|G253	Coil,NB,LRR	Coil,NB,LRR	CNL	CNL	canonical	109	59	109.1	54	0	0	0	0	0	0	0	0	0	0	0	0	Ty-1	UK	OTHER	MPI/MPGC_Cologne	admixed	NA	34.479	27	0	0	0	0	1	0
5784|T254-R1	5784|G254	TIR,LRR	TIR,LRR	TL	T(L)	canonical	171	39	171.1	36	0	0	0	0	0	0	0	0	0	1	0	0	Ty-1	UK	OTHER	MPI/MPGC_Cologne	admixed	NA	34.479	2	0	0	0	1	1	0
5784|T255-R1	5784|G255	TIR,NB	TIR,NB	TN	TN	canonical	13	83	13.1	9	0	0	0	0	0	0	0	0	0	0	0	0	Ty-1	UK	OTHER	MPI/MPGC_Cologne	admixed	NA	34.479	1	0	0	0	1	1	0
5784|T260-R1	5784|G260	TIR,NB,LRR	TIR,NB,LRR	TNL	TNL	canonical	1	154	1.18	9	0	0	0	0	0	0	0	0	0	0	0	0	Ty-1	UK	OTHER	MPI/MPGC_Cologne	admixed	NA	34.479	94	0	0	0	1	0	0
5784|T261-R1	5784|G261	Coil,NB,NB	Coil,NB	CN	CN	canonical	12	86	1035	1	0	0	0	0	0	0	0	0	0	0	0	0	Ty-1	UK	OTHER	MPI/MPGC_Cologne	admixed	NA	34.479	0	0	0	1	1	0	1
5784|T266-R1	5784|G266	Coil,NB,LRR	Coil,NB,LRR	CNL	CNL	canonical	127	56	127.1	54	0	0	0	0	0	0	0	0	0	0	0	0	Ty-1	UK	OTHER	MPI/MPGC_Cologne	admixed	NA	34.479	83	0	0	0	0	0	0
5784|T269-R1	5784|G269	TIR,NB,LRR,LRR	TIR,NB,LRR	TNL	TNL	canonical	153	47	153.1	45	0	0	0	1	0	0	0	0	0	0	0	0	Ty-1	UK	OTHER	MPI/MPGC_Cologne	admixed	NA	34.479	0	0	0	0	0	0	0
5784|T270-R1	5784|G270	TIR,NB	TIR,NB	TN	TN	canonical	13	83	13.5	45	0	0	0	1	0	0	0	0	0	0	0	0	Ty-1	UK	OTHER	MPI/MPGC_Cologne	admixed	NA	34.479	0	0	0	0	0	0	0
5784|T274-R1	5784|G274	NB	NB	N	N	canonical	114	59	114.1	53	0	0	0	0	0	0	0	0	0	0	0	0	Ty-1	UK	OTHER	MPI/MPGC_Cologne	admixed	NA	34.479	77	0	0	0	0	0	0
5784|T279-R1	5784|G279	NB,LRR	NB,LRR	NL	NL	canonical	69	63	69.1	58	0	0	0	0	0	0	0	0	0	0	0	0	Ty-1	UK	OTHER	MPI/MPGC_Cologne	admixed	NA	34.479	4	0	0	1	0	1	0
5784|T282-R1	5784|G282	TIR,NB,LRR	TIR,NB,LRR	TNL	TNL	canonical	37	66	37.1	63	0	0	0	0	0	0	0	0	0	0	0	0	Ty-1	UK	OTHER	MPI/MPGC_Cologne	admixed	NA	34.479	1	0	0	0	0	0	0
5784|T285-R1	5784|G285	TIR,NB,LRR	TIR,NB,LRR	TNL	TNL	canonical	85	62	85.1	57	0	0	0	1	0	0	0	0	0	0	0	0	Ty-1	UK	OTHER	MPI/MPGC_Cologne	admixed	NA	34.479	80	0	0	0	0	0	0
5784|T286-R1	5784|G286	NB	NB	N	N	canonical	47	65	47.1	61	0	0	0	1	0	0	0	0	0	0	0	0	Ty-1	UK	OTHER	MPI/MPGC_Cologne	admixed	NA	34.479	6	0	0	0	0	0	0
5784|T287-R1	5784|G287	TIR,NB	TIR,NB	TN	TN	canonical	111	59	111.1	53	0	0	0	0	0	0	0	0	0	0	0	0	Ty-1	UK	OTHER	MPI/MPGC_Cologne	admixed	NA	34.479	0	0	0	0	0	0	0
5784|T288-R1	5784|G288	Coil,NB,LRR	Coil,NB,LRR	CNL	CNL	canonical	3	145	3.3	17	0	0	0	0	0	0	0	0	0	0	0	0	Ty-1	UK	OTHER	MPI/MPGC_Cologne	admixed	NA	34.479	91	0	0	0	0	0	0
5784|T292-R1	5784|G292	TIR,NB,LRR	TIR,NB,LRR	TNL	TNL	canonical	165	41	165.5	15	0	0	0	0	0	0	0	0	0	0	1	0	Ty-1	UK	OTHER	MPI/MPGC_Cologne	admixed	NA	34.479	87	0	0	0	1	0	0
5784|T293-R1	5784|G293	NB,LRR	NB,LRR	NL	NL	canonical	382	2	780	2	0	0	0	0	0	0	0	0	0	0	0	0	Ty-1	UK	OTHER	MPI/MPGC_Cologne	admixed	NA	34.479	26	0	0	0	1	0	0
5784|T296-R1	5784|G296	TIR,NB,LRR	TIR,NB,LRR	TNL	TNL	canonical	10	95	10.2	25	0	0	0	0	0	0	0	0	0	0	0	0	Ty-1	UK	OTHER	MPI/MPGC_Cologne	admixed	NA	34.479	100	0	0	0	0	0	0
5784|T298-R1	5784|G298	Coil,NB,LRR	Coil,NB,LRR	CNL	CNL	canonical	3	145	3.9	14	0	0	0	0	0	0	0	0	0	0	0	0	Ty-1	UK	OTHER	MPI/MPGC_Cologne	admixed	NA	34.479	93	0	0	0	1	1	0
5784|T299-R1	5784|G299	Coil,NB	Coil,NB	CN	CN	canonical	412	2	760	2	0	0	0	0	0	0	0	0	0	0	0	0	Ty-1	UK	OTHER	MPI/MPGC_Cologne	admixed	NA	34.479	72	0	0	0	1	1	0
5784|T303-R1	5784|G303	TIR,NB,LRR	TIR,NB,LRR	TNL	TNL	canonical	161	42	161.1	38	0	0	0	0	0	0	0	0	0	0	0	0	Ty-1	UK	OTHER	MPI/MPGC_Cologne	admixed	NA	34.479	0	0	0	0	0	0	0
5784|T305-R1	5784|G305	TIR,NB,LRR	TIR,NB,LRR	TNL	TNL	canonical	125	57	125.1	53	0	0	0	0	0	0	0	0	0	0	0	0	Ty-1	UK	OTHER	MPI/MPGC_Cologne	admixed	NA	34.479	1	0	0	0	0	0	0
5784|T306-R1	5784|G306	TIR	TIR	T	T(L)	canonical	327	4	745	4	0	0	0	0	0	0	0	0	0	0	0	0	Ty-1	UK	OTHER	MPI/MPGC_Cologne	admixed	NA	34.479	94	0	0	0	0	0	0
5784|T309-R1	5784|G309	TIR,NB,LRR	TIR,NB,LRR	TNL	TNL	canonical	50	65	50.1	61	0	0	0	0	0	0	0	0	0	0	0	0	Ty-1	UK	OTHER	MPI/MPGC_Cologne	admixed	NA	34.479	0	0	0	1	0	1	0
5784|T313-R1	5784|G313	RPW8,NB	RPW8,NB	RN	R(C)N	canonical	59	64	59.1	62	0	0	0	0	0	0	0	0	0	0	0	0	Ty-1	UK	OTHER	MPI/MPGC_Cologne	admixed	NA	34.479	100	0	0	1	0	0	0
5784|T318-R1	5784|G318	NB	NB	N	N	canonical	261	10	261.1	9	0	0	0	0	0	0	0	0	0	0	0	0	Ty-1	UK	OTHER	MPI/MPGC_Cologne	admixed	NA	34.479	0	0	0	0	0	0	0
5784|T319-R1	5784|G319	Coil,NB,NB	Coil,NB	CN	CN	canonical	197	26	197.1	23	0	0	0	0	0	0	0	0	0	0	0	0	Ty-1	UK	OTHER	MPI/MPGC_Cologne	admixed	NA	34.479	1	0	0	0	0	1	0
5784|T320-R1	5784|G320	NB	NB	N	N	canonical	208	24	208.1	21	0	0	0	0	0	0	0	0	0	0	0	0	Ty-1	UK	OTHER	MPI/MPGC_Cologne	admixed	NA	34.479	0	0	0	0	0	1	0
5784|T324-R1	5784|G324	Coil,NB,LRR	Coil,NB,LRR	CNL	CNL	canonical	187	32	187.1	24	0	0	0	0	0	0	0	0	0	0	0	0	Ty-1	UK	OTHER	MPI/MPGC_Cologne	admixed	NA	34.479	78	0	0	0	0	0	0
5784|T328-R1	5784|G328	TIR,NB,LRR	TIR,NB,LRR	TNL	TNL	canonical	1	154	1.22	10	0	0	0	0	0	0	0	0	0	0	0	0	Ty-1	UK	OTHER	MPI/MPGC_Cologne	admixed	NA	34.479	94	0	0	0	1	0	0
5784|T332-R1	5784|G332	Coil,NB	Coil,NB	CN	CN	canonical	61	64	61.1	58	0	0	0	0	0	0	0	0	0	0	0	0	Ty-1	UK	OTHER	MPI/MPGC_Cologne	admixed	NA	34.479	92	0	0	0	1	0	0
5784|T337-R1	5784|G337	TIR,NB,LRR	TIR,NB,LRR	TNL	TNL	canonical	73	63	73.1	59	0	0	0	0	0	0	0	0	0	0	0	0	Ty-1	UK	OTHER	MPI/MPGC_Cologne	admixed	NA	34.479	97	0	0	0	0	1	0
5784|T338.2-R1	5784|G338.2	TIR,NB,LRR	TIR,NB,LRR	TNL	TNL	canonical	89	61	89.1	57	1	0	0	0	0	0	0	0	0	0	0	0	Ty-1	UK	OTHER	MPI/MPGC_Cologne	admixed	NA	34.479	100	0	0	0	0	0	0
5784|T341-R1	5784|G341	TIR,NB,LRR	TIR,NB,LRR	TNL	TNL	canonical	63	64	63.1	58	0	0	0	0	0	0	0	0	0	0	0	0	Ty-1	UK	OTHER	MPI/MPGC_Cologne	admixed	NA	34.479	23	0	0	0	0	0	0
5784|T343-R1	5784|G343	TIR,NB,LRR,LRR,LRR,LRR	TIR,NB,LRR	TNL	TNL	canonical	39	66	39.1	60	0	0	0	0	0	0	0	0	0	0	0	0	Ty-1	UK	OTHER	MPI/MPGC_Cologne	admixed	NA	34.479	98	0	0	0	0	0	0
5784|T349-R1	5784|G349	TIR,NB,LRR	TIR,NB,LRR	TNL	TNL	canonical	36	66	36.1	60	0	0	0	0	0	0	0	0	0	0	0	0	Ty-1	UK	OTHER	MPI/MPGC_Cologne	admixed	NA	34.479	85	0	0	0	0	0	0
5784|T352-R1	5784|G352	TIR	TIR	T	T(L)	canonical	119	58	119.1	52	0	0	0	0	0	0	0	0	0	0	0	0	Ty-1	UK	OTHER	MPI/MPGC_Cologne	admixed	NA	34.479	0	0	0	1	0	0	0
5784|T356-R1	5784|G356	RPW8,NB	RPW8,NB	RN	R(C)N	canonical	35	66	35.1	61	0	0	0	0	0	0	0	0	0	0	0	0	Ty-1	UK	OTHER	MPI/MPGC_Cologne	admixed	NA	34.479	100	0	0	0	0	0	0
5784|T359-R1	5784|G359	TIR	TIR	T	T(L)	canonical	123	57	123.1	53	0	0	0	0	0	0	0	0	0	0	0	0	Ty-1	UK	OTHER	MPI/MPGC_Cologne	admixed	NA	34.479	0	0	0	0	1	0	0
5784|T360-R1	5784|G360	TIR,TIR	TIR	T	T(L)	canonical	29	66	29.1	58	0	0	0	0	0	0	0	0	0	0	0	0	Ty-1	UK	OTHER	MPI/MPGC_Cologne	admixed	NA	34.479	13	0	0	1	0	1	0
5784|T363-R1	5784|G363	TIR,NB	TIR,NB	TN	TN	canonical	40	66	40.1	61	0	0	0	0	0	0	0	0	0	0	0	0	Ty-1	UK	OTHER	MPI/MPGC_Cologne	admixed	NA	34.479	0	0	0	0	0	0	0
5784|T365.1-R1	5784|G365.1	NB	NB	N	N	canonical	188	32	794	32	1	0	0	0	0	0	0	0	0	0	0	0	Ty-1	UK	OTHER	MPI/MPGC_Cologne	admixed	NA	34.479	0	0	0	0	0	0	0
5784|T365.2-R1	5784|G365.2	NB,LRR,Coil	NB,LRR,Coil	CNL	CNL	canonical	279	7	279.1	6	1	0	0	0	0	0	0	0	0	0	0	0	Ty-1	UK	OTHER	MPI/MPGC_Cologne	admixed	NA	34.479	92	0	0	0	0	1	0
5784|T373-R1	5784|G373	TIR,NB,LRR	TIR,NB,LRR	TNL	TNL	canonical	28	66	28.1	59	0	0	0	0	0	0	0	0	0	0	0	0	Ty-1	UK	OTHER	MPI/MPGC_Cologne	admixed	NA	34.479	96	0	0	0	0	0	0
5784|T378-R1	5784|G378	TIR	TIR	T	T(L)	canonical	51	65	51.1	62	0	0	0	0	0	0	0	0	0	0	0	0	Ty-1	UK	OTHER	MPI/MPGC_Cologne	admixed	NA	34.479	0	0	0	0	0	1	0
5784|T379-R1	5784|G379	TIR	TIR	T	T(L)	canonical	62	64	62.1	58	0	0	0	0	0	0	0	0	0	0	0	0	Ty-1	UK	OTHER	MPI/MPGC_Cologne	admixed	NA	34.479	0	0	0	0	1	0	0
5784|T383-R1	5784|G383	NB	NB	N	N	canonical	135	54	135.3	2	0	0	0	0	0	0	0	0	0	0	0	0	Ty-1	UK	OTHER	MPI/MPGC_Cologne	admixed	NA	34.479	8	0	1	0	1	1	0
5784|T385-R1	5784|G385	NB	NB	N	N	canonical	139	52	139.1	50	0	0	0	0	0	0	0	0	0	0	0	0	Ty-1	UK	OTHER	MPI/MPGC_Cologne	admixed	NA	34.479	60	0	0	0	0	0	0
5784|T390-R1	5784|G390	TIR	TIR	T	T(L)	canonical	NA	0	1706	1	0	0	0	0	0	0	0	0	0	0	0	0	Ty-1	UK	OTHER	MPI/MPGC_Cologne	admixed	NA	34.479	95	0	0	0	0	0	0
5784|T393-R1	5784|G393	TIR,NB,LRR,LRR	TIR,NB,LRR	TNL	TNL	canonical	159	43	159.1	40	0	0	0	0	0	0	0	0	0	0	0	0	Ty-1	UK	OTHER	MPI/MPGC_Cologne	admixed	NA	34.479	66	0	1	1	0	1	0
5784|T396-R1	5784|G396	Coil,NB	Coil,NB	CN	CN	canonical	14	82	14.1	41	0	0	0	0	0	0	0	0	0	0	0	0	Ty-1	UK	OTHER	MPI/MPGC_Cologne	admixed	NA	34.479	25	0	0	0	1	0	0
5784|T402-R1	5784|G402	Coil,NB,LRR	Coil,NB,LRR	CNL	CNL	canonical	97	61	97.1	56	0	0	0	0	0	0	0	0	0	0	0	0	Ty-1	UK	OTHER	MPI/MPGC_Cologne	admixed	NA	34.479	0	0	0	0	0	0	0
5784|T408-R1	5784|G408	NB	NB	N	N	canonical	14	82	14.2	23	0	0	0	0	0	0	0	0	0	0	0	0	Ty-1	UK	OTHER	MPI/MPGC_Cologne	admixed	NA	34.479	0	0	0	0	0	0	0
5784|T410.2-R1	5784|G410.2	TIR,TIR,NB	TIR,NB	TN	TN	canonical	164	41	164.1	37	1	0	0	0	1	0	0	0	0	0	0	0	Ty-1	UK	OTHER	MPI/MPGC_Cologne	admixed	NA	34.479	45	0	0	0	0	0	0
5784|T411-R1	5784|G411	TIR,NB	TIR,NB	TN	TN	canonical	166	40	166.1	35	0	0	0	0	0	0	0	0	0	0	0	0	Ty-1	UK	OTHER	MPI/MPGC_Cologne	admixed	NA	34.479	66	0	0	0	1	0	0
5784|T413-R1	5784|G413	TIR,NB,LRR	TIR,NB,LRR	TNL	TNL	canonical	170	39	1621	1	0	0	0	0	0	0	0	0	0	0	0	0	Ty-1	UK	OTHER	MPI/MPGC_Cologne	admixed	NA	34.479	7	0	0	0	1	1	1
5784|T415-R1	5784|G415	TIR,TIR,NB	TIR,NB	TN	TN	canonical	24	67	24.1	63	0	0	0	0	0	0	0	0	0	0	0	0	Ty-1	UK	OTHER	MPI/MPGC_Cologne	admixed	NA	34.479	45	0	0	0	0	1	0
5784|T419-R1	5784|G419	NB,LRR	NB,LRR	NL	NL	canonical	27	67	27.1	62	0	0	0	0	0	0	0	0	0	0	0	0	Ty-1	UK	OTHER	MPI/MPGC_Cologne	admixed	NA	34.479	100	0	0	0	0	0	0
5784|T424-R1	5784|G424	TIR,TIR	TIR	T	T(L)	canonical	98	61	98.1	56	0	0	0	0	0	0	0	0	0	0	0	0	Ty-1	UK	OTHER	MPI/MPGC_Cologne	admixed	NA	34.479	0	0	0	0	1	0	0
5784|T426-R1	5784|G426	NB,NB,LRR	NB,LRR	NL	NL	canonical	65	63	65.1	58	0	0	0	0	0	0	0	0	0	0	0	0	Ty-1	UK	OTHER	MPI/MPGC_Cologne	admixed	NA	34.479	16	0	0	0	0	0	0
5784|T428-R1	5784|G428	RPW8,NB	RPW8,NB	RN	R(C)N	canonical	55	64	55.1	53	0	0	0	0	0	0	0	0	0	0	0	0	Ty-1	UK	OTHER	MPI/MPGC_Cologne	admixed	NA	34.479	80	0	0	0	1	1	0
5784|T431-R1	5784|G431	NB	NB	N	N	canonical	33	66	33.1	59	0	0	0	0	0	0	0	0	0	0	0	0	Ty-1	UK	OTHER	MPI/MPGC_Cologne	admixed	NA	34.479	100	0	0	0	0	0	0
5784|T435-R1	5784|G435	TIR,NB,LRR	TIR,NB,LRR	TNL	TNL	canonical	60	64	60.1	56	0	0	0	0	0	0	0	0	0	0	0	0	Ty-1	UK	OTHER	MPI/MPGC_Cologne	admixed	NA	34.479	0	0	0	0	1	0	0
5784|T439-R1	5784|G439	NB	NB	N	N	canonical	103	60	103.1	56	0	0	0	0	0	0	0	0	0	0	0	0	Ty-1	UK	OTHER	MPI/MPGC_Cologne	admixed	NA	34.479	0	0	0	0	0	0	0
5784|T442-R1	5784|G442	Coil,NB	Coil,NB	CN	CN	canonical	101	61	101.1	56	0	0	0	0	0	0	0	0	0	0	0	0	Ty-1	UK	OTHER	MPI/MPGC_Cologne	admixed	NA	34.479	98	0	0	0	0	0	0
5784|T445-R1	5784|G445	TIR,NB,LRR	TIR,NB,LRR	TNL	TNL	canonical	77	63	77.1	58	0	0	0	0	0	0	0	0	0	0	0	0	Ty-1	UK	OTHER	MPI/MPGC_Cologne	admixed	NA	34.479	98	0	0	0	0	1	0
5784|T448-R1	5784|G448	Coil,NB	Coil,NB	CN	CN	canonical	156	45	156.1	43	0	0	0	0	0	0	0	0	0	0	0	0	Ty-1	UK	OTHER	MPI/MPGC_Cologne	admixed	NA	34.479	89	0	0	0	0	0	0
5784|T450-R1	5784|G450	PF14363,PF00004,Coil,NB	PF14363,PF00004,Coil,NB	CNX	C(N,L)X	noncanonical	56	64	1189	1	0	0	0	0	0	0	0	0	0	0	0	0	Ty-1	UK	OTHER	MPI/MPGC_Cologne	admixed	NA	34.479	100	0	0	0	0	0	1
5784|T453-R1	5784|G453	NB	NB	N	N	canonical	104	60	104.1	54	0	0	0	0	0	0	0	0	0	0	0	0	Ty-1	UK	OTHER	MPI/MPGC_Cologne	admixed	NA	34.479	100	0	0	0	0	0	0
5784|T456-R1	5784|G456	Coil,NB,LRR	Coil,NB,LRR	CNL	CNL	canonical	83	62	83.1	60	0	0	0	0	0	0	0	0	0	0	0	0	Ty-1	UK	OTHER	MPI/MPGC_Cologne	admixed	NA	34.479	61	0	0	0	0	0	0
5784|T459-R1	5784|G459	RPW8,NB,PF00412,PF12315	RPW8,NB,PF00412,PF12315	RNX	R(C,N)X	noncanonical	117	58	117.1	52	0	0	0	0	0	0	0	0	0	0	0	0	Ty-1	UK	OTHER	MPI/MPGC_Cologne	admixed	NA	34.479	12	0	0	0	0	0	0
5784|T467-R1	5784|G467	TIR,TIR	TIR	T	T(L)	canonical	52	64	52.1	58	0	0	0	0	0	0	0	0	0	0	0	0	Ty-1	UK	OTHER	MPI/MPGC_Cologne	admixed	NA	34.479	8	0	0	0	0	0	0
5784|T471-R1	5784|G471	NB,LRR	NB,LRR	NL	NL	canonical	112	59	112.1	56	0	0	0	0	0	0	0	0	0	0	0	0	Ty-1	UK	OTHER	MPI/MPGC_Cologne	admixed	NA	34.479	87	0	0	0	0	0	0
5784|T475-R1	5784|G475	TIR,NB	TIR,NB	TN	TN	canonical	146	50	146.1	46	0	0	0	0	0	0	0	0	0	0	0	0	Ty-1	UK	OTHER	MPI/MPGC_Cologne	admixed	NA	34.479	27	0	0	0	1	0	0
5784|T477-R1	5784|G477	TIR	TIR	T	T(L)	canonical	158	44	158.1	42	0	0	0	0	0	0	0	0	0	0	0	0	Ty-1	UK	OTHER	MPI/MPGC_Cologne	admixed	NA	34.479	0	0	0	0	1	0	0
5784|T479-R1	5784|G479	Coil,NB,LRR	Coil,NB,LRR	CNL	CNL	canonical	152	48	152.1	44	0	0	0	0	0	0	0	0	0	0	0	0	Ty-1	UK	OTHER	MPI/MPGC_Cologne	admixed	NA	34.479	46	0	0	0	0	1	0
5784|T483-R1	5784|G483	Coil,NB	Coil,NB	CN	CN	canonical	15	80	15.4	24	0	0	0	0	0	0	0	0	0	0	0	0	Ty-1	UK	OTHER	MPI/MPGC_Cologne	admixed	NA	34.479	99	0	0	0	1	0	0
5784|T485-R1	5784|G485	NB	NB	N	N	canonical	93	61	93.1	56	0	0	0	0	0	0	0	0	0	0	0	0	Ty-1	UK	OTHER	MPI/MPGC_Cologne	admixed	NA	34.479	0	0	0	0	0	0	0
5784|T490-R1	5784|G490	TIR	TIR	T	T(L)	canonical	121	57	121.1	55	0	0	0	0	0	0	0	0	0	0	0	0	Ty-1	UK	OTHER	MPI/MPGC_Cologne	admixed	NA	34.479	40	0	0	0	1	0	0
5784|T499-R1	5784|G499	NB	NB	N	N	canonical	260	10	260.1	9	0	0	0	0	0	0	0	0	0	0	0	0	Ty-1	UK	OTHER	MPI/MPGC_Cologne	admixed	NA	34.479	0	0	0	0	1	0	0
5784|T506-R1	5784|G506	TIR	TIR	T	T(L)	canonical	11	92	11.7	2	0	0	0	0	0	0	0	0	0	0	0	0	Ty-1	UK	OTHER	MPI/MPGC_Cologne	admixed	NA	34.479	0	0	0	0	1	1	0
5784|T508-R1	5784|G508	TIR,PF04859,Coil	TIR,PF04859,Coil	TX	T(N,L)X	noncanonical	124	57	124.1	53	0	0	0	0	0	0	0	0	0	0	0	0	Ty-1	UK	OTHER	MPI/MPGC_Cologne	admixed	NA	34.479	17	0	0	0	0	1	0
5784|T514.1-R1	5784|G514.1	TIR	TIR	T	T(L)	canonical	196	27	196.1	27	1	0	0	0	0	1	0	0	0	0	0	0	Ty-1	UK	OTHER	MPI/MPGC_Cologne	admixed	NA	34.479	0	0	0	0	0	0	0
5784|T516-R1	5784|G516	NB,LRR,LRR	NB,LRR	NL	NL	canonical	193	30	193.1	29	0	0	0	0	0	0	0	0	0	0	0	0	Ty-1	UK	OTHER	MPI/MPGC_Cologne	admixed	NA	34.479	0	0	0	1	1	1	0
5784|T517-R1	5784|G517	TIR	TIR	T	T(L)	canonical	173	38	173.1	30	0	0	0	0	0	0	0	0	0	0	0	0	Ty-1	UK	OTHER	MPI/MPGC_Cologne	admixed	NA	34.479	0	0	0	0	0	0	0
5784|T543-R1	5784|G543	TIR	TIR	T	T(L)	canonical	227	18	227.1	18	0	0	0	0	0	0	0	0	0	0	0	0	Ty-1	UK	OTHER	MPI/MPGC_Cologne	admixed	NA	34.479	0	0	0	0	0	0	0
5784|T556-R1	5784|G556	NB	NB	N	N	canonical	126	56	126.1	53	0	0	0	0	0	0	0	0	0	0	0	0	Ty-1	UK	OTHER	MPI/MPGC_Cologne	admixed	NA	34.479	30	0	0	0	0	0	0
5784|T567-R1	5784|G567	TIR	TIR	T	T(L)	canonical	194	29	194.1	26	0	0	0	0	0	0	0	0	0	0	0	0	Ty-1	UK	OTHER	MPI/MPGC_Cologne	admixed	NA	34.479	0	0	0	0	1	0	0
5784|T568-R1	5784|G568	Coil,NB,LRR	Coil,NB,LRR	CNL	CNL	canonical	198	26	198.1	25	0	0	0	0	0	0	0	0	0	0	0	0	Ty-1	UK	OTHER	MPI/MPGC_Cologne	admixed	NA	34.479	0	0	0	0	1	0	0
5784|T570-R1	5784|G570	TIR	TIR	T	T(L)	canonical	45	65	45.5	15	0	0	0	0	0	0	0	0	0	0	0	0	Ty-1	UK	OTHER	MPI/MPGC_Cologne	admixed	NA	34.479	0	0	0	0	1	0	0
5784|T571-R1	5784|G571	Coil,NB,LRR	Coil,NB,LRR	CNL	CNL	canonical	NA	0	1092	1	0	0	0	0	1	0	0	0	0	0	0	0	Ty-1	UK	OTHER	MPI/MPGC_Cologne	admixed	NA	34.479	0	0	0	0	0	0	0
5784|T585-R1	5784|G585	NB	NB	N	N	canonical	NA	0	1047	1	0	0	0	0	0	0	0	0	0	0	0	0	Ty-1	UK	OTHER	MPI/MPGC_Cologne	admixed	NA	34.479	2	0	0	0	0	0	0
5784|T586-R1	5784|G586	TIR	TIR	T	T(L)	canonical	248	12	248.1	11	0	0	0	0	0	0	0	0	0	0	0	0	Ty-1	UK	OTHER	MPI/MPGC_Cologne	admixed	NA	34.479	23	0	0	0	0	0	0
5993|T002-R1	5993|G002	TIR,NB	TIR,NB	TN	TN	canonical	38	66	38.1	57	0	0	0	0	0	0	0	0	0	0	0	0	DraIV_6-22	CZE	OTHER	MPI/MPGC_Cologne	central_europe	GS	34.2887	9	0	0	0	0	0	0
5993|T003-R1	5993|G003	TIR,NB	TIR,NB	TN	TN	canonical	86	62	86.1	60	0	0	0	0	0	0	0	0	0	0	0	0	DraIV_6-22	CZE	OTHER	MPI/MPGC_Cologne	central_europe	GS	34.2887	95	0	0	0	0	1	0
5993|T004.1-R1	5993|G004.1	TIR	TIR	T	T(L)	canonical	122	57	122.1	54	1	0	0	0	0	0	0	0	0	0	0	0	DraIV_6-22	CZE	OTHER	MPI/MPGC_Cologne	central_europe	GS	34.2887	97	0	0	0	1	0	0
5993|T004.2-R1	5993|G004.2	TIR,NB	TIR,NB	TN	TN	canonical	34	66	34.1	56	1	0	0	0	0	0	0	0	0	0	0	0	DraIV_6-22	CZE	OTHER	MPI/MPGC_Cologne	central_europe	GS	34.2887	50	0	0	0	1	0	0
5993|T006-R1	5993|G006	TIR,NB	TIR,NB	TN	TN	canonical	13	83	13.5	45	0	0	0	0	0	0	0	0	0	0	0	0	DraIV_6-22	CZE	OTHER	MPI/MPGC_Cologne	central_europe	GS	34.2887	1	0	0	0	0	0	0
5993|T007-R1	5993|G007	TIR,NB,LRR	TIR,NB,LRR	TNL	TNL	canonical	153	47	153.1	45	0	0	0	0	0	0	0	0	0	0	0	0	DraIV_6-22	CZE	OTHER	MPI/MPGC_Cologne	central_europe	GS	34.2887	1	0	0	0	0	0	0
5993|T011-R1	5993|G011	TIR,NB,LRR	TIR,NB,LRR	TNL	TNL	canonical	128	55	128.1	49	0	0	0	0	0	0	0	0	0	0	0	0	DraIV_6-22	CZE	OTHER	MPI/MPGC_Cologne	central_europe	GS	34.2887	76	0	0	0	0	0	0
5993|T012-R1	5993|G012	TIR,NB,LRR	TIR,NB,LRR	TNL	TNL	canonical	142	50	142.1	45	0	0	0	0	0	0	0	0	0	0	0	0	DraIV_6-22	CZE	OTHER	MPI/MPGC_Cologne	central_europe	GS	34.2887	13	0	0	1	0	0	0
5993|T013-R1	5993|G013	TIR,NB,LRR	TIR,NB,LRR	TNL	TNL	canonical	23	67	23.1	58	0	0	0	0	0	0	0	0	0	0	0	0	DraIV_6-22	CZE	OTHER	MPI/MPGC_Cologne	central_europe	GS	34.2887	35	0	0	0	1	0	0
5993|T015-R1	5993|G015	TIR,NB,LRR	TIR,NB,LRR	TNL	TNL	canonical	183	34	183.1	31	0	0	0	0	0	0	0	0	0	0	0	0	DraIV_6-22	CZE	OTHER	MPI/MPGC_Cologne	central_europe	GS	34.2887	46	0	0	0	1	0	0
5993|T029-R1	5993|G029	NB,LRR,PF03106	NB,LRR,PF03106	NLX	N(L)X	noncanonical	94	61	94.1	55	0	0	1	0	0	0	0	0	0	0	0	0	DraIV_6-22	CZE	OTHER	MPI/MPGC_Cologne	central_europe	GS	34.2887	97	0	0	0	1	0	0
5993|T030-R1	5993|G030	TIR,NB,LRR	TIR,NB,LRR	TNL	TNL	canonical	80	62	80.1	56	0	0	1	0	0	0	0	0	0	0	0	0	DraIV_6-22	CZE	OTHER	MPI/MPGC_Cologne	central_europe	GS	34.2887	97	0	0	0	0	0	0
5993|T033-R1	5993|G033	TIR,TIR,NB,LRR,NB	TIR,NB,LRR	TNL	TNL	canonical	113	59	113.1	51	0	0	0	0	0	0	0	0	0	0	0	0	DraIV_6-22	CZE	OTHER	MPI/MPGC_Cologne	central_europe	GS	34.2887	1	0	0	1	1	0	0
5993|T035-R1	5993|G035	TIR,TIR	TIR	T	T(L)	canonical	19	70	19.1	61	0	0	0	0	0	0	0	0	0	0	0	0	DraIV_6-22	CZE	OTHER	MPI/MPGC_Cologne	central_europe	GS	34.2887	69	0	0	0	1	0	0
5993|T036-R1	5993|G036	TIR,NB,LRR	TIR,NB,LRR	TNL	TNL	canonical	48	65	48.1	59	0	0	1	0	0	0	0	0	0	0	0	0	DraIV_6-22	CZE	OTHER	MPI/MPGC_Cologne	central_europe	GS	34.2887	20	0	0	0	1	0	0
5993|T037-R1	5993|G037	TIR,NB,LRR	TIR,NB,LRR	TNL	TNL	canonical	88	62	88.1	58	0	0	1	0	0	0	0	0	0	0	0	0	DraIV_6-22	CZE	OTHER	MPI/MPGC_Cologne	central_europe	GS	34.2887	3	0	0	1	1	0	0
5993|T038-R1	5993|G038	NB,LRR,LRR,TIR	NB,LRR,TIR	TNL	TNL	canonical	106	60	106.1	55	0	0	1	0	0	0	0	0	0	0	0	0	DraIV_6-22	CZE	OTHER	MPI/MPGC_Cologne	central_europe	GS	34.2887	6	0	0	0	1	1	0
5993|T039-R1	5993|G039	TIR	TIR	T	T(L)	canonical	144	50	144.1	48	0	0	0	0	0	0	0	0	0	0	0	0	DraIV_6-22	CZE	OTHER	MPI/MPGC_Cologne	central_europe	GS	34.2887	1	0	0	0	1	1	0
5993|T040-R1	5993|G040	TIR,NB,LRR	TIR,NB,LRR	TNL	TNL	canonical	82	62	82.1	55	0	0	1	0	0	0	0	0	0	0	0	0	DraIV_6-22	CZE	OTHER	MPI/MPGC_Cologne	central_europe	GS	34.2887	6	0	0	0	0	1	0
5993|T044.1-R1	5993|G044.1	NB	NB	N	N	canonical	172	39	172.1	36	1	0	0	0	0	0	0	0	0	0	0	0	DraIV_6-22	CZE	OTHER	MPI/MPGC_Cologne	central_europe	GS	34.2887	0	0	0	0	0	0	0
5993|T044.2-R1	5993|G044.2	TIR,NB,LRR	TIR,NB,LRR	TNL	TNL	canonical	46	65	46.1	57	1	0	0	0	0	0	0	0	0	0	0	0	DraIV_6-22	CZE	OTHER	MPI/MPGC_Cologne	central_europe	GS	34.2887	88	0	0	0	0	0	0
5993|T045-R1	5993|G045	TIR,NB,LRR	TIR,NB,LRR	TNL	TNL	canonical	30	66	30.1	61	0	0	0	0	0	0	0	0	0	0	0	0	DraIV_6-22	CZE	OTHER	MPI/MPGC_Cologne	central_europe	GS	34.2887	99	0	0	0	0	0	0
5993|T050-R1	5993|G050	TIR,NB,LRR	TIR,NB,LRR	TNL	TNL	canonical	79	62	79.1	58	0	0	0	0	0	0	0	0	0	0	0	0	DraIV_6-22	CZE	OTHER	MPI/MPGC_Cologne	central_europe	GS	34.2887	100	0	0	0	1	0	0
5993|T051-R1	5993|G051	TIR,NB,LRR	TIR,NB,LRR	TNL	TNL	canonical	107	60	107.1	56	0	0	0	0	0	0	0	0	0	0	0	0	DraIV_6-22	CZE	OTHER	MPI/MPGC_Cologne	central_europe	GS	34.2887	100	0	0	0	0	0	0
5993|T052-R1	5993|G052	TIR,NB,LRR	TIR,NB,LRR	TNL	TNL	canonical	71	63	71.1	56	0	0	0	0	0	0	0	0	0	0	0	0	DraIV_6-22	CZE	OTHER	MPI/MPGC_Cologne	central_europe	GS	34.2887	34	0	0	0	0	0	0
5993|T054-R1	5993|G054	NB	NB	N	N	canonical	72	63	72.1	57	0	1	0	0	0	0	0	0	0	0	0	0	DraIV_6-22	CZE	OTHER	MPI/MPGC_Cologne	central_europe	GS	34.2887	0	0	0	0	1	1	0
5993|T058-R1	5993|G058	NB	NB	N	N	canonical	9	97	9.3	28	0	0	0	0	0	0	0	0	0	0	0	0	DraIV_6-22	CZE	OTHER	MPI/MPGC_Cologne	central_europe	GS	34.2887	0	0	0	0	0	0	0
5993|T059-R1	5993|G059	Coil,NB	Coil,NB	CN	CN	canonical	9	97	9.2	31	0	0	0	0	0	0	0	0	0	0	0	0	DraIV_6-22	CZE	OTHER	MPI/MPGC_Cologne	central_europe	GS	34.2887	46	0	0	0	0	1	0
5993|T062-R1	5993|G062	TIR,NB,LRR,PF01434	TIR,NB,LRR,PF01434	TNLX	T(N,L)X	noncanonical	1	154	1.27	26	0	0	0	0	0	0	0	0	0	0	0	0	DraIV_6-22	CZE	OTHER	MPI/MPGC_Cologne	central_europe	GS	34.2887	97	0	0	0	0	0	0
5993|T063-R1	5993|G063	NB,LRR	NB,LRR	NL	NL	canonical	NA	0	1359	1	0	0	0	0	0	0	0	0	0	0	0	0	DraIV_6-22	CZE	OTHER	MPI/MPGC_Cologne	central_europe	GS	34.2887	9	0	0	0	0	0	0
5993|T066-R1	5993|G066	TIR,NB,LRR	TIR,NB,LRR	TNL	TNL	canonical	1	154	1.13	16	0	0	0	0	0	0	0	0	0	0	0	0	DraIV_6-22	CZE	OTHER	MPI/MPGC_Cologne	central_europe	GS	34.2887	97	0	0	0	1	0	0
5993|T070.1-R1	5993|G070.1	TIR	TIR	T	T(L)	canonical	118	58	118.1	50	1	0	0	0	0	0	0	0	0	0	0	0	DraIV_6-22	CZE	OTHER	MPI/MPGC_Cologne	central_europe	GS	34.2887	6	0	0	0	1	1	0
5993|T070.2-R1	5993|G070.2	TIR,NB,LRR	TIR,NB,LRR	TNL	TNL	canonical	64	63	64.1	59	1	0	0	0	0	0	0	0	0	0	0	0	DraIV_6-22	CZE	OTHER	MPI/MPGC_Cologne	central_europe	GS	34.2887	25	0	0	0	1	0	0
5993|T073-R1	5993|G073	TIR,TIR,NB	TIR,NB	TN	TN	canonical	164	41	164.1	37	0	0	0	0	0	0	0	0	0	0	0	0	DraIV_6-22	CZE	OTHER	MPI/MPGC_Cologne	central_europe	GS	34.2887	49	0	0	0	0	0	0
5993|T074-R1	5993|G074	TIR,TIR,NB	TIR,NB	TN	TN	canonical	24	67	24.1	63	0	0	0	0	0	0	0	0	0	0	0	0	DraIV_6-22	CZE	OTHER	MPI/MPGC_Cologne	central_europe	GS	34.2887	89	0	0	0	0	1	0
5993|T077-R1	5993|G077	TIR,NB,LRR	TIR,NB,LRR	TNL	TNL	canonical	81	62	81.1	56	0	0	0	1	0	0	0	0	0	0	0	0	DraIV_6-22	CZE	OTHER	MPI/MPGC_Cologne	central_europe	GS	34.2887	20	0	0	0	1	0	0
5993|T078-R1	5993|G078	TIR,NB	TIR,NB	TN	TN	canonical	67	63	67.1	60	0	0	0	1	0	0	0	0	0	0	0	0	DraIV_6-22	CZE	OTHER	MPI/MPGC_Cologne	central_europe	GS	34.2887	3	0	0	0	0	0	0
5993|T080-R1	5993|G080	TIR,NB,LRR,LRR	TIR,NB,LRR	TNL	TNL	canonical	70	63	70.1	56	0	0	0	0	0	0	0	0	0	0	0	0	DraIV_6-22	CZE	OTHER	MPI/MPGC_Cologne	central_europe	GS	34.2887	81	0	0	0	0	0	0
5993|T085-R1	5993|G085	TIR,NB,LRR,LRR	TIR,NB,LRR	TNL	TNL	canonical	216	21	216.5	4	0	0	0	0	0	0	0	0	0	0	0	0	DraIV_6-22	CZE	OTHER	MPI/MPGC_Cologne	central_europe	GS	34.2887	39	0	0	0	0	1	0
5993|T089-R1	5993|G089	TIR,NB,LRR,LRR	TIR,NB,LRR	TNL	TNL	canonical	163	41	163.7	5	0	0	0	0	0	0	0	0	0	0	0	0	DraIV_6-22	CZE	OTHER	MPI/MPGC_Cologne	central_europe	GS	34.2887	93	0	1	0	1	0	0
5993|T090-R1	5993|G090	NB,LRR	NB,LRR	NL	NL	canonical	57	64	57.1	59	0	0	0	0	0	0	0	0	0	0	0	0	DraIV_6-22	CZE	OTHER	MPI/MPGC_Cologne	central_europe	GS	34.2887	65	0	0	0	0	1	0
5993|T091-R1	5993|G091	TIR,NB,LRR	TIR,NB,LRR	TNL	TNL	canonical	42	66	42.1	62	0	0	0	0	0	0	0	0	0	0	0	0	DraIV_6-22	CZE	OTHER	MPI/MPGC_Cologne	central_europe	GS	34.2887	100	0	0	0	1	0	0
5993|T094-R1	5993|G094	NB	NB	N	N	canonical	NA	0	1649	1	0	0	0	0	0	0	0	0	0	0	0	0	DraIV_6-22	CZE	OTHER	MPI/MPGC_Cologne	central_europe	GS	34.2887	3	0	0	0	0	0	0
5993|T101-R1	5993|G101	Coil,NB,LRR,Coil	Coil,NB,LRR	CNL	CNL	canonical	3	145	3.8	22	0	0	0	0	0	0	0	0	0	0	0	0	DraIV_6-22	CZE	OTHER	MPI/MPGC_Cologne	central_europe	GS	34.2887	97	0	0	0	0	1	0
5993|T102-R1	5993|G102	NB,LRR	NB,LRR	NL	NL	canonical	3	145	3.12	4	0	0	0	0	0	0	0	0	0	0	0	0	DraIV_6-22	CZE	OTHER	MPI/MPGC_Cologne	central_europe	GS	34.2887	94	0	0	0	1	1	0
5993|T104-R1	5993|G104	TIR,NB,LRR	TIR,NB,LRR	TNL	TNL	canonical	105	60	105.1	58	0	0	0	0	0	0	0	0	0	0	0	0	DraIV_6-22	CZE	OTHER	MPI/MPGC_Cologne	central_europe	GS	34.2887	97	0	0	0	0	0	0
5993|T105-R1	5993|G105	TIR,NB,LRR	TIR,NB,LRR	TNL	TNL	canonical	90	61	90.1	55	0	0	0	0	0	0	0	0	0	0	0	0	DraIV_6-22	CZE	OTHER	MPI/MPGC_Cologne	central_europe	GS	34.2887	94	0	0	0	0	0	0
5993|T110-R1	5993|G110	Coil,NB	Coil,NB	CN	CN	canonical	304	5	304.1	5	0	0	0	0	0	0	0	0	0	0	0	0	DraIV_6-22	CZE	OTHER	MPI/MPGC_Cologne	central_europe	GS	34.2887	5	0	0	0	0	0	0
5993|T111-R1	5993|G111	Coil,NB,LRR	Coil,NB,LRR	CNL	CNL	canonical	7	115	7.2	6	0	0	0	0	0	0	0	0	0	0	0	0	DraIV_6-22	CZE	OTHER	MPI/MPGC_Cologne	central_europe	GS	34.2887	78	0	0	0	0	0	0
5993|T115-R1	5993|G115	RPW8	RPW8	R	R(C)	canonical	151	48	151.1	11	0	0	0	0	0	0	0	0	0	0	0	0	DraIV_6-22	CZE	OTHER	MPI/MPGC_Cologne	central_europe	GS	34.2887	73	0	0	0	1	0	0
5993|T116-R1	5993|G116	RPW8	RPW8	R	R(C)	canonical	2	152	2.9	24	0	0	0	0	0	0	0	0	0	0	0	0	DraIV_6-22	CZE	OTHER	MPI/MPGC_Cologne	central_europe	GS	34.2887	50	0	0	0	0	0	0
5993|T117-R1	5993|G117	RPW8	RPW8	R	R(C)	canonical	108	59	108.1	13	0	0	0	0	0	0	0	0	0	0	0	0	DraIV_6-22	CZE	OTHER	MPI/MPGC_Cologne	central_europe	GS	34.2887	20	0	0	0	0	0	0
5993|T118-R1	5993|G118	RPW8	RPW8	R	R(C)	canonical	2	152	2.3	10	0	0	0	0	0	0	0	0	0	0	0	0	DraIV_6-22	CZE	OTHER	MPI/MPGC_Cologne	central_europe	GS	34.2887	40	0	0	0	0	0	0
5993|T119-R1	5993|G119	RPW8	RPW8	R	R(C)	canonical	58	64	58.1	61	0	0	0	0	0	0	0	0	0	0	0	0	DraIV_6-22	CZE	OTHER	MPI/MPGC_Cologne	central_europe	GS	34.2887	61	0	0	0	0	0	0
5993|T121-R1	5993|G121	RPW8	RPW8	R	R(C)	canonical	129	55	1464	1	0	0	0	0	0	0	0	0	0	0	0	0	DraIV_6-22	CZE	OTHER	MPI/MPGC_Cologne	central_europe	GS	34.2887	0	0	0	0	1	0	1
5993|T122-R1	5993|G122	NB	NB	N	N	canonical	134	54	134.4	17	0	0	0	0	1	0	0	0	0	0	0	0	DraIV_6-22	CZE	OTHER	MPI/MPGC_Cologne	central_europe	GS	34.2887	1	0	0	0	0	1	0
5993|T125-R1	5993|G125	Coil,NB,LRR	Coil,NB,LRR	CNL	CNL	canonical	187	32	187.1	24	0	0	0	0	0	0	0	0	0	0	0	0	DraIV_6-22	CZE	OTHER	MPI/MPGC_Cologne	central_europe	GS	34.2887	70	0	0	0	0	0	0
5993|T126-R1	5993|G126	Coil,NB,LRR	Coil,NB,LRR	CNL	CNL	canonical	7	115	7.16	10	0	0	0	0	0	0	0	0	0	0	0	0	DraIV_6-22	CZE	OTHER	MPI/MPGC_Cologne	central_europe	GS	34.2887	70	0	0	0	0	0	0
5993|T130-R1	5993|G130	TIR,LRR	TIR,LRR	TL	T(L)	canonical	141	51	141.1	48	0	0	0	0	0	0	0	0	0	0	0	0	DraIV_6-22	CZE	OTHER	MPI/MPGC_Cologne	central_europe	GS	34.2887	8	0	0	0	1	0	0
5993|T132-R1	5993|G132	TIR	TIR	T	T(L)	canonical	87	62	87.1	58	0	0	0	0	0	0	0	0	0	0	0	0	DraIV_6-22	CZE	OTHER	MPI/MPGC_Cologne	central_europe	GS	34.2887	0	0	0	0	0	0	0
5993|T135.1-R1	5993|G135.1	TIR,NB,LRR	TIR,NB,LRR	TNL	TNL	canonical	138	52	138.1	47	1	0	0	0	0	0	0	0	0	0	0	0	DraIV_6-22	CZE	OTHER	MPI/MPGC_Cologne	central_europe	GS	34.2887	46	0	0	0	0	0	0
5993|T135.2-R1	5993|G135.2	TIR,NB,LRR	TIR,NB,LRR	TNL	TNL	canonical	149	49	149.1	48	1	0	0	0	0	0	0	0	0	0	0	0	DraIV_6-22	CZE	OTHER	MPI/MPGC_Cologne	central_europe	GS	34.2887	3	0	0	0	0	0	0
5993|T142.1-R1	5993|G142.1	TIR,NB,LRR	TIR,NB,LRR	TNL	TNL	canonical	133	54	133.1	49	1	0	0	0	0	0	0	0	0	0	0	0	DraIV_6-22	CZE	OTHER	MPI/MPGC_Cologne	central_europe	GS	34.2887	100	0	0	0	0	0	0
5993|T142.2-R1	5993|G142.2	TIR,NB,LRR	TIR,NB,LRR	TNL	TNL	canonical	143	50	143.1	45	1	0	0	0	0	0	0	0	0	0	0	0	DraIV_6-22	CZE	OTHER	MPI/MPGC_Cologne	central_europe	GS	34.2887	94	0	0	0	0	0	0
5993|T143-R1	5993|G143	NB	NB	N	N	canonical	182	34	182.1	34	0	0	0	0	0	0	0	0	0	0	0	0	DraIV_6-22	CZE	OTHER	MPI/MPGC_Cologne	central_europe	GS	34.2887	0	0	0	0	0	0	0
5993|T146-R1	5993|G146	Coil,NB,LRR	Coil,NB,LRR	CNL	CNL	canonical	168	39	168.1	34	0	0	0	0	0	0	0	0	0	0	0	0	DraIV_6-22	CZE	OTHER	MPI/MPGC_Cologne	central_europe	GS	34.2887	62	0	0	0	0	0	0
5993|T148-R1	5993|G148	Coil,NB,LRR	Coil,NB,LRR	CNL	CNL	canonical	109	59	109.1	54	0	0	0	0	0	0	0	0	0	0	0	0	DraIV_6-22	CZE	OTHER	MPI/MPGC_Cologne	central_europe	GS	34.2887	50	0	0	0	0	0	0
5993|T151-R1	5993|G151	TIR	TIR	T	T(L)	canonical	51	65	51.1	62	0	0	0	0	0	0	0	0	0	0	0	0	DraIV_6-22	CZE	OTHER	MPI/MPGC_Cologne	central_europe	GS	34.2887	0	0	0	0	1	1	0
5993|T152-R1	5993|G152	TIR	TIR	T	T(L)	canonical	62	64	62.1	58	0	0	0	0	0	0	0	0	0	0	0	0	DraIV_6-22	CZE	OTHER	MPI/MPGC_Cologne	central_europe	GS	34.2887	0	0	0	0	1	1	0
5993|T155-R1	5993|G155	TIR,NB,LRR	TIR,NB,LRR	TNL	TNL	canonical	137	53	137.1	50	0	0	0	0	0	0	0	0	0	0	0	0	DraIV_6-22	CZE	OTHER	MPI/MPGC_Cologne	central_europe	GS	34.2887	77	0	0	1	0	0	0
5993|T157-R1	5993|G157	TIR,NB,LRR	TIR,NB,LRR	TNL	TNL	canonical	140	51	140.1	46	0	0	0	0	0	0	0	0	0	0	0	0	DraIV_6-22	CZE	OTHER	MPI/MPGC_Cologne	central_europe	GS	34.2887	60	0	0	0	1	0	0
5993|T160-R1	5993|G160	TIR,NB,LRR,LRR	TIR,NB,LRR	TNL	TNL	canonical	204	24	204.1	21	0	0	0	1	0	0	0	0	0	0	0	0	DraIV_6-22	CZE	OTHER	MPI/MPGC_Cologne	central_europe	GS	34.2887	23	0	0	1	0	0	0
5993|T161-R1	5993|G161	PF03634,PF02362,TIR,NB,LRR,PF00642,PF00642	PF03634,PF02362,TIR,NB,LRR,PF00642	TNLX	T(N,L)X	noncanonical	205	24	205.1	23	0	0	0	1	0	0	0	0	0	0	0	0	DraIV_6-22	CZE	OTHER	MPI/MPGC_Cologne	central_europe	GS	34.2887	38	0	0	0	1	1	0
5993|T165-R1	5993|G165	TIR,NB,LRR	TIR,NB,LRR	TNL	TNL	canonical	18	70	18.1	58	0	0	1	0	0	0	0	0	0	0	0	0	DraIV_6-22	CZE	OTHER	MPI/MPGC_Cologne	central_europe	GS	34.2887	100	0	0	0	0	0	0
5993|T166-R1	5993|G166	NB,LRR,PF03106	NB,LRR,PF03106	NLX	N(L)X	noncanonical	43	65	43.1	52	0	0	1	0	0	0	0	0	0	0	0	0	DraIV_6-22	CZE	OTHER	MPI/MPGC_Cologne	central_europe	GS	34.2887	100	0	0	0	0	0	0
5993|T169-R1	5993|G169	RPW8,NB	RPW8,NB	RN	R(C)N	canonical	32	66	32.1	61	0	0	0	0	0	0	0	0	0	0	0	0	DraIV_6-22	CZE	OTHER	MPI/MPGC_Cologne	central_europe	GS	34.2887	100	0	0	0	0	0	0
5993|T170-R1	5993|G170	NB,LRR	NB,LRR	NL	NL	canonical	31	66	31.1	61	0	0	0	0	0	0	0	0	0	0	0	0	DraIV_6-22	CZE	OTHER	MPI/MPGC_Cologne	central_europe	GS	34.2887	100	0	0	0	0	0	0
5993|T174-R1	5993|G174	NB	NB	N	N	canonical	22	67	22.1	60	0	0	0	1	0	0	0	0	0	0	0	0	DraIV_6-22	CZE	OTHER	MPI/MPGC_Cologne	central_europe	GS	34.2887	66	0	0	0	0	0	0
5993|T177-R1	5993|G177	NB,LRR	NB,LRR	NL	NL	canonical	75	63	75.1	59	0	0	0	1	0	0	0	0	0	0	0	0	DraIV_6-22	CZE	OTHER	MPI/MPGC_Cologne	central_europe	GS	34.2887	98	0	0	0	0	0	0
5993|T182-R1	5993|G182	TIR,NB	TIR,NB	TN	TN	canonical	111	59	111.1	53	0	0	0	0	0	0	0	0	0	0	0	0	DraIV_6-22	CZE	OTHER	MPI/MPGC_Cologne	central_europe	GS	34.2887	0	0	0	0	0	0	0
5993|T183-R1	5993|G183	TIR,NB	TIR,NB	TN	TN	canonical	47	65	47.1	61	0	0	0	1	0	0	0	0	0	0	0	0	DraIV_6-22	CZE	OTHER	MPI/MPGC_Cologne	central_europe	GS	34.2887	36	0	0	0	0	0	0
5993|T184-R1	5993|G184	TIR,NB,LRR	TIR,NB,LRR	TNL	TNL	canonical	85	62	85.1	57	0	0	0	1	0	0	0	0	0	0	0	0	DraIV_6-22	CZE	OTHER	MPI/MPGC_Cologne	central_europe	GS	34.2887	94	0	0	0	1	0	0
5993|T188-R1	5993|G188	RPW8,NB,PF00412,PF12315	RPW8,NB,PF00412,PF12315	RNX	R(C,N)X	noncanonical	117	58	117.1	52	0	0	0	0	0	0	0	0	0	0	0	0	DraIV_6-22	CZE	OTHER	MPI/MPGC_Cologne	central_europe	GS	34.2887	24	0	0	0	0	0	0
5993|T190-R1	5993|G190	TIR,NB	TIR,NB	TN	TN	canonical	13	83	13.1	8	0	0	0	1	0	0	0	0	0	0	0	0	DraIV_6-22	CZE	OTHER	MPI/MPGC_Cologne	central_europe	GS	34.2887	16	0	0	0	1	1	0
5993|T191-R1	5993|G191	TIR,NB,LRR	TIR,NB,LRR	TNL	TNL	canonical	171	39	171.1	36	0	0	0	1	0	0	0	0	0	0	0	0	DraIV_6-22	CZE	OTHER	MPI/MPGC_Cologne	central_europe	GS	34.2887	15	0	0	0	0	1	0
5993|T194-R1	5993|G194	TIR,NB	TIR,NB	TN	TN	canonical	245	13	245.1	11	0	0	0	0	0	0	0	0	0	0	0	0	DraIV_6-22	CZE	OTHER	MPI/MPGC_Cologne	central_europe	GS	34.2887	74	0	0	0	0	0	0
5993|T195-R1	5993|G195	TIR,NB,LRR	TIR,NB,LRR	TNL	TNL	canonical	5	125	5.1	26	0	0	0	0	0	0	0	0	0	0	0	0	DraIV_6-22	CZE	OTHER	MPI/MPGC_Cologne	central_europe	GS	34.2887	95	0	0	0	0	0	0
5993|T199-R1	5993|G199	TIR,NB,LRR	TIR,NB,LRR	TNL	TNL	canonical	91	61	91.1	58	0	0	0	1	0	0	0	0	0	0	0	0	DraIV_6-22	CZE	OTHER	MPI/MPGC_Cologne	central_europe	GS	34.2887	10	0	0	0	0	0	0
5993|T200-R1	5993|G200	NB	NB	N	N	canonical	130	55	130.1	52	0	0	0	1	0	0	0	0	0	0	0	0	DraIV_6-22	CZE	OTHER	MPI/MPGC_Cologne	central_europe	GS	34.2887	1	0	0	0	1	0	0
5993|T202-R1	5993|G202	NB,LRR	NB,LRR	NL	NL	canonical	25	67	25.1	59	0	0	0	1	0	0	0	0	0	0	0	0	DraIV_6-22	CZE	OTHER	MPI/MPGC_Cologne	central_europe	GS	34.2887	84	0	0	0	0	0	0
5993|T203-R1	5993|G203	Coil,NB,LRR,PF04548,PF00069	Coil,NB,LRR,PF04548,PF00069	CNLX	C(N,L)X	noncanonical	49	65	49.1	59	0	1	0	1	0	0	0	0	0	0	0	0	DraIV_6-22	CZE	OTHER	MPI/MPGC_Cologne	central_europe	GS	34.2887	82	0	0	0	1	0	0
5993|T207-R1	5993|G207	TIR,NB,LRR	TIR,NB,LRR	TNL	TNL	canonical	125	57	125.1	53	0	0	0	0	0	0	0	0	0	0	0	0	DraIV_6-22	CZE	OTHER	MPI/MPGC_Cologne	central_europe	GS	34.2887	7	0	0	0	0	0	0
5993|T208-R1	5993|G208	TIR,NB	TIR,NB	TN	TN	canonical	145	50	145.1	46	0	0	0	0	0	0	0	0	0	0	0	0	DraIV_6-22	CZE	OTHER	MPI/MPGC_Cologne	central_europe	GS	34.2887	96	0	0	0	0	0	0
5993|T212-R1	5993|G212	TIR,NB,LRR	TIR,NB,LRR	TNL	TNL	canonical	184	33	184.5	9	0	0	0	0	0	0	0	0	0	0	0	0	DraIV_6-22	CZE	OTHER	MPI/MPGC_Cologne	central_europe	GS	34.2887	56	0	0	0	1	1	0
5993|T213-R1	5993|G213	NB,LRR	NB,LRR	NL	NL	canonical	NA	0	1107	1	0	0	0	0	1	0	0	0	0	0	0	0	DraIV_6-22	CZE	OTHER	MPI/MPGC_Cologne	central_europe	GS	34.2887	11	0	0	0	0	0	0
5993|T214-R1	5993|G214	Coil,NB,LRR	Coil,NB,LRR	CNL	CNL	canonical	134	54	134.5	6	0	0	0	0	0	0	0	0	0	0	0	0	DraIV_6-22	CZE	OTHER	MPI/MPGC_Cologne	central_europe	GS	34.2887	13	0	0	0	1	0	0
5993|T219-R1	5993|G219	TIR,NB,LRR	TIR,NB,LRR	TNL	TNL	canonical	74	63	74.1	56	0	1	0	0	0	0	0	1	0	0	0	1	DraIV_6-22	CZE	OTHER	MPI/MPGC_Cologne	central_europe	GS	34.2887	0	0	0	0	0	0	0
5993|T221-R1	5993|G221	TIR,NB,LRR	TIR,NB,LRR	TNL	TNL	canonical	99	61	99.1	58	0	0	0	0	0	0	0	0	0	0	0	0	DraIV_6-22	CZE	OTHER	MPI/MPGC_Cologne	central_europe	GS	34.2887	18	0	0	0	0	0	0
5993|T224-R1	5993|G224	NB	NB	N	N	canonical	114	59	114.1	53	0	0	0	0	0	0	0	0	0	0	0	0	DraIV_6-22	CZE	OTHER	MPI/MPGC_Cologne	central_europe	GS	34.2887	79	0	0	0	0	0	0
5993|T228-R1	5993|G228	Coil,NB	Coil,NB	CN	CN	canonical	270	8	1121	1	0	0	0	0	0	0	0	0	0	0	0	0	DraIV_6-22	CZE	OTHER	MPI/MPGC_Cologne	central_europe	GS	34.2887	7	0	0	0	0	1	1
5993|T231-R1	5993|G231	NB	NB	N	N	canonical	309	5	309.1	5	0	0	0	0	0	0	0	0	0	0	0	0	DraIV_6-22	CZE	OTHER	MPI/MPGC_Cologne	central_europe	GS	34.2887	6	0	0	0	1	1	0
5993|T236-R1	5993|G236	Coil,NB,LRR	Coil,NB,LRR	CNL	CNL	canonical	127	56	127.1	54	0	0	0	0	0	0	0	0	0	0	0	0	DraIV_6-22	CZE	OTHER	MPI/MPGC_Cologne	central_europe	GS	34.2887	90	0	0	0	0	0	0
5993|T239-R1	5993|G239	TIR,NB,LRR	TIR,NB,LRR	TNL	TNL	canonical	10	95	10.2	25	0	0	0	0	0	0	0	0	0	0	0	0	DraIV_6-22	CZE	OTHER	MPI/MPGC_Cologne	central_europe	GS	34.2887	100	0	0	0	1	0	0
5993|T240-R1	5993|G240	TIR,NB,LRR	TIR,NB,LRR	TNL	TNL	canonical	69	63	69.1	58	0	0	0	0	0	0	0	0	0	0	0	0	DraIV_6-22	CZE	OTHER	MPI/MPGC_Cologne	central_europe	GS	34.2887	9	0	0	1	0	1	0
5993|T244-R1	5993|G244	TIR,NB,LRR	TIR,NB,LRR	TNL	TNL	canonical	161	42	161.1	38	0	0	0	0	0	0	0	0	0	0	0	0	DraIV_6-22	CZE	OTHER	MPI/MPGC_Cologne	central_europe	GS	34.2887	0	0	0	0	0	0	0
5993|T247-R1	5993|G247	TIR,NB,LRR,TIR,NB,LRR	TIR,NB,LRR	TNL	TNL	canonical	1	154	1.5	6	0	0	0	0	0	0	0	0	0	0	0	0	DraIV_6-22	CZE	OTHER	MPI/MPGC_Cologne	central_europe	GS	34.2887	97	0	0	0	1	0	0
5993|T249.2-R1	5993|G249.2	NB	NB	N	N	canonical	54	64	54.1	60	1	0	0	0	0	0	0	0	0	0	0	0	DraIV_6-22	CZE	OTHER	MPI/MPGC_Cologne	central_europe	GS	34.2887	81	0	0	0	0	0	0
5993|T250-R1	5993|G250	NB	NB	N	N	canonical	76	63	76.1	51	0	0	0	0	0	0	0	0	0	0	0	0	DraIV_6-22	CZE	OTHER	MPI/MPGC_Cologne	central_europe	GS	34.2887	97	0	0	0	0	0	0
5993|T254-R1	5993|G254	TIR,NB,LRR	TIR,NB,LRR	TNL	TNL	canonical	240	15	240.1	14	0	0	0	0	0	0	0	0	0	0	0	0	DraIV_6-22	CZE	OTHER	MPI/MPGC_Cologne	central_europe	GS	34.2887	6	0	0	0	0	0	0
5993|T256-R1	5993|G256	RPW8,NB	RPW8,NB	RN	R(C)N	canonical	59	64	59.1	62	0	0	0	0	0	0	0	0	0	0	0	0	DraIV_6-22	CZE	OTHER	MPI/MPGC_Cologne	central_europe	GS	34.2887	100	0	0	1	1	0	0
5993|T260-R1	5993|G260	TIR,NB,LRR,LRR	TIR,NB,LRR	TNL	TNL	canonical	159	43	159.1	40	0	0	0	0	0	0	0	0	0	0	0	0	DraIV_6-22	CZE	OTHER	MPI/MPGC_Cologne	central_europe	GS	34.2887	83	0	1	1	0	1	0
5993|T266-R1	5993|G266	TIR,NB,LRR	TIR,NB,LRR	TNL	TNL	canonical	10	95	10.8	16	0	0	0	0	0	0	0	0	0	0	0	0	DraIV_6-22	CZE	OTHER	MPI/MPGC_Cologne	central_europe	GS	34.2887	92	0	0	1	0	0	0
5993|T268-R1	5993|G268	TIR	TIR	T	T(L)	canonical	231	17	231.1	15	0	0	0	0	0	0	0	0	0	0	0	0	DraIV_6-22	CZE	OTHER	MPI/MPGC_Cologne	central_europe	GS	34.2887	0	0	0	0	0	1	0
5993|T271-R1	5993|G271	TIR,NB,LRR	TIR,NB,LRR	TNL	TNL	canonical	37	66	37.1	63	0	0	0	0	0	0	0	0	0	0	0	0	DraIV_6-22	CZE	OTHER	MPI/MPGC_Cologne	central_europe	GS	34.2887	3	0	0	0	0	0	0
5993|T274-R1	5993|G274	TIR	TIR	T	T(L)	canonical	123	57	123.1	53	0	0	0	0	0	0	0	0	0	0	0	0	DraIV_6-22	CZE	OTHER	MPI/MPGC_Cologne	central_europe	GS	34.2887	1	0	0	0	1	0	0
5993|T278-R1	5993|G278	Coil,NB	Coil,NB	CN	CN	canonical	12	86	12.2	20	0	0	0	0	0	0	0	0	0	0	0	0	DraIV_6-22	CZE	OTHER	MPI/MPGC_Cologne	central_europe	GS	34.2887	17	0	0	1	1	0	0
5993|T282.1-R1	5993|G282.1	TIR,NB,LRR	TIR,NB,LRR	TNL	TNL	canonical	20	69	20.1	56	1	0	0	0	0	0	0	0	0	0	0	0	DraIV_6-22	CZE	OTHER	MPI/MPGC_Cologne	central_europe	GS	34.2887	99	0	0	0	0	0	0
5993|T285-R1	5993|G285	TIR,NB,LRR	TIR,NB,LRR	TNL	TNL	canonical	63	64	63.1	58	0	0	0	0	0	0	0	0	0	0	0	0	DraIV_6-22	CZE	OTHER	MPI/MPGC_Cologne	central_europe	GS	34.2887	66	0	0	0	0	0	0
5993|T290-R1	5993|G290	Coil,NB	Coil,NB	CN	CN	canonical	61	64	61.1	58	0	0	0	0	0	0	0	0	0	0	0	0	DraIV_6-22	CZE	OTHER	MPI/MPGC_Cologne	central_europe	GS	34.2887	97	0	0	0	1	0	0
5993|T294-R1	5993|G294	TIR,NB,LRR	TIR,NB,LRR	TNL	TNL	canonical	73	63	73.1	59	0	0	0	0	0	0	0	0	0	0	0	0	DraIV_6-22	CZE	OTHER	MPI/MPGC_Cologne	central_europe	GS	34.2887	99	0	0	1	0	1	0
5993|T296-R1	5993|G296	RPW8,NB	RPW8,NB	RN	R(C)N	canonical	35	66	35.1	61	0	0	0	0	0	0	0	0	0	0	0	0	DraIV_6-22	CZE	OTHER	MPI/MPGC_Cologne	central_europe	GS	34.2887	100	0	0	0	0	0	0
5993|T301-R1	5993|G301	TIR,NB,PF08381,PF08381	TIR,NB,PF08381	TNX	T(N,L)X	noncanonical	154	46	154.1	43	0	0	0	0	0	0	0	0	0	0	0	0	DraIV_6-22	CZE	OTHER	MPI/MPGC_Cologne	central_europe	GS	34.2887	82	0	0	1	1	0	0
5993|T304-R1	5993|G304	TIR,NB,LRR	TIR,NB,LRR	TNL	TNL	canonical	39	66	39.1	60	0	0	0	0	0	0	0	0	0	0	0	0	DraIV_6-22	CZE	OTHER	MPI/MPGC_Cologne	central_europe	GS	34.2887	100	0	0	0	0	0	0
5993|T309-R1	5993|G309	Coil,NB	Coil,NB	CN	CN	canonical	134	54	134.4	17	0	1	0	0	0	0	0	0	0	0	1	1	DraIV_6-22	CZE	OTHER	MPI/MPGC_Cologne	central_europe	GS	34.2887	4	0	0	1	0	0	0
5993|T312-R1	5993|G312	NB,LRR	NB,LRR	NL	NL	canonical	316	4	778	3	0	0	0	0	1	0	0	0	0	0	0	0	DraIV_6-22	CZE	OTHER	MPI/MPGC_Cologne	central_europe	GS	34.2887	19	0	0	0	1	0	0
5993|T313-R1	5993|G313	TIR,Coil	TIR,Coil	T	T(L)	canonical	136	53	136.1	46	0	0	0	0	0	0	0	0	0	0	0	0	DraIV_6-22	CZE	OTHER	MPI/MPGC_Cologne	central_europe	GS	34.2887	0	0	0	0	0	0	0
5993|T314-R1	5993|G314	TIR,NB,LRR	TIR,NB,LRR	TNL	TNL	canonical	120	58	120.1	53	0	0	0	0	0	0	0	0	0	0	0	0	DraIV_6-22	CZE	OTHER	MPI/MPGC_Cologne	central_europe	GS	34.2887	91	0	0	0	0	1	0
5993|T316-R1	5993|G316	Coil,NB	Coil,NB	CN	CN	canonical	6	122	6.14	7	0	0	0	0	0	0	0	0	0	0	0	0	DraIV_6-22	CZE	OTHER	MPI/MPGC_Cologne	central_europe	GS	34.2887	100	0	0	0	0	0	0
5993|T320-R1	5993|G320	NB	NB	N	N	canonical	135	54	135.13	6	0	0	0	0	0	0	0	0	0	0	0	0	DraIV_6-22	CZE	OTHER	MPI/MPGC_Cologne	central_europe	GS	34.2887	24	0	1	0	1	1	0
5993|T321-R1	5993|G321	TIR,LRR	TIR,LRR	TL	T(L)	canonical	NA	0	1185	1	0	0	0	0	0	0	0	0	0	0	0	0	DraIV_6-22	CZE	OTHER	MPI/MPGC_Cologne	central_europe	GS	34.2887	91	0	0	0	1	0	0
5993|T323-R1	5993|G323	Coil,NB	Coil,NB	CN	CN	canonical	6	122	6.8	4	0	1	0	0	0	0	0	0	0	0	0	0	DraIV_6-22	CZE	OTHER	MPI/MPGC_Cologne	central_europe	GS	34.2887	100	0	0	1	0	1	0
5993|T329-R1	5993|G329	Coil,NB,LRR	Coil,NB,LRR	CNL	CNL	canonical	NA	0	1024	1	0	0	0	0	1	0	0	0	0	0	0	0	DraIV_6-22	CZE	OTHER	MPI/MPGC_Cologne	central_europe	GS	34.2887	16	0	0	0	0	0	0
5993|T336-R1	5993|G336	NB	NB	N	N	canonical	33	66	33.1	59	0	0	0	0	0	0	0	0	0	0	0	0	DraIV_6-22	CZE	OTHER	MPI/MPGC_Cologne	central_europe	GS	34.2887	100	0	0	1	0	0	0
5993|T340-R1	5993|G340	TIR,NB,LRR	TIR,NB,LRR	TNL	TNL	canonical	5	125	5.4	26	0	0	0	0	0	0	0	0	0	0	0	0	DraIV_6-22	CZE	OTHER	MPI/MPGC_Cologne	central_europe	GS	34.2887	76	0	0	0	1	1	0
5993|T344-R1	5993|G344	Coil,NB,LRR	Coil,NB,LRR	CNL	CNL	canonical	97	61	97.1	56	0	0	0	0	0	0	0	0	0	0	0	0	DraIV_6-22	CZE	OTHER	MPI/MPGC_Cologne	central_europe	GS	34.2887	30	0	0	0	0	0	0
5993|T348-R1	5993|G348	NB	NB	N	N	canonical	17	71	17.3	33	0	0	0	0	0	0	0	0	0	0	0	0	DraIV_6-22	CZE	OTHER	MPI/MPGC_Cologne	central_europe	GS	34.2887	48	0	0	0	0	0	0
5993|T350.1-R1	5993|G350.1	Coil,NB,LRR	Coil,NB,LRR	CNL	CNL	canonical	68	63	68.1	58	1	0	0	0	0	0	0	0	0	0	0	0	DraIV_6-22	CZE	OTHER	MPI/MPGC_Cologne	central_europe	GS	34.2887	94	0	0	0	0	1	0
5993|T350.2-R1	5993|G350.2	Coil,NB,LRR	Coil,NB,LRR	CNL	CNL	canonical	66	63	66.1	58	1	0	0	0	0	0	0	0	0	0	0	0	DraIV_6-22	CZE	OTHER	MPI/MPGC_Cologne	central_europe	GS	34.2887	100	0	0	0	0	0	0
5993|T352-R1	5993|G352	TIR	TIR	T	T(L)	canonical	11	92	999	1	0	0	0	0	0	0	0	0	0	0	0	0	DraIV_6-22	CZE	OTHER	MPI/MPGC_Cologne	central_europe	GS	34.2887	0	0	0	0	1	1	1
5993|T354-R1	5993|G354	TIR,NB,LRR	TIR,NB,LRR	TNL	TNL	canonical	44	65	44.1	58	0	0	0	0	0	0	0	0	0	0	0	0	DraIV_6-22	CZE	OTHER	MPI/MPGC_Cologne	central_europe	GS	34.2887	35	0	0	0	1	0	0
5993|T357-R1	5993|G357	TIR,NB,LRR	TIR,NB,LRR	TNL	TNL	canonical	206	24	206.1	20	0	0	0	0	0	0	0	0	0	0	0	0	DraIV_6-22	CZE	OTHER	MPI/MPGC_Cologne	central_europe	GS	34.2887	94	0	0	0	1	0	0
5993|T359-R1	5993|G359	Coil,NB,NB	Coil,NB	CN	CN	canonical	14	82	14.3	8	0	0	0	0	0	0	0	0	0	0	0	0	DraIV_6-22	CZE	OTHER	MPI/MPGC_Cologne	central_europe	GS	34.2887	44	0	0	0	0	0	0
5993|T363-R1	5993|G363	Coil,NB	Coil,NB	CN	CN	canonical	15	80	15.1	8	0	0	0	0	0	0	0	0	0	0	0	0	DraIV_6-22	CZE	OTHER	MPI/MPGC_Cologne	central_europe	GS	34.2887	99	0	0	0	1	1	0
5993|T366.1-R1	5993|G366.1	TIR,NB,LRR	TIR,NB,LRR	TNL	TNL	canonical	89	61	89.1	57	1	0	0	0	0	0	0	0	0	0	0	0	DraIV_6-22	CZE	OTHER	MPI/MPGC_Cologne	central_europe	GS	34.2887	100	0	0	0	0	0	0
5993|T368-R1	5993|G368	Coil,NB,LRR	Coil,NB,LRR	CNL	CNL	canonical	8	101	8.2	15	0	0	0	0	0	0	0	0	0	0	0	0	DraIV_6-22	CZE	OTHER	MPI/MPGC_Cologne	central_europe	GS	34.2887	76	0	0	0	0	0	0
5993|T373-R1	5993|G373	TIR,NB,LRR,LRR,LRR	TIR,NB,LRR	TNL	TNL	canonical	4	130	4.13	14	0	0	0	0	0	0	0	0	0	0	0	0	DraIV_6-22	CZE	OTHER	MPI/MPGC_Cologne	central_europe	GS	34.2887	99	0	0	0	0	0	0
5993|T374-R1	5993|G374	TIR,NB,LRR	TIR,NB,LRR	TNL	TNL	canonical	112	59	112.1	56	0	0	0	0	0	0	0	0	0	0	0	0	DraIV_6-22	CZE	OTHER	MPI/MPGC_Cologne	central_europe	GS	34.2887	94	0	0	1	0	0	0
5993|T378-R1	5993|G378	TIR,NB	TIR,NB	TN	TN	canonical	40	66	40.1	61	0	0	0	0	0	0	0	0	0	0	0	0	DraIV_6-22	CZE	OTHER	MPI/MPGC_Cologne	central_europe	GS	34.2887	0	0	0	0	0	0	0
5993|T380-R1	5993|G380	TIR,NB,LRR	TIR,NB,LRR	TNL	TNL	canonical	50	65	50.1	61	0	0	0	0	0	0	0	0	0	0	0	0	DraIV_6-22	CZE	OTHER	MPI/MPGC_Cologne	central_europe	GS	34.2887	0	0	0	1	0	1	0
5993|T385-R1	5993|G385	NB,NB,LRR	NB,LRR	NL	NL	canonical	65	63	65.1	58	0	0	0	0	0	0	0	0	0	0	0	0	DraIV_6-22	CZE	OTHER	MPI/MPGC_Cologne	central_europe	GS	34.2887	30	0	0	0	0	0	0
5993|T389-R1	5993|G389	NB,LRR	NB,LRR	NL	NL	canonical	27	67	27.1	62	0	0	0	0	0	0	0	0	0	0	0	0	DraIV_6-22	CZE	OTHER	MPI/MPGC_Cologne	central_europe	GS	34.2887	100	0	0	0	0	0	0
5993|T391-R1	5993|G391	NB,LRR	NB,LRR	NL	NL	canonical	238	15	238.3	4	0	0	0	0	0	0	0	0	0	0	0	0	DraIV_6-22	CZE	OTHER	MPI/MPGC_Cologne	central_europe	GS	34.2887	88	0	0	0	1	0	0
5993|T392-R1	5993|G392	TIR	TIR	T	T(L)	canonical	248	12	248.1	11	0	0	0	0	0	0	0	0	0	0	0	0	DraIV_6-22	CZE	OTHER	MPI/MPGC_Cologne	central_europe	GS	34.2887	33	0	0	0	0	0	0
5993|T395-R1	5993|G395	TIR,NB,LRR	TIR,NB,LRR	TNL	TNL	canonical	36	66	36.1	60	0	0	0	0	0	0	0	0	0	0	0	0	DraIV_6-22	CZE	OTHER	MPI/MPGC_Cologne	central_europe	GS	34.2887	99	0	0	0	0	0	0
5993|T400-R1	5993|G400	Coil,NB,LRR	Coil,NB,LRR	CNL	CNL	canonical	83	62	83.1	60	0	0	0	0	0	0	0	0	0	0	0	0	DraIV_6-22	CZE	OTHER	MPI/MPGC_Cologne	central_europe	GS	34.2887	72	0	0	0	0	0	0
5993|T403-R1	5993|G403	TIR,NB,LRR,LRR	TIR,NB,LRR	TNL	TNL	canonical	96	61	96.1	54	0	0	0	0	0	0	0	0	0	0	0	0	DraIV_6-22	CZE	OTHER	MPI/MPGC_Cologne	central_europe	GS	34.2887	99	0	0	0	0	0	0
5993|T408-R1	5993|G408	Coil,NB,LRR	Coil,NB,LRR	CNL	CNL	canonical	7	115	7.7	12	0	0	0	0	0	0	0	0	0	0	0	0	DraIV_6-22	CZE	OTHER	MPI/MPGC_Cologne	central_europe	GS	34.2887	78	0	0	0	0	0	0
5993|T411-R1	5993|G411	Coil,NB	Coil,NB	CN	CN	canonical	156	45	156.1	43	0	0	0	0	0	0	0	0	0	0	0	0	DraIV_6-22	CZE	OTHER	MPI/MPGC_Cologne	central_europe	GS	34.2887	98	0	0	0	0	0	0
5993|T414-R1	5993|G414	TIR,NB,TIR,NB,LRR,LRR,LRR	TIR,NB,LRR	TNL	TNL	canonical	21	69	21.1	62	0	0	0	0	0	0	0	0	0	0	0	0	DraIV_6-22	CZE	OTHER	MPI/MPGC_Cologne	central_europe	GS	34.2887	17	0	0	1	0	1	0
5993|T416-R1	5993|G416	TIR,NB,LRR	TIR,NB,LRR	TNL	TNL	canonical	26	67	26.1	63	0	0	0	0	0	0	0	0	0	0	0	0	DraIV_6-22	CZE	OTHER	MPI/MPGC_Cologne	central_europe	GS	34.2887	50	0	0	0	0	1	0
5993|T419-R1	5993|G419	NB,LRR	NB,LRR	NL	NL	canonical	238	15	238.6	1	0	0	0	0	0	0	0	0	0	0	0	0	DraIV_6-22	CZE	OTHER	MPI/MPGC_Cologne	central_europe	GS	34.2887	94	0	0	0	1	0	0
5993|T421-R1	5993|G421	TIR,NB,LRR	TIR,NB,LRR	TNL	TNL	canonical	77	63	77.1	58	0	0	0	0	0	0	0	0	0	0	0	0	DraIV_6-22	CZE	OTHER	MPI/MPGC_Cologne	central_europe	GS	34.2887	100	0	0	0	0	1	0
5993|T423-R1	5993|G423	RPW8,NB	RPW8,NB	RN	R(C)N	canonical	55	64	55.1	53	0	0	0	0	0	0	0	0	0	0	0	0	DraIV_6-22	CZE	OTHER	MPI/MPGC_Cologne	central_europe	GS	34.2887	90	0	0	0	1	1	0
5993|T426-R1	5993|G426	TIR	TIR	T	T(L)	canonical	11	92	11.18	3	0	0	0	0	0	0	0	0	0	0	0	0	DraIV_6-22	CZE	OTHER	MPI/MPGC_Cologne	central_europe	GS	34.2887	0	0	0	0	1	1	0
5993|T427-R1	5993|G427	TIR,NB,LRR	TIR,NB,LRR	TNL	TNL	canonical	170	39	170.1	30	0	0	0	0	0	0	0	0	0	0	0	0	DraIV_6-22	CZE	OTHER	MPI/MPGC_Cologne	central_europe	GS	34.2887	19	0	0	0	1	1	0
5993|T429-R1	5993|G429	PF00635,PF00635,TIR	PF00635,TIR	TX	T(N,L)X	noncanonical	169	39	169.1	36	0	0	0	0	0	0	0	0	0	0	0	0	DraIV_6-22	CZE	OTHER	MPI/MPGC_Cologne	central_europe	GS	34.2887	62	0	0	0	0	1	0
5993|T432-R1	5993|G432	TIR	TIR	T	T(L)	canonical	95	61	95.1	58	0	0	0	0	0	0	0	0	0	0	0	0	DraIV_6-22	CZE	OTHER	MPI/MPGC_Cologne	central_europe	GS	34.2887	84	0	0	0	1	1	0
5993|T434-R1	5993|G434	TIR	TIR	T	T(L)	canonical	NA	0	1097	1	0	0	0	0	0	0	0	0	0	0	0	0	DraIV_6-22	CZE	OTHER	MPI/MPGC_Cologne	central_europe	GS	34.2887	12	0	0	0	0	1	0
5993|T439.1-R1	5993|G439.1	Coil,NB	Coil,NB	CN	CN	canonical	56	64	56.1	59	1	0	0	0	0	0	0	0	0	0	0	0	DraIV_6-22	CZE	OTHER	MPI/MPGC_Cologne	central_europe	GS	34.2887	100	0	0	0	0	0	0
5993|T441-R1	5993|G441	Coil,NB	Coil,NB	CN	CN	canonical	101	61	101.1	56	0	0	0	0	0	0	0	0	0	0	0	0	DraIV_6-22	CZE	OTHER	MPI/MPGC_Cologne	central_europe	GS	34.2887	100	0	0	0	0	0	0
5993|T444-R1	5993|G444	NB	NB	N	N	canonical	104	60	104.1	54	0	0	0	0	0	0	0	0	0	0	0	0	DraIV_6-22	CZE	OTHER	MPI/MPGC_Cologne	central_europe	GS	34.2887	100	0	0	0	0	0	0
5993|T447-R1	5993|G447	TIR,NB,LRR	TIR,NB,LRR	TNL	TNL	canonical	60	64	60.1	56	0	0	0	0	0	0	0	0	0	0	0	0	DraIV_6-22	CZE	OTHER	MPI/MPGC_Cologne	central_europe	GS	34.2887	0	0	0	0	1	0	0
5993|T449-R1	5993|G449	Coil,NB,LRR	Coil,NB,LRR	CNL	CNL	canonical	271	8	271.1	7	0	0	0	0	0	0	0	0	0	0	0	0	DraIV_6-22	CZE	OTHER	MPI/MPGC_Cologne	central_europe	GS	34.2887	96	0	0	0	1	0	0
5993|T452-R1	5993|G452	NB	NB	N	N	canonical	103	60	103.1	56	0	0	0	0	0	0	0	0	0	0	0	0	DraIV_6-22	CZE	OTHER	MPI/MPGC_Cologne	central_europe	GS	34.2887	0	0	0	0	0	0	0
5993|T455-R1	5993|G455	TIR	TIR	T	T(L)	canonical	150	49	150.1	47	0	0	0	0	0	0	0	0	0	0	0	0	DraIV_6-22	CZE	OTHER	MPI/MPGC_Cologne	central_europe	GS	34.2887	4	0	0	0	1	1	0
5993|T456-R1	5993|G456	TIR,PF14223	TIR,PF14223	TX	T(N,L)X	noncanonical	192	30	1505	1	0	0	0	0	0	0	0	0	0	0	0	0	DraIV_6-22	CZE	OTHER	MPI/MPGC_Cologne	central_europe	GS	34.2887	0	0	0	0	1	1	1
5993|T458-R1	5993|G458	TIR,NB	TIR,NB	TN	TN	canonical	146	50	146.1	46	0	0	0	0	0	0	0	0	0	0	0	0	DraIV_6-22	CZE	OTHER	MPI/MPGC_Cologne	central_europe	GS	34.2887	43	0	0	0	1	0	0
5993|T471-R1	5993|G471	NB	NB	N	N	canonical	207	24	207.1	24	0	0	0	0	0	0	0	0	0	0	0	0	DraIV_6-22	CZE	OTHER	MPI/MPGC_Cologne	central_europe	GS	34.2887	0	0	0	0	0	0	0
5993|T477-R1	5993|G477	TIR,NB,LRR,LRR	TIR,NB,LRR	TNL	TNL	canonical	4	130	4.14	8	0	0	0	0	0	0	0	0	0	0	0	0	DraIV_6-22	CZE	OTHER	MPI/MPGC_Cologne	central_europe	GS	34.2887	98	0	0	0	0	0	0
5993|T481-R1	5993|G481	TIR	TIR	T	T(L)	canonical	119	58	119.1	52	0	1	0	0	1	0	0	0	0	0	0	0	DraIV_6-22	CZE	OTHER	MPI/MPGC_Cologne	central_europe	GS	34.2887	0	0	0	0	1	0	0
5993|T484-R1	5993|G484	TIR	TIR	T	T(L)	canonical	119	58	1503	1	0	0	0	0	0	0	0	0	0	0	0	0	DraIV_6-22	CZE	OTHER	MPI/MPGC_Cologne	central_europe	GS	34.2887	0	0	0	0	1	0	1
5993|T486-R1	5993|G486	TIR,NB,LRR	TIR,NB,LRR	TNL	TNL	canonical	28	66	28.1	59	0	0	0	0	0	0	0	0	0	0	0	0	DraIV_6-22	CZE	OTHER	MPI/MPGC_Cologne	central_europe	GS	34.2887	99	0	0	1	0	0	0
5993|T488-R1	5993|G488	TIR	TIR	T	T(L)	canonical	98	61	98.1	56	0	0	0	0	0	0	0	0	0	0	0	0	DraIV_6-22	CZE	OTHER	MPI/MPGC_Cologne	central_europe	GS	34.2887	0	0	0	0	1	0	0
5993|T492-R1	5993|G492	TIR	TIR	T	T(L)	canonical	45	65	45.5	15	0	0	0	0	0	0	0	0	0	0	0	0	DraIV_6-22	CZE	OTHER	MPI/MPGC_Cologne	central_europe	GS	34.2887	0	0	0	0	1	0	0
5993|T505-R1	5993|G505	TIR,NB,LRR	TIR,NB,LRR	TNL	TNL	canonical	110	59	110.1	54	0	0	0	0	0	0	0	0	0	0	0	0	DraIV_6-22	CZE	OTHER	MPI/MPGC_Cologne	central_europe	GS	34.2887	70	0	0	0	0	0	0
5993|T507-R1	5993|G507	NB,LRR	NB,LRR	NL	NL	canonical	175	37	175.1	34	0	0	0	0	1	0	0	0	0	0	0	0	DraIV_6-22	CZE	OTHER	MPI/MPGC_Cologne	central_europe	GS	34.2887	0	0	0	0	0	0	0
5993|T508.2-R1	5993|G508.2	TIR	TIR	T	T(L)	canonical	196	27	196.1	27	1	0	0	0	0	1	0	0	0	0	0	0	DraIV_6-22	CZE	OTHER	MPI/MPGC_Cologne	central_europe	GS	34.2887	0	0	0	0	0	0	0
5993|T511-R1	5993|G511	TIR,TIR	TIR	T	T(L)	canonical	52	64	52.1	58	0	0	0	0	0	0	0	0	0	0	0	0	DraIV_6-22	CZE	OTHER	MPI/MPGC_Cologne	central_europe	GS	34.2887	20	0	0	0	0	0	0
5993|T521-R1	5993|G521	TIR	TIR	T	T(L)	canonical	121	57	121.1	55	0	0	0	0	0	0	0	0	0	0	0	0	DraIV_6-22	CZE	OTHER	MPI/MPGC_Cologne	central_europe	GS	34.2887	59	0	0	0	1	0	0
5993|T529.2-R1	5993|G529.2	TIR,PF04859	TIR,PF04859	TX	T(N,L)X	noncanonical	124	57	124.1	53	1	0	0	0	0	0	0	0	0	0	0	0	DraIV_6-22	CZE	OTHER	MPI/MPGC_Cologne	central_europe	GS	34.2887	37	0	0	0	1	1	0
5993|T538-R1	5993|G538	NB	NB	N	N	canonical	260	10	260.1	9	0	0	0	0	0	0	0	0	0	0	0	0	DraIV_6-22	CZE	OTHER	MPI/MPGC_Cologne	central_europe	GS	34.2887	0	0	0	0	1	0	0
5993|T544-R1	5993|G544	NB	NB	N	N	canonical	93	61	93.1	56	0	0	0	0	0	0	0	0	0	0	0	0	DraIV_6-22	CZE	OTHER	MPI/MPGC_Cologne	central_europe	GS	34.2887	1	0	0	0	0	0	0
5993|T552-R1	5993|G552	TIR	TIR	T	T(L)	canonical	158	44	158.1	42	0	0	0	0	0	0	0	0	0	0	0	0	DraIV_6-22	CZE	OTHER	MPI/MPGC_Cologne	central_europe	GS	34.2887	0	0	0	0	1	0	0
5993|T554-R1	5993|G554	NB	NB	N	N	canonical	193	30	193.1	29	0	0	0	0	0	0	0	0	0	0	0	0	DraIV_6-22	CZE	OTHER	MPI/MPGC_Cologne	central_europe	GS	34.2887	0	0	0	1	0	1	0
5993|T566-R1	5993|G566	TIR	TIR	T	T(L)	canonical	227	18	227.1	18	0	0	0	0	0	0	0	0	0	0	0	0	DraIV_6-22	CZE	OTHER	MPI/MPGC_Cologne	central_europe	GS	34.2887	0	0	0	0	0	0	0
5993|T577-R1	5993|G577	TIR	TIR	T	T(L)	canonical	194	29	194.1	26	0	0	0	0	0	0	0	0	0	0	0	0	DraIV_6-22	CZE	OTHER	MPI/MPGC_Cologne	central_europe	GS	34.2887	0	0	0	0	1	0	0
5993|T588-R1	5993|G588	TIR,NB,LRR	TIR,NB,LRR	TNL	TNL	canonical	92	61	92.1	56	0	0	0	0	0	0	0	0	0	0	0	0	DraIV_6-22	CZE	OTHER	MPI/MPGC_Cologne	central_europe	GS	34.2887	39	0	0	0	0	0	0
5993|T593-R1	5993|G593	NB	NB	N	N	canonical	126	56	126.1	53	0	0	0	0	0	0	0	0	0	0	0	0	DraIV_6-22	CZE	OTHER	MPI/MPGC_Cologne	central_europe	GS	34.2887	99	0	0	0	0	0	0
6899|T001-R1	6899|G001	TIR,NB,LRR,LRR	TIR,NB,LRR	TNL	TNL	canonical	16	71	16.11	10	0	1	0	0	0	0	0	1	0	0	1	0	Bay-0	GER	OTHER	MPI/MPGC_Cologne	ued	GS	31.8748	97	0	0	0	0	1	0
6899|T003-R1	6899|G003	TIR	TIR	T	T(L)	canonical	266	9	266.1	9	0	0	0	0	0	0	0	0	0	0	0	0	Bay-0	GER	OTHER	MPI/MPGC_Cologne	ued	GS	31.8748	0	0	0	0	0	0	0
6899|T004-R1	6899|G004	TIR	TIR	T	T(L)	canonical	283	7	283.1	7	0	0	0	0	0	0	0	0	0	0	0	0	Bay-0	GER	OTHER	MPI/MPGC_Cologne	ued	GS	31.8748	0	0	0	0	0	0	0
6899|T005-R1	6899|G005	NB	NB	N	N	canonical	234	16	234.2	3	0	0	0	0	0	0	0	0	0	0	0	0	Bay-0	GER	OTHER	MPI/MPGC_Cologne	ued	GS	31.8748	13	0	0	0	1	0	0
6899|T007-R1	6899|G007	TIR	TIR	T	T(L)	canonical	178	35	1056	1	0	0	0	0	0	0	0	0	0	0	0	0	Bay-0	GER	OTHER	MPI/MPGC_Cologne	ued	GS	31.8748	7	0	0	0	1	1	1
6899|T010-R1	6899|G010	TIR,NB,LRR,LRR,LRR	TIR,NB,LRR	TNL	TNL	canonical	4	130	4.16	19	0	0	0	0	0	0	0	0	0	0	0	0	Bay-0	GER	OTHER	MPI/MPGC_Cologne	ued	GS	31.8748	98	0	0	1	0	1	0
6899|T013.1-R1	6899|G013.1	TIR,NB,LRR	TIR,NB,LRR	TNL	TNL	canonical	163	41	163.3	17	1	0	0	0	0	0	0	0	0	0	0	0	Bay-0	GER	OTHER	MPI/MPGC_Cologne	ued	GS	31.8748	85	0	0	0	0	0	0
6899|T013.2-R1	6899|G013.2	TIR,NB,LRR	TIR,NB,LRR	TNL	TNL	canonical	216	21	216.3	9	1	0	0	0	0	0	0	0	0	0	0	0	Bay-0	GER	OTHER	MPI/MPGC_Cologne	ued	GS	31.8748	98	0	0	0	0	0	0
6899|T019-R1	6899|G019	TIR,NB,LRR	TIR,NB,LRR	TNL	TNL	canonical	100	61	100.1	57	0	0	0	0	0	0	0	0	0	0	0	0	Bay-0	GER	OTHER	MPI/MPGC_Cologne	ued	GS	31.8748	100	0	0	0	0	0	0
6899|T021-R1	6899|G021	TIR,NB,LRR	TIR,NB,LRR	TNL	TNL	canonical	155	46	155.1	40	0	1	0	0	0	0	0	0	0	0	0	0	Bay-0	GER	OTHER	MPI/MPGC_Cologne	ued	GS	31.8748	99	0	0	0	0	0	0
6899|T023-R1	6899|G023	TIR	TIR	T	T(L)	canonical	259	10	259.1	9	0	0	0	0	0	0	0	0	0	0	0	0	Bay-0	GER	OTHER	MPI/MPGC_Cologne	ued	GS	31.8748	26	0	0	0	0	0	0
6899|T024.1-R1	6899|G024.1	TIR,NB,LRR	TIR,NB,LRR	TNL	TNL	canonical	184	33	184.8	1	1	0	0	0	0	0	0	0	0	0	0	0	Bay-0	GER	OTHER	MPI/MPGC_Cologne	ued	GS	31.8748	32	0	0	0	1	0	0
6899|T025-R1	6899|G025	TIR	TIR	T	T(L)	canonical	232	17	232.1	16	0	0	0	0	0	0	0	0	0	0	0	0	Bay-0	GER	OTHER	MPI/MPGC_Cologne	ued	GS	31.8748	0	0	0	0	0	1	0
6899|T026-R1	6899|G026	TIR,NB,LRR	TIR,NB,LRR	TNL	TNL	canonical	160	42	160.1	37	0	0	0	0	0	0	0	0	0	0	0	0	Bay-0	GER	OTHER	MPI/MPGC_Cologne	ued	GS	31.8748	52	0	0	0	0	1	0
6899|T030-R1	6899|G030	Coil,NB,LRR	Coil,NB,LRR	CNL	CNL	canonical	7	115	7.2	6	0	0	0	0	0	0	0	0	0	0	0	0	Bay-0	GER	OTHER	MPI/MPGC_Cologne	ued	GS	31.8748	56	0	0	0	0	0	0
6899|T031-R1	6899|G031	Coil,NB,LRR	Coil,NB,LRR	CNL	CNL	canonical	134	54	134.12	1	0	0	0	0	0	0	0	0	0	0	0	0	Bay-0	GER	OTHER	MPI/MPGC_Cologne	ued	GS	31.8748	13	0	0	0	1	0	0
6899|T039-R1	6899|G039	Coil,NB,LRR	Coil,NB,LRR	CNL	CNL	canonical	7	115	7.16	10	0	0	0	0	0	0	0	0	0	0	0	0	Bay-0	GER	OTHER	MPI/MPGC_Cologne	ued	GS	31.8748	40	0	0	0	0	0	0
6899|T040-R1	6899|G040	Coil,NB,LRR	Coil,NB,LRR	CNL	CNL	canonical	187	32	187.1	24	0	0	0	0	0	0	0	0	0	0	0	0	Bay-0	GER	OTHER	MPI/MPGC_Cologne	ued	GS	31.8748	47	0	0	0	0	0	0
6899|T041-R1	6899|G041	Coil,NB	Coil,NB	CN	CN	canonical	NA	0	1608	1	0	1	0	0	0	0	0	1	0	0	1	1	Bay-0	GER	OTHER	MPI/MPGC_Cologne	ued	GS	31.8748	0	0	0	1	0	0	0
6899|T046-R1	6899|G046	TIR,NB,LRR	TIR,NB,LRR	TNL	TNL	canonical	128	55	128.1	49	0	0	0	0	0	0	0	0	0	0	0	0	Bay-0	GER	OTHER	MPI/MPGC_Cologne	ued	GS	31.8748	64	0	0	0	0	0	0
6899|T047-R1	6899|G047	TIR,NB,LRR	TIR,NB,LRR	TNL	TNL	canonical	142	50	142.1	45	0	0	0	0	0	0	0	0	0	0	0	0	Bay-0	GER	OTHER	MPI/MPGC_Cologne	ued	GS	31.8748	9	0	0	1	0	0	0
6899|T048-R1	6899|G048	TIR,NB,LRR	TIR,NB,LRR	TNL	TNL	canonical	23	67	23.1	58	0	0	0	0	0	0	0	0	0	0	0	0	Bay-0	GER	OTHER	MPI/MPGC_Cologne	ued	GS	31.8748	33	0	0	0	1	0	0
6899|T050-R1	6899|G050	TIR,NB,LRR	TIR,NB,LRR	TNL	TNL	canonical	183	34	183.1	31	0	0	0	0	0	0	0	0	0	0	0	0	Bay-0	GER	OTHER	MPI/MPGC_Cologne	ued	GS	31.8748	33	0	0	0	1	0	0
6899|T053-R1	6899|G053	TIR,NB,LRR,NB	TIR,NB,LRR	TNL	TNL	canonical	113	59	113.1	51	0	0	0	0	0	0	0	0	0	0	0	0	Bay-0	GER	OTHER	MPI/MPGC_Cologne	ued	GS	31.8748	1	0	0	0	1	1	0
6899|T054-R1	6899|G054	TIR	TIR	T	T(L)	canonical	177	36	177.1	34	0	0	0	0	0	0	0	0	0	0	0	0	Bay-0	GER	OTHER	MPI/MPGC_Cologne	ued	GS	31.8748	0	0	0	0	1	1	0
6899|T057-R1	6899|G057	TIR,NB,LRR	TIR,NB,LRR	TNL	TNL	canonical	80	62	80.1	56	0	0	1	0	0	0	0	0	0	0	0	0	Bay-0	GER	OTHER	MPI/MPGC_Cologne	ued	GS	31.8748	97	0	0	0	1	0	0
6899|T058-R1	6899|G058	NB,LRR,PF03106	NB,LRR,PF03106	NLX	N(L)X	noncanonical	94	61	94.1	55	0	0	1	0	0	0	0	0	0	0	0	0	Bay-0	GER	OTHER	MPI/MPGC_Cologne	ued	GS	31.8748	97	0	0	1	0	0	0
6899|T060-R1	6899|G060	TIR,NB	TIR,NB	TN	TN	canonical	38	66	1117	1	0	0	0	0	0	0	0	0	0	0	0	0	Bay-0	GER	OTHER	MPI/MPGC_Cologne	ued	GS	31.8748	1	0	0	0	0	0	1
6899|T061-R1	6899|G061	TIR,NB	TIR,NB	TN	TN	canonical	86	62	86.1	60	0	0	0	0	0	0	0	0	0	0	0	0	Bay-0	GER	OTHER	MPI/MPGC_Cologne	ued	GS	31.8748	52	0	0	0	0	0	0
6899|T063.1-R1	6899|G063.1	TIR	TIR	T	T(L)	canonical	167	40	167.1	37	1	0	0	0	0	0	0	0	0	0	0	0	Bay-0	GER	OTHER	MPI/MPGC_Cologne	ued	GS	31.8748	77	0	0	0	0	1	0
6899|T063.2-R1	6899|G063.2	TIR	TIR	T	T(L)	canonical	202	25	202.1	23	1	0	0	0	0	0	0	0	0	0	0	0	Bay-0	GER	OTHER	MPI/MPGC_Cologne	ued	GS	31.8748	29	0	1	0	0	0	0
6899|T064-R1	6899|G064	TIR,NB	TIR,NB	TN	TN	canonical	157	44	157.1	40	0	0	0	0	0	0	0	0	0	0	0	0	Bay-0	GER	OTHER	MPI/MPGC_Cologne	ued	GS	31.8748	64	0	0	0	1	1	0
6899|T065.1-R1	6899|G065.1	TIR	TIR	T	T(L)	canonical	122	57	122.1	54	1	0	0	0	0	0	0	0	0	0	0	0	Bay-0	GER	OTHER	MPI/MPGC_Cologne	ued	GS	31.8748	92	0	0	0	1	0	0
6899|T065.2-R1	6899|G065.2	TIR,NB	TIR,NB	TN	TN	canonical	34	66	34.1	56	1	0	0	0	0	0	0	0	0	0	0	0	Bay-0	GER	OTHER	MPI/MPGC_Cologne	ued	GS	31.8748	16	0	0	0	0	0	0
6899|T066-R1	6899|G066	TIR,NB,LRR	TIR,NB,LRR	TNL	TNL	canonical	88	62	88.1	58	0	0	0	0	0	0	0	0	0	0	0	0	Bay-0	GER	OTHER	MPI/MPGC_Cologne	ued	GS	31.8748	0	0	0	1	0	0	0
6899|T067-R1	6899|G067	TIR,NB,LRR	TIR,NB,LRR	TNL	TNL	canonical	148	50	148.1	44	0	0	0	1	0	0	0	0	0	0	0	0	Bay-0	GER	OTHER	MPI/MPGC_Cologne	ued	GS	31.8748	0	0	0	0	0	0	0
6899|T068-R1	6899|G068	TIR,NB	TIR,NB	TN	TN	canonical	147	50	147.1	44	0	0	0	1	0	0	0	0	0	0	0	0	Bay-0	GER	OTHER	MPI/MPGC_Cologne	ued	GS	31.8748	0	0	0	0	1	0	0
6899|T069-R1	6899|G069	TIR,NB,TIR,NB,LRR	TIR,NB,LRR	TNL	TNL	canonical	57	64	57.1	59	0	0	0	0	0	0	0	0	0	0	0	0	Bay-0	GER	OTHER	MPI/MPGC_Cologne	ued	GS	31.8748	26	0	1	0	1	1	0
6899|T070-R1	6899|G070	TIR,NB,LRR	TIR,NB,LRR	TNL	TNL	canonical	42	66	42.1	62	0	0	0	0	0	0	0	0	0	0	0	0	Bay-0	GER	OTHER	MPI/MPGC_Cologne	ued	GS	31.8748	83	0	0	0	0	1	0
6899|T071-R1	6899|G071	TIR	TIR	T	T(L)	canonical	162	42	763	40	0	0	0	0	1	0	0	0	0	0	0	0	Bay-0	GER	OTHER	MPI/MPGC_Cologne	ued	GS	31.8748	45	0	0	0	0	0	0
6899|T073-R1	6899|G073	TIR,NB,LRR	TIR,NB,LRR	TNL	TNL	canonical	91	61	91.1	58	0	0	0	0	0	0	0	0	0	0	0	0	Bay-0	GER	OTHER	MPI/MPGC_Cologne	ued	GS	31.8748	61	0	0	0	0	1	0
6899|T074-R1	6899|G074	NB,LRR,Coil,PF00412,PF12315,PF12315	NB,LRR,Coil,PF00412,PF12315	CNLX	C(N,L)X	noncanonical	130	55	130.1	52	0	0	0	0	0	0	0	0	0	0	0	0	Bay-0	GER	OTHER	MPI/MPGC_Cologne	ued	GS	31.8748	61	0	0	0	1	0	0
6899|T076-R1	6899|G076	NB,LRR	NB,LRR	NL	NL	canonical	238	15	238.4	2	0	0	0	0	0	0	0	0	0	0	0	0	Bay-0	GER	OTHER	MPI/MPGC_Cologne	ued	GS	31.8748	42	0	0	0	1	0	0
6899|T077-R1	6899|G077	TIR	TIR	T	T(L)	canonical	299	5	1273	1	0	0	0	0	0	0	0	0	0	0	0	0	Bay-0	GER	OTHER	MPI/MPGC_Cologne	ued	GS	31.8748	6	0	0	0	0	1	1
6899|T079-R1	6899|G079	TIR,NB,LRR,PF01451	TIR,NB,LRR,PF01451	TNLX	T(N,L)X	noncanonical	180	35	180.2	16	0	0	0	0	0	0	0	0	0	0	0	0	Bay-0	GER	OTHER	MPI/MPGC_Cologne	ued	GS	31.8748	47	0	0	1	0	1	0
6899|T080-R1	6899|G080	TIR,NB,LRR	TIR,NB,LRR	TNL	TNL	canonical	82	62	82.1	55	0	0	1	0	0	0	0	0	0	0	0	0	Bay-0	GER	OTHER	MPI/MPGC_Cologne	ued	GS	31.8748	3	0	1	0	1	1	0
6899|T081-R1	6899|G081	TIR	TIR	T	T(L)	canonical	144	50	144.1	48	0	0	0	0	0	0	0	0	0	0	0	0	Bay-0	GER	OTHER	MPI/MPGC_Cologne	ued	GS	31.8748	0	0	0	0	1	1	0
6899|T082-R1	6899|G082	NB,LRR,LRR	NB,LRR	NL	NL	canonical	106	60	106.1	55	0	0	1	0	0	0	0	0	0	0	0	0	Bay-0	GER	OTHER	MPI/MPGC_Cologne	ued	GS	31.8748	4	0	0	0	1	1	0
6899|T084-R1	6899|G084	Coil,NB	Coil,NB	CN	CN	canonical	9	97	9.2	31	0	0	0	0	0	0	0	0	0	0	0	0	Bay-0	GER	OTHER	MPI/MPGC_Cologne	ued	GS	31.8748	45	0	0	0	0	1	0
6899|T085-R1	6899|G085	NB	NB	N	N	canonical	326	4	326.1	4	0	0	0	0	0	0	0	0	0	0	0	0	Bay-0	GER	OTHER	MPI/MPGC_Cologne	ued	GS	31.8748	0	0	0	0	0	0	0
6899|T088-R1	6899|G088	NB	NB	N	N	canonical	72	63	72.1	57	0	0	0	0	0	0	0	0	0	0	0	0	Bay-0	GER	OTHER	MPI/MPGC_Cologne	ued	GS	31.8748	0	0	0	0	0	1	0
6899|T090-R1	6899|G090	TIR,NB,LRR	TIR,NB,LRR	TNL	TNL	canonical	18	70	18.1	58	0	0	1	0	0	0	0	0	0	0	0	0	Bay-0	GER	OTHER	MPI/MPGC_Cologne	ued	GS	31.8748	100	0	0	0	0	0	0
6899|T091-R1	6899|G091	NB,LRR,PF03106,PF13442	NB,LRR,PF03106,PF13442	NLX	N(L)X	noncanonical	43	65	961	1	0	0	1	0	0	0	0	0	0	0	0	0	Bay-0	GER	OTHER	MPI/MPGC_Cologne	ued	GS	31.8748	100	0	0	0	0	0	1
6899|T093-R1	6899|G093	TIR	TIR	T	T(L)	canonical	NA	0	1143	1	0	0	0	0	0	0	0	0	0	0	0	0	Bay-0	GER	OTHER	MPI/MPGC_Cologne	ued	GS	31.8748	0	0	0	0	0	1	0
6899|T094-R1	6899|G094	NB,LRR	NB,LRR	NL	NL	canonical	NA	0	1180	1	0	0	0	0	0	0	0	0	0	0	0	0	Bay-0	GER	OTHER	MPI/MPGC_Cologne	ued	GS	31.8748	14	0	0	0	0	1	0
6899|T096-R1	6899|G096	TIR,NB	TIR,NB	TN	TN	canonical	165	41	165.7	11	0	0	0	0	0	0	0	0	0	0	0	0	Bay-0	GER	OTHER	MPI/MPGC_Cologne	ued	GS	31.8748	84	0	0	0	1	0	0
6899|T099-R1	6899|G099	TIR,NB,LRR	TIR,NB,LRR	TNL	TNL	canonical	78	62	78.1	57	0	0	1	0	0	0	0	0	0	0	0	0	Bay-0	GER	OTHER	MPI/MPGC_Cologne	ued	GS	31.8748	0	0	0	0	0	0	0
6899|T100-R1	6899|G100	TIR,NB,LRR	TIR,NB,LRR	TNL	TNL	canonical	84	62	84.1	58	0	0	1	0	0	0	0	0	0	0	0	0	Bay-0	GER	OTHER	MPI/MPGC_Cologne	ued	GS	31.8748	0	0	0	0	0	0	0
6899|T111-R1	6899|G111	TIR,NB,LRR	TIR,NB,LRR	TNL	TNL	canonical	26	67	26.1	63	0	0	1	0	0	0	0	0	0	0	0	0	Bay-0	GER	OTHER	MPI/MPGC_Cologne	ued	GS	31.8748	81	0	0	0	0	0	0
6899|T112-R1	6899|G112	TIR,NB,TIR,NB,LRR,TIR	TIR,NB,LRR	TNL	TNL	canonical	21	69	21.1	62	0	0	1	0	0	0	0	0	0	0	0	0	Bay-0	GER	OTHER	MPI/MPGC_Cologne	ued	GS	31.8748	30	0	0	0	0	0	0
6899|T114-R1	6899|G114	NB	NB	N	N	canonical	NA	0	1748	1	0	0	0	0	0	0	0	0	0	0	0	0	Bay-0	GER	OTHER	MPI/MPGC_Cologne	ued	GS	31.8748	28	0	0	0	1	1	0
6899|T116-R1	6899|G116	NB,LRR	NB,LRR	NL	NL	canonical	349	3	753	3	0	0	0	0	0	0	0	0	0	0	0	0	Bay-0	GER	OTHER	MPI/MPGC_Cologne	ued	GS	31.8748	14	0	0	0	0	1	0
6899|T119-R1	6899|G119	NB,LRR	NB,LRR	NL	NL	canonical	53	64	53.1	58	0	0	0	0	0	0	0	0	0	0	0	0	Bay-0	GER	OTHER	MPI/MPGC_Cologne	ued	GS	31.8748	0	0	0	0	0	1	0
6899|T120.1-R1	6899|G120.1	TIR	TIR	T	T(L)	canonical	118	58	118.1	50	1	0	0	0	0	0	0	0	0	0	0	0	Bay-0	GER	OTHER	MPI/MPGC_Cologne	ued	GS	31.8748	0	0	0	0	1	1	0
6899|T120.2-R1	6899|G120.2	TIR,NB,LRR	TIR,NB,LRR	TNL	TNL	canonical	64	63	64.1	59	1	0	0	0	0	0	0	0	0	0	0	0	Bay-0	GER	OTHER	MPI/MPGC_Cologne	ued	GS	31.8748	3	0	0	0	1	0	0
6899|T123-R1	6899|G123	TIR	TIR	T	T(L)	canonical	132	54	132.1	49	0	0	0	0	0	0	0	0	0	0	0	0	Bay-0	GER	OTHER	MPI/MPGC_Cologne	ued	GS	31.8748	1	0	0	0	0	1	0
6899|T124-R1	6899|G124	TIR	TIR	T	T(L)	canonical	131	54	131.1	49	0	0	0	0	0	0	0	0	0	0	0	0	Bay-0	GER	OTHER	MPI/MPGC_Cologne	ued	GS	31.8748	3	0	0	0	0	1	0
6899|T125-R1	6899|G125	TIR,Coil	TIR,Coil	T	T(L)	canonical	136	53	136.1	46	0	0	0	0	0	0	0	0	0	0	0	0	Bay-0	GER	OTHER	MPI/MPGC_Cologne	ued	GS	31.8748	0	0	0	0	1	0	0
6899|T130-R1	6899|G130	TIR,NB,LRR	TIR,NB,LRR	TNL	TNL	canonical	90	61	90.1	55	0	0	0	0	0	0	0	0	0	0	0	0	Bay-0	GER	OTHER	MPI/MPGC_Cologne	ued	GS	31.8748	93	0	0	0	0	0	0
6899|T131-R1	6899|G131	TIR,NB,LRR	TIR,NB,LRR	TNL	TNL	canonical	105	60	105.1	58	0	0	0	0	0	0	0	0	0	0	0	0	Bay-0	GER	OTHER	MPI/MPGC_Cologne	ued	GS	31.8748	97	0	0	0	0	0	0
6899|T134-R1	6899|G134	TIR,NB	TIR,NB	TN	TN	canonical	137	53	1807	1	0	1	0	0	0	0	0	0	0	0	0	0	Bay-0	GER	OTHER	MPI/MPGC_Cologne	ued	GS	31.8748	67	0	0	0	1	0	1
6899|T139-R1	6899|G139	TIR,NB,LRR	TIR,NB,LRR	TNL	TNL	canonical	140	51	140.1	46	0	0	0	0	0	0	0	0	0	0	0	0	Bay-0	GER	OTHER	MPI/MPGC_Cologne	ued	GS	31.8748	48	0	0	0	1	0	0
6899|T140-R1	6899|G140	TIR,TIR,NB,NB	TIR,NB	TN	TN	canonical	215	22	215.1	21	0	0	0	0	0	0	0	0	0	0	0	0	Bay-0	GER	OTHER	MPI/MPGC_Cologne	ued	GS	31.8748	51	0	0	0	0	0	0
6899|T141-R1	6899|G141	TIR,TIR,NB	TIR,NB	TN	TN	canonical	24	67	24.1	63	0	0	0	0	0	0	0	0	0	0	0	0	Bay-0	GER	OTHER	MPI/MPGC_Cologne	ued	GS	31.8748	70	0	0	0	0	1	0
6899|T146-R1	6899|G146	TIR,NB,LRR	TIR,NB,LRR	TNL	TNL	canonical	85	62	85.1	57	0	0	0	0	0	0	0	0	0	0	0	0	Bay-0	GER	OTHER	MPI/MPGC_Cologne	ued	GS	31.8748	80	0	0	0	0	0	0
6899|T147-R1	6899|G147	TIR,NB	TIR,NB	TN	TN	canonical	47	65	47.1	61	0	0	0	0	0	0	0	0	0	0	0	0	Bay-0	GER	OTHER	MPI/MPGC_Cologne	ued	GS	31.8748	13	0	0	0	0	0	0
6899|T148-R1	6899|G148	TIR,NB	TIR,NB	TN	TN	canonical	111	59	111.1	53	0	0	0	0	0	0	0	0	0	0	0	0	Bay-0	GER	OTHER	MPI/MPGC_Cologne	ued	GS	31.8748	0	0	0	0	0	0	0
6899|T153-R1	6899|G153	TIR,NB,LRR	TIR,NB,LRR	TNL	TNL	canonical	149	49	149.1	48	0	0	0	0	0	0	0	0	0	0	0	0	Bay-0	GER	OTHER	MPI/MPGC_Cologne	ued	GS	31.8748	1	0	0	0	0	0	0
6899|T154-R1	6899|G154	TIR,NB,LRR	TIR,NB,LRR	TNL	TNL	canonical	138	52	138.1	47	0	0	0	0	0	0	0	0	0	0	0	0	Bay-0	GER	OTHER	MPI/MPGC_Cologne	ued	GS	31.8748	66	0	0	0	0	0	0
6899|T157-R1	6899|G157	Coil,NB,LRR	Coil,NB,LRR	CNL	CNL	canonical	109	59	109.1	54	0	0	0	0	0	0	0	0	0	0	0	0	Bay-0	GER	OTHER	MPI/MPGC_Cologne	ued	GS	31.8748	16	0	0	0	0	0	0
6899|T159-R1	6899|G159	NB,LRR	NB,LRR	NL	NL	canonical	168	39	168.1	34	0	0	0	0	0	0	0	0	0	0	0	0	Bay-0	GER	OTHER	MPI/MPGC_Cologne	ued	GS	31.8748	50	0	0	0	0	0	0
6899|T163-R1	6899|G163	NB,LRR	NB,LRR	NL	NL	canonical	75	63	75.1	59	0	0	0	1	0	0	0	0	0	0	0	0	Bay-0	GER	OTHER	MPI/MPGC_Cologne	ued	GS	31.8748	94	0	0	0	0	0	0
6899|T165-R1	6899|G165	NB	NB	N	N	canonical	22	67	22.1	60	0	0	0	1	0	0	0	0	0	0	0	0	Bay-0	GER	OTHER	MPI/MPGC_Cologne	ued	GS	31.8748	19	0	0	0	0	0	0
6899|T170-R1	6899|G170	PF02671,PF03106,PF03106,NB,LRR,LRR,PF00069	PF02671,PF03106,NB,LRR,PF00069	NLX	N(L)X	noncanonical	41	66	41.1	59	0	0	0	0	0	0	0	0	0	0	0	0	Bay-0	GER	OTHER	MPI/MPGC_Cologne	ued	GS	31.8748	90	0	0	0	0	1	0
6899|T180-R1	6899|G180	TIR,NB,LRR	TIR,NB,LRR	TNL	TNL	canonical	1	154	1.27	26	0	0	0	0	0	0	0	0	0	0	0	0	Bay-0	GER	OTHER	MPI/MPGC_Cologne	ued	GS	31.8748	53	0	0	0	1	0	0
6899|T181-R1	6899|G181	TIR,NB,LRR	TIR,NB,LRR	TNL	TNL	canonical	277	7	277.1	6	0	0	0	0	0	0	0	0	0	0	0	0	Bay-0	GER	OTHER	MPI/MPGC_Cologne	ued	GS	31.8748	69	0	0	0	0	1	0
6899|T191-R1	6899|G191	Coil,NB,LRR	Coil,NB,LRR	CNL	CNL	canonical	8	101	8.3	38	0	0	0	0	0	0	0	0	0	0	0	0	Bay-0	GER	OTHER	MPI/MPGC_Cologne	ued	GS	31.8748	43	0	0	0	0	0	0
6899|T192-R1	6899|G192	Coil,NB,LRR	Coil,NB,LRR	CNL	CNL	canonical	8	101	8.4	17	0	0	0	0	0	0	0	0	0	0	0	0	Bay-0	GER	OTHER	MPI/MPGC_Cologne	ued	GS	31.8748	54	0	0	0	0	0	0
6899|T199-R1	6899|G199	NB	NB	N	N	canonical	54	64	54.1	60	0	1	0	0	0	0	0	0	0	0	0	0	Bay-0	GER	OTHER	MPI/MPGC_Cologne	ued	GS	31.8748	31	0	0	0	0	1	0
6899|T202-R1	6899|G202	NB	NB	N	N	canonical	76	63	857	1	0	0	0	0	0	0	0	0	0	0	0	0	Bay-0	GER	OTHER	MPI/MPGC_Cologne	ued	GS	31.8748	76	0	0	0	1	0	1
6899|T206-R1	6899|G206	NB,LRR,LRR	NB,LRR	NL	NL	canonical	321	4	321.1	4	0	0	0	0	0	0	0	0	0	0	0	0	Bay-0	GER	OTHER	MPI/MPGC_Cologne	ued	GS	31.8748	6	0	0	0	0	0	0
6899|T208-R1	6899|G208	TIR,NB,LRR	TIR,NB,LRR	TNL	TNL	canonical	1	154	1.14	11	0	0	0	0	0	0	0	1	0	0	1	1	Bay-0	GER	OTHER	MPI/MPGC_Cologne	ued	GS	31.8748	31	0	0	0	1	0	0
6899|T209-R1	6899|G209	NB,LRR	NB,LRR	NL	NL	canonical	238	15	238.5	1	0	0	0	0	0	0	0	0	0	0	0	0	Bay-0	GER	OTHER	MPI/MPGC_Cologne	ued	GS	31.8748	13	0	0	0	1	0	0
6899|T213-R1	6899|G213	Coil,NB	Coil,NB	CN	CN	canonical	270	8	270.1	6	0	0	0	0	0	0	0	0	0	0	0	0	Bay-0	GER	OTHER	MPI/MPGC_Cologne	ued	GS	31.8748	5	0	0	0	0	0	0
6899|T215-R1	6899|G215	NB	NB	N	N	canonical	186	33	186.1	31	0	0	0	0	0	0	0	0	0	0	0	0	Bay-0	GER	OTHER	MPI/MPGC_Cologne	ued	GS	31.8748	24	0	0	1	0	1	0
6899|T220-R1	6899|G220	NB	NB	N	N	canonical	182	34	182.1	34	0	0	0	0	0	0	0	0	0	0	0	0	Bay-0	GER	OTHER	MPI/MPGC_Cologne	ued	GS	31.8748	0	0	0	0	0	0	0
6899|T221.1-R1	6899|G221.1	TIR,NB,LRR	TIR,NB,LRR	TNL	TNL	canonical	143	50	143.1	45	1	0	0	0	0	0	0	0	0	0	0	0	Bay-0	GER	OTHER	MPI/MPGC_Cologne	ued	GS	31.8748	92	0	0	0	0	0	0
6899|T221.2-R1	6899|G221.2	TIR,NB,LRR	TIR,NB,LRR	TNL	TNL	canonical	133	54	133.1	49	1	0	0	0	0	1	0	0	0	0	0	0	Bay-0	GER	OTHER	MPI/MPGC_Cologne	ued	GS	31.8748	99	0	0	0	0	0	0
6899|T223-R1	6899|G223	TIR	TIR	T	T(L)	canonical	87	62	87.1	58	0	0	0	0	0	0	0	0	0	0	0	0	Bay-0	GER	OTHER	MPI/MPGC_Cologne	ued	GS	31.8748	0	0	0	0	0	0	0
6899|T225-R1	6899|G225	TIR,LRR	TIR,LRR	TL	T(L)	canonical	141	51	141.1	48	0	0	0	0	0	0	0	0	0	0	0	0	Bay-0	GER	OTHER	MPI/MPGC_Cologne	ued	GS	31.8748	7	0	0	0	0	0	0
6899|T228-R1	6899|G228	RPW8,NB	RPW8,NB	RN	R(C)N	canonical	32	66	32.1	61	0	0	0	0	0	0	0	0	0	0	0	0	Bay-0	GER	OTHER	MPI/MPGC_Cologne	ued	GS	31.8748	100	0	0	0	0	0	0
6899|T229-R1	6899|G229	NB	NB	N	N	canonical	NA	0	886	1	0	0	0	0	0	0	0	0	0	0	0	0	Bay-0	GER	OTHER	MPI/MPGC_Cologne	ued	GS	31.8748	100	0	0	0	0	0	0
6899|T232.1-R1	6899|G232.1	TIR,NB,LRR	TIR,NB,LRR	TNL	TNL	canonical	74	63	74.1	56	1	0	0	0	0	0	0	0	0	0	0	0	Bay-0	GER	OTHER	MPI/MPGC_Cologne	ued	GS	31.8748	0	0	0	0	0	0	0
6899|T232.2-R1	6899|G232.2	TIR,NB,LRR	TIR,NB,LRR	TNL	TNL	canonical	99	61	99.1	58	1	0	0	0	0	0	0	0	0	0	0	0	Bay-0	GER	OTHER	MPI/MPGC_Cologne	ued	GS	31.8748	8	0	0	0	0	0	0
6899|T239-R1	6899|G239	Coil,NB,LRR	Coil,NB,LRR	CNL	CNL	canonical	7	115	7.8	6	0	0	0	0	0	0	0	0	0	0	0	0	Bay-0	GER	OTHER	MPI/MPGC_Cologne	ued	GS	31.8748	61	0	0	0	0	0	0
6899|T240-R1	6899|G240	Coil,NB	Coil,NB	CN	CN	canonical	134	54	134.8	8	0	0	0	0	1	0	0	0	0	0	0	0	Bay-0	GER	OTHER	MPI/MPGC_Cologne	ued	GS	31.8748	1	0	0	0	0	0	0
6899|T245-R1	6899|G245	Coil,NB,LRR	Coil,NB,LRR	CNL	CNL	canonical	127	56	127.1	54	0	0	0	0	0	0	0	0	0	0	0	0	Bay-0	GER	OTHER	MPI/MPGC_Cologne	ued	GS	31.8748	86	0	0	0	0	0	0
6899|T248-R1	6899|G248	Coil,NB,LRR	Coil,NB,LRR	CNL	CNL	canonical	66	63	66.1	58	0	0	0	0	0	0	0	0	0	0	0	0	Bay-0	GER	OTHER	MPI/MPGC_Cologne	ued	GS	31.8748	95	0	0	0	0	0	0
6899|T250-R1	6899|G250	Coil,NB,LRR	Coil,NB,LRR	CNL	CNL	canonical	68	63	68.1	58	0	0	0	0	0	0	0	0	0	0	0	0	Bay-0	GER	OTHER	MPI/MPGC_Cologne	ued	GS	31.8748	40	0	0	0	0	1	0
6899|T253-R1	6899|G253	TIR,NB,LRR	TIR,NB,LRR	TNL	TNL	canonical	69	63	69.1	58	0	0	0	0	0	0	0	0	0	0	0	0	Bay-0	GER	OTHER	MPI/MPGC_Cologne	ued	GS	31.8748	4	0	0	1	0	1	0
6899|T254-R1	6899|G254	Coil,NB	Coil,NB	CN	CN	canonical	17	71	17.6	8	0	0	0	0	0	0	0	0	0	0	0	0	Bay-0	GER	OTHER	MPI/MPGC_Cologne	ued	GS	31.8748	0	0	0	0	0	1	0
6899|T256-R1	6899|G256	TIR,NB,LRR	TIR,NB,LRR	TNL	TNL	canonical	221	19	221.2	15	0	0	0	0	0	0	0	0	0	0	0	0	Bay-0	GER	OTHER	MPI/MPGC_Cologne	ued	GS	31.8748	70	0	0	0	1	1	0
6899|T259-R1	6899|G259	NB	NB	N	N	canonical	114	59	114.1	53	0	0	0	0	0	0	0	0	0	0	0	0	Bay-0	GER	OTHER	MPI/MPGC_Cologne	ued	GS	31.8748	75	0	0	0	0	0	0
6899|T262-R1	6899|G262	TIR,NB,LRR	TIR,NB,LRR	TNL	TNL	canonical	37	66	37.1	63	0	0	0	0	0	0	0	0	0	0	0	0	Bay-0	GER	OTHER	MPI/MPGC_Cologne	ued	GS	31.8748	1	0	0	0	0	0	0
6899|T265-R1	6899|G265	TIR,NB,LRR	TIR,NB,LRR	TNL	TNL	canonical	221	19	221.3	1	0	0	0	0	0	0	0	0	0	0	0	0	Bay-0	GER	OTHER	MPI/MPGC_Cologne	ued	GS	31.8748	73	0	0	0	1	1	0
6899|T270-R1	6899|G270	TIR,NB,LRR	TIR,NB,LRR	TNL	TNL	canonical	125	57	125.1	53	0	0	0	0	0	0	0	0	0	0	0	0	Bay-0	GER	OTHER	MPI/MPGC_Cologne	ued	GS	31.8748	0	0	0	0	0	0	0
6899|T271-R1	6899|G271	TIR,NB	TIR,NB	TN	TN	canonical	145	50	145.1	46	0	0	0	0	0	0	0	0	0	0	0	0	Bay-0	GER	OTHER	MPI/MPGC_Cologne	ued	GS	31.8748	94	0	0	0	0	0	0
6899|T275-R1	6899|G275	TIR,NB,LRR,LRR	TIR,NB,LRR	TNL	TNL	canonical	70	63	70.1	56	0	0	0	0	0	0	0	0	0	0	0	0	Bay-0	GER	OTHER	MPI/MPGC_Cologne	ued	GS	31.8748	67	0	0	0	0	0	0
6899|T277-R1	6899|G277	TIR,NB	TIR,NB	TN	TN	canonical	67	63	67.1	60	0	0	0	0	0	0	0	0	0	0	0	0	Bay-0	GER	OTHER	MPI/MPGC_Cologne	ued	GS	31.8748	0	0	0	0	0	0	0
6899|T278-R1	6899|G278	Coil,NB,LRR	Coil,NB,LRR	CNL	CNL	canonical	338	3	785	3	0	0	0	0	0	0	0	0	0	0	0	0	Bay-0	GER	OTHER	MPI/MPGC_Cologne	ued	GS	31.8748	90	0	0	0	1	0	0
6899|T279-R1	6899|G279	Coil,NB,LRR,Coil	Coil,NB,LRR	CNL	CNL	canonical	3	145	3.19	4	0	0	0	0	0	0	0	0	0	0	0	0	Bay-0	GER	OTHER	MPI/MPGC_Cologne	ued	GS	31.8748	90	0	0	0	0	0	0
6899|T281-R1	6899|G281	NB,LRR	NB,LRR	NL	NL	canonical	25	67	25.1	59	0	0	0	1	0	0	0	0	0	0	0	0	Bay-0	GER	OTHER	MPI/MPGC_Cologne	ued	GS	31.8748	57	0	0	0	0	0	0
6899|T282-R1	6899|G282	Coil,NB,PF04548	Coil,NB,PF04548	CNX	C(N,L)X	noncanonical	49	65	49.1	59	0	0	0	1	0	0	0	0	0	0	0	0	Bay-0	GER	OTHER	MPI/MPGC_Cologne	ued	GS	31.8748	52	0	0	0	0	0	0
6899|T283-R1	6899|G283	NB	NB	N	N	canonical	NA	0	1069	1	0	0	0	0	0	0	0	0	0	0	0	0	Bay-0	GER	OTHER	MPI/MPGC_Cologne	ued	GS	31.8748	0	0	0	0	0	0	0
6899|T286-R1	6899|G286	TIR,NB,LRR	TIR,NB,LRR	TNL	TNL	canonical	46	65	46.1	57	0	0	0	0	0	0	0	0	0	0	0	0	Bay-0	GER	OTHER	MPI/MPGC_Cologne	ued	GS	31.8748	46	0	0	0	0	0	0
6899|T287-R1	6899|G287	NB,LRR	NB,LRR	NL	NL	canonical	30	66	30.1	61	0	0	0	0	1	0	0	0	0	0	0	0	Bay-0	GER	OTHER	MPI/MPGC_Cologne	ued	GS	31.8748	67	0	0	0	0	0	0
6899|T289-R1	6899|G289	NB,LRR	NB,LRR	NL	NL	canonical	195	29	195.1	28	0	0	0	0	0	0	0	0	0	0	0	0	Bay-0	GER	OTHER	MPI/MPGC_Cologne	ued	GS	31.8748	0	0	0	1	1	0	0
6899|T291-R1	6899|G291	TIR,NB	TIR,NB	TN	TN	canonical	40	66	40.1	61	0	0	0	0	0	0	0	0	0	0	0	0	Bay-0	GER	OTHER	MPI/MPGC_Cologne	ued	GS	31.8748	0	0	0	0	0	0	0
6899|T294-R1	6899|G294	TIR,NB,LRR	TIR,NB,LRR	TNL	TNL	canonical	184	33	184.5	9	0	0	0	0	0	0	0	0	0	0	0	0	Bay-0	GER	OTHER	MPI/MPGC_Cologne	ued	GS	31.8748	97	0	0	0	0	0	0
6899|T302-R1	6899|G302	RPW8,NB	RPW8,NB	RN	R(C)N	canonical	59	64	59.1	62	0	0	0	0	0	0	0	0	0	0	0	0	Bay-0	GER	OTHER	MPI/MPGC_Cologne	ued	GS	31.8748	100	0	0	1	1	0	0
6899|T305-R1	6899|G305	TIR,NB,PF08381,PF08381	TIR,NB,PF08381	TNX	T(N,L)X	noncanonical	154	46	154.1	43	0	0	0	0	0	0	0	0	0	0	0	0	Bay-0	GER	OTHER	MPI/MPGC_Cologne	ued	GS	31.8748	82	0	0	1	1	0	0
6899|T308-R1	6899|G308	TIR,NB,LRR	TIR,NB,LRR	TNL	TNL	canonical	258	10	258.1	9	0	0	0	0	0	0	0	0	0	0	0	0	Bay-0	GER	OTHER	MPI/MPGC_Cologne	ued	GS	31.8748	72	0	0	0	0	1	0
6899|T309-R1	6899|G309	TIR,NB,LRR	TIR,NB,LRR	TNL	TNL	canonical	50	65	50.1	61	0	0	0	0	0	0	0	0	0	0	0	0	Bay-0	GER	OTHER	MPI/MPGC_Cologne	ued	GS	31.8748	0	0	0	1	0	1	0
6899|T312-R1	6899|G312	TIR,NB,LRR,LRR	TIR,NB,LRR	TNL	TNL	canonical	159	43	159.1	40	0	0	0	0	0	0	0	0	0	0	0	0	Bay-0	GER	OTHER	MPI/MPGC_Cologne	ued	GS	31.8748	64	0	0	0	0	0	0
6899|T314-R1	6899|G314	Coil,NB	Coil,NB	CN	CN	canonical	12	86	12.2	20	0	0	0	0	0	0	0	0	0	0	0	0	Bay-0	GER	OTHER	MPI/MPGC_Cologne	ued	GS	31.8748	16	0	0	1	1	0	0
6899|T317-R1	6899|G317	Coil,NB	Coil,NB	CN	CN	canonical	6	122	6.15	2	0	0	0	0	0	0	0	0	0	0	0	0	Bay-0	GER	OTHER	MPI/MPGC_Cologne	ued	GS	31.8748	100	0	0	0	0	0	0
6899|T320-R1	6899|G320	NB	NB	N	N	canonical	33	66	33.1	59	0	0	0	0	0	0	0	0	0	0	0	0	Bay-0	GER	OTHER	MPI/MPGC_Cologne	ued	GS	31.8748	100	0	0	0	0	0	0
6899|T324-R1	6899|G324	TIR,NB,LRR	TIR,NB,LRR	TNL	TNL	canonical	36	66	36.1	60	0	0	0	0	0	0	0	0	0	0	0	0	Bay-0	GER	OTHER	MPI/MPGC_Cologne	ued	GS	31.8748	85	0	0	0	0	0	0
6899|T326-R1	6899|G326	TIR,NB,LRR	TIR,NB,LRR	TNL	TNL	canonical	170	39	170.1	30	0	0	0	0	0	0	0	0	0	0	0	0	Bay-0	GER	OTHER	MPI/MPGC_Cologne	ued	GS	31.8748	9	0	0	0	1	1	0
6899|T327-R1	6899|G327	TIR,NB	TIR,NB	TN	TN	canonical	242	15	242.1	14	0	0	0	0	0	0	0	0	0	0	0	0	Bay-0	GER	OTHER	MPI/MPGC_Cologne	ued	GS	31.8748	22	0	0	0	0	1	0
6899|T330-R1	6899|G330	TIR,TIR,NB,LRR	TIR,NB,LRR	TNL	TNL	canonical	230	17	230.1	16	0	0	0	0	0	0	0	0	0	0	0	0	Bay-0	GER	OTHER	MPI/MPGC_Cologne	ued	GS	31.8748	28	0	0	0	0	0	0
6899|T333-R1	6899|G333	Coil,NB,LRR	Coil,NB,LRR	CNL	CNL	canonical	97	61	97.1	56	0	0	0	0	0	0	0	0	0	0	0	0	Bay-0	GER	OTHER	MPI/MPGC_Cologne	ued	GS	31.8748	0	0	0	0	0	0	0
6899|T338-R1	6899|G338	TIR	TIR	T	T(L)	canonical	121	57	121.1	55	0	0	0	0	0	0	0	0	0	0	0	0	Bay-0	GER	OTHER	MPI/MPGC_Cologne	ued	GS	31.8748	40	0	0	0	1	0	0
6899|T341-R1	6899|G341	TIR,NB,LRR,PF06984	TIR,NB,LRR,PF06984	TNLX	T(N,L)X	noncanonical	20	69	20.1	56	0	0	0	0	0	0	0	0	0	0	0	0	Bay-0	GER	OTHER	MPI/MPGC_Cologne	ued	GS	31.8748	95	0	0	0	0	0	0
6899|T344-R1	6899|G344	RPW8,NB,PF00412,PF12315	RPW8,NB,PF00412,PF12315	RNX	R(C,N)X	noncanonical	117	58	117.1	52	0	0	0	0	0	0	0	0	0	0	0	0	Bay-0	GER	OTHER	MPI/MPGC_Cologne	ued	GS	31.8748	14	0	0	0	0	0	0
6899|T346-R1	6899|G346	RPW8	RPW8	R	R(C)	canonical	116	58	1695	1	0	0	0	0	0	0	0	0	0	0	0	0	Bay-0	GER	OTHER	MPI/MPGC_Cologne	ued	GS	31.8748	0	0	0	0	0	0	1
6899|T347-R1	6899|G347	RPW8	RPW8	R	R(C)	canonical	58	64	58.1	61	0	0	0	0	0	0	0	0	0	0	0	0	Bay-0	GER	OTHER	MPI/MPGC_Cologne	ued	GS	31.8748	48	0	0	0	0	0	0
6899|T349-R1	6899|G349	RPW8	RPW8	R	R(C)	canonical	108	59	1342	1	0	0	0	0	0	0	0	0	0	0	0	0	Bay-0	GER	OTHER	MPI/MPGC_Cologne	ued	GS	31.8748	21	0	0	0	1	0	1
6899|T351-R1	6899|G351	RPW8,NB	RPW8,NB	RN	R(C)N	canonical	35	66	35.1	61	0	0	0	0	0	0	0	0	0	0	0	0	Bay-0	GER	OTHER	MPI/MPGC_Cologne	ued	GS	31.8748	100	0	0	0	0	0	0
6899|T355-R1	6899|G355	TIR,NB,LRR	TIR,NB,LRR	TNL	TNL	canonical	77	63	77.1	58	0	0	0	0	0	0	0	0	0	0	0	0	Bay-0	GER	OTHER	MPI/MPGC_Cologne	ued	GS	31.8748	97	0	0	1	0	1	0
6899|T356-R1	6899|G356	TIR,NB,LRR	TIR,NB,LRR	TNL	TNL	canonical	39	66	39.1	60	0	0	0	0	0	0	0	0	0	0	0	0	Bay-0	GER	OTHER	MPI/MPGC_Cologne	ued	GS	31.8748	98	0	0	0	0	0	0
6899|T359-R1	6899|G359	NB,LRR	NB,LRR	NL	NL	canonical	175	37	175.1	34	0	0	0	0	0	0	0	0	0	0	0	0	Bay-0	GER	OTHER	MPI/MPGC_Cologne	ued	GS	31.8748	0	0	0	0	0	1	0
6899|T362-R1	6899|G362	TIR,NB,LRR	TIR,NB,LRR	TNL	TNL	canonical	63	64	63.1	58	0	0	0	0	0	0	0	0	0	0	0	0	Bay-0	GER	OTHER	MPI/MPGC_Cologne	ued	GS	31.8748	31	0	0	0	0	0	0
6899|T365-R1	6899|G365	NB	NB	N	N	canonical	15	80	15.3	24	0	0	0	0	0	0	0	0	0	0	0	0	Bay-0	GER	OTHER	MPI/MPGC_Cologne	ued	GS	31.8748	99	0	0	0	1	0	0
6899|T367-R1	6899|G367	NB,LRR	NB,LRR	NL	NL	canonical	27	67	27.1	62	0	0	0	0	0	0	0	0	0	0	0	0	Bay-0	GER	OTHER	MPI/MPGC_Cologne	ued	GS	31.8748	100	0	0	0	0	0	0
6899|T369-R1	6899|G369	TIR,NB,LRR	TIR,NB,LRR	TNL	TNL	canonical	48	65	48.1	59	0	0	0	0	0	0	0	0	0	0	0	0	Bay-0	GER	OTHER	MPI/MPGC_Cologne	ued	GS	31.8748	6	0	0	0	1	1	0
6899|T370-R1	6899|G370	TIR,TIR	TIR	T	T(L)	canonical	19	70	19.1	61	0	0	0	0	0	0	0	0	0	0	0	0	Bay-0	GER	OTHER	MPI/MPGC_Cologne	ued	GS	31.8748	52	0	0	0	1	0	0
6899|T372-R1	6899|G372	TIR,NB,LRR	TIR,NB,LRR	TNL	TNL	canonical	44	65	44.1	58	0	0	0	0	0	0	0	0	0	0	0	0	Bay-0	GER	OTHER	MPI/MPGC_Cologne	ued	GS	31.8748	24	0	0	0	1	0	0
6899|T374-R1	6899|G374	TIR,NB,LRR	TIR,NB,LRR	TNL	TNL	canonical	60	64	60.1	56	0	0	0	0	0	0	0	0	0	0	0	0	Bay-0	GER	OTHER	MPI/MPGC_Cologne	ued	GS	31.8748	0	0	0	0	1	0	0
6899|T381-R1	6899|G381	TIR	TIR	T	T(L)	canonical	119	58	1671	1	0	0	0	0	0	0	0	0	0	0	0	0	Bay-0	GER	OTHER	MPI/MPGC_Cologne	ued	GS	31.8748	0	0	0	0	1	0	1
6899|T382-R1	6899|G382	TIR,NB,LRR,LRR,LRR	TIR,NB,LRR	TNL	TNL	canonical	1	154	1.13	16	0	0	0	0	0	0	0	0	0	0	0	0	Bay-0	GER	OTHER	MPI/MPGC_Cologne	ued	GS	31.8748	63	0	0	0	1	1	0
6899|T384-R1	6899|G384	NB	NB	N	N	canonical	104	60	104.1	54	0	0	0	0	0	0	0	0	0	0	0	0	Bay-0	GER	OTHER	MPI/MPGC_Cologne	ued	GS	31.8748	100	0	0	0	0	0	0
6899|T388-R1	6899|G388	TIR,NB,LRR	TIR,NB,LRR	TNL	TNL	canonical	161	42	161.1	38	0	0	0	0	0	0	0	0	0	0	0	0	Bay-0	GER	OTHER	MPI/MPGC_Cologne	ued	GS	31.8748	0	0	0	0	0	0	0
6899|T389.1-R1	6899|G389.1	TIR,NB,LRR	TIR,NB,LRR	TNL	TNL	canonical	89	61	89.1	57	1	0	0	0	0	0	0	0	0	0	0	0	Bay-0	GER	OTHER	MPI/MPGC_Cologne	ued	GS	31.8748	99	0	0	0	0	0	0
6899|T390-R1	6899|G390	TIR,NB	TIR,NB	TN	TN	canonical	13	83	13.5	45	0	0	0	0	0	0	0	0	0	0	0	0	Bay-0	GER	OTHER	MPI/MPGC_Cologne	ued	GS	31.8748	0	0	0	0	0	0	0
6899|T391-R1	6899|G391	TIR,NB,LRR	TIR,NB,LRR	TNL	TNL	canonical	153	47	153.1	45	0	0	0	0	0	0	0	0	0	0	0	0	Bay-0	GER	OTHER	MPI/MPGC_Cologne	ued	GS	31.8748	0	0	0	0	1	0	0
6899|T392-R1	6899|G392	TIR,NB,LRR	TIR,NB,LRR	TNL	TNL	canonical	206	24	206.1	20	0	0	0	0	0	0	0	0	0	0	0	0	Bay-0	GER	OTHER	MPI/MPGC_Cologne	ued	GS	31.8748	31	0	0	0	0	0	0
6899|T394-R1	6899|G394	TIR,NB,LRR	TIR,NB,LRR	TNL	TNL	canonical	112	59	112.1	56	0	0	0	0	0	0	0	0	0	0	0	0	Bay-0	GER	OTHER	MPI/MPGC_Cologne	ued	GS	31.8748	81	0	0	1	0	0	0
6899|T396-R1	6899|G396	Coil,NB,NB	Coil,NB	CN	CN	canonical	188	32	794	32	0	0	0	0	0	0	0	0	0	0	0	0	Bay-0	GER	OTHER	MPI/MPGC_Cologne	ued	GS	31.8748	0	0	0	0	0	0	0
6899|T397-R1	6899|G397	NB	NB	N	N	canonical	298	5	298.1	5	0	0	0	0	0	0	0	0	0	0	0	0	Bay-0	GER	OTHER	MPI/MPGC_Cologne	ued	GS	31.8748	90	0	0	0	0	1	0
6899|T399-R1	6899|G399	TIR,NB,LRR	TIR,NB,LRR	TNL	TNL	canonical	92	61	92.1	56	0	0	0	0	0	0	0	0	0	0	0	0	Bay-0	GER	OTHER	MPI/MPGC_Cologne	ued	GS	31.8748	1	0	0	0	0	0	0
6899|T400-R1	6899|G400	TIR,NB	TIR,NB	TN	TN	canonical	162	42	763	40	0	0	0	0	0	0	0	0	0	0	0	0	Bay-0	GER	OTHER	MPI/MPGC_Cologne	ued	GS	31.8748	39	0	0	0	1	1	0
6899|T402-R1	6899|G402	NB,LRR	NB,LRR	NL	NL	canonical	3	145	3.1	2	0	0	0	0	0	0	0	0	0	0	0	0	Bay-0	GER	OTHER	MPI/MPGC_Cologne	ued	GS	31.8748	93	0	0	0	1	1	0
6899|T405-R1	6899|G405	Coil,NB	Coil,NB	CN	CN	canonical	156	45	156.1	43	0	0	0	0	0	0	0	0	0	0	0	0	Bay-0	GER	OTHER	MPI/MPGC_Cologne	ued	GS	31.8748	80	0	0	0	0	0	0
6899|T408-R1	6899|G408	TIR,NB	TIR,NB	TN	TN	canonical	146	50	146.1	46	0	0	0	0	0	0	0	0	0	0	0	0	Bay-0	GER	OTHER	MPI/MPGC_Cologne	ued	GS	31.8748	26	0	0	0	1	0	0
6899|T411-R1	6899|G411	TIR,NB	TIR,NB	TN	TN	canonical	245	13	245.1	11	0	0	0	0	0	0	0	0	0	0	0	0	Bay-0	GER	OTHER	MPI/MPGC_Cologne	ued	GS	31.8748	93	0	0	0	0	0	0
6899|T414-R1	6899|G414	TIR,NB,LRR	TIR,NB,LRR	TNL	TNL	canonical	73	63	73.1	59	0	0	0	0	0	0	0	0	0	0	0	0	Bay-0	GER	OTHER	MPI/MPGC_Cologne	ued	GS	31.8748	97	0	0	1	0	0	0
6899|T416-R1	6899|G416	Coil,NB,LRR	Coil,NB,LRR	CNL	CNL	canonical	83	62	83.1	60	0	0	0	0	0	0	0	0	0	0	0	0	Bay-0	GER	OTHER	MPI/MPGC_Cologne	ued	GS	31.8748	61	0	0	0	0	0	0
6899|T419-R1	6899|G419	NB	NB	N	N	canonical	14	82	14.2	23	0	0	0	0	0	0	0	0	0	0	0	0	Bay-0	GER	OTHER	MPI/MPGC_Cologne	ued	GS	31.8748	0	0	0	0	0	0	0
6899|T421-R1	6899|G421	TIR,NB,LRR	TIR,NB,LRR	TNL	TNL	canonical	1	154	1.2	2	0	0	0	0	0	0	0	0	0	0	0	0	Bay-0	GER	OTHER	MPI/MPGC_Cologne	ued	GS	31.8748	66	0	0	0	1	0	0
6899|T424-R1	6899|G424	TIR,TIR	TIR	T	T(L)	canonical	29	66	29.1	58	0	0	0	0	0	0	0	0	0	0	0	0	Bay-0	GER	OTHER	MPI/MPGC_Cologne	ued	GS	31.8748	10	0	0	1	0	1	0
6899|T425-R1	6899|G425	TIR	TIR	T	T(L)	canonical	123	57	123.1	53	0	0	0	0	0	0	0	0	0	0	0	0	Bay-0	GER	OTHER	MPI/MPGC_Cologne	ued	GS	31.8748	0	0	1	0	1	0	0
6899|T427-R1	6899|G427	PF00635,PF00635,TIR	PF00635,TIR	TX	T(N,L)X	noncanonical	169	39	169.1	36	0	0	0	0	0	0	0	0	0	0	0	0	Bay-0	GER	OTHER	MPI/MPGC_Cologne	ued	GS	31.8748	55	0	0	0	0	1	0
6899|T429-R1	6899|G429	Coil,NB	Coil,NB	CN	CN	canonical	101	61	101.1	56	0	0	0	0	0	0	0	0	0	0	0	0	Bay-0	GER	OTHER	MPI/MPGC_Cologne	ued	GS	31.8748	98	0	0	0	0	0	0
6899|T431.2-R1	6899|G431.2	Coil,NB	Coil,NB	CN	CN	canonical	56	64	56.1	59	1	0	0	0	0	0	0	0	0	0	0	0	Bay-0	GER	OTHER	MPI/MPGC_Cologne	ued	GS	31.8748	100	0	0	0	0	0	0
6899|T436-R1	6899|G436	TIR,NB,LRR	TIR,NB,LRR	TNL	TNL	canonical	214	22	214.1	11	0	0	0	0	0	0	0	0	0	0	0	0	Bay-0	GER	OTHER	MPI/MPGC_Cologne	ued	GS	31.8748	34	0	0	0	0	0	0
6899|T438-R1	6899|G438	Coil,NB	Coil,NB	CN	CN	canonical	6	122	6.16	3	0	1	0	0	0	0	0	0	0	0	1	0	Bay-0	GER	OTHER	MPI/MPGC_Cologne	ued	GS	31.8748	100	0	0	1	0	0	0
6899|T442.2-R1	6899|G442.2	TIR,PF04859	TIR,PF04859	TX	T(N,L)X	noncanonical	124	57	124.1	53	1	0	0	0	0	0	0	0	0	0	0	0	Bay-0	GER	OTHER	MPI/MPGC_Cologne	ued	GS	31.8748	21	0	0	0	1	0	0
6899|T444-R1	6899|G444	TIR,NB,LRR	TIR,NB,LRR	TNL	TNL	canonical	110	59	110.1	54	0	0	0	0	0	0	0	0	0	0	0	0	Bay-0	GER	OTHER	MPI/MPGC_Cologne	ued	GS	31.8748	40	0	0	0	0	0	0
6899|T445-R1	6899|G445	RPW8,NB	RPW8,NB	RN	R(C)N	canonical	55	64	55.1	53	0	0	0	0	0	0	0	0	0	0	0	0	Bay-0	GER	OTHER	MPI/MPGC_Cologne	ued	GS	31.8748	80	0	0	0	1	1	0
6899|T449-R1	6899|G449	NB	NB	N	N	canonical	103	60	103.1	56	0	0	0	0	0	0	0	0	0	0	0	0	Bay-0	GER	OTHER	MPI/MPGC_Cologne	ued	GS	31.8748	0	0	0	0	0	0	0
6899|T452-R1	6899|G452	TIR	TIR	T	T(L)	canonical	98	61	98.1	56	0	0	0	0	0	0	0	0	0	0	0	0	Bay-0	GER	OTHER	MPI/MPGC_Cologne	ued	GS	31.8748	0	0	1	0	1	1	0
6899|T454-R1	6899|G454	TIR,NB	TIR,NB	TN	TN	canonical	246	13	246.1	13	0	0	0	0	0	0	0	0	0	0	0	0	Bay-0	GER	OTHER	MPI/MPGC_Cologne	ued	GS	31.8748	10	0	0	0	0	0	0
6899|T457-R1	6899|G457	TIR,NB,LRR	TIR,NB,LRR	TNL	TNL	canonical	348	3	782	3	0	0	0	0	0	0	0	0	0	0	0	0	Bay-0	GER	OTHER	MPI/MPGC_Cologne	ued	GS	31.8748	53	0	0	0	0	0	0
6899|T459-R1	6899|G459	TIR,NB,LRR	TIR,NB,LRR	TNL	TNL	canonical	28	66	28.1	59	0	0	0	0	0	0	0	0	0	0	0	0	Bay-0	GER	OTHER	MPI/MPGC_Cologne	ued	GS	31.8748	96	0	0	0	0	1	0
6899|T460-R1	6899|G460	TIR	TIR	T	T(L)	canonical	62	64	62.1	58	0	0	0	0	0	0	0	0	0	0	0	0	Bay-0	GER	OTHER	MPI/MPGC_Cologne	ued	GS	31.8748	0	0	0	0	1	0	0
6899|T461-R1	6899|G461	TIR	TIR	T	T(L)	canonical	51	65	51.1	62	0	0	0	0	0	0	0	0	0	0	0	0	Bay-0	GER	OTHER	MPI/MPGC_Cologne	ued	GS	31.8748	0	0	0	0	0	1	0
6899|T462-R1	6899|G462	TIR	TIR	T	T(L)	canonical	185	33	185.1	30	0	0	0	0	0	0	0	0	0	0	0	0	Bay-0	GER	OTHER	MPI/MPGC_Cologne	ued	GS	31.8748	0	0	0	0	0	0	0
6899|T463-R1	6899|G463	TIR	TIR	T	T(L)	canonical	150	49	150.1	47	0	0	0	0	0	0	0	0	0	0	0	0	Bay-0	GER	OTHER	MPI/MPGC_Cologne	ued	GS	31.8748	2	0	0	0	1	1	0
6899|T466-R1	6899|G466	Coil,NB,NB	Coil,NB	CN	CN	canonical	14	82	14.4	4	0	0	0	0	0	0	0	0	0	0	0	0	Bay-0	GER	OTHER	MPI/MPGC_Cologne	ued	GS	31.8748	17	0	0	0	0	0	0
6899|T472-R1	6899|G472	NB	NB	N	N	canonical	126	56	126.1	53	0	0	0	0	0	0	0	0	0	0	0	0	Bay-0	GER	OTHER	MPI/MPGC_Cologne	ued	GS	31.8748	43	0	0	0	0	1	0
6899|T487-R1	6899|G487	Coil,NB,NB,LRR	Coil,NB,LRR	CNL	CNL	canonical	65	63	65.1	58	0	0	0	0	0	0	0	0	0	0	0	0	Bay-0	GER	OTHER	MPI/MPGC_Cologne	ued	GS	31.8748	17	0	0	0	0	0	0
6899|T498-R1	6899|G498	NB	NB	N	N	canonical	93	61	93.1	56	0	0	0	0	0	0	0	0	0	0	0	0	Bay-0	GER	OTHER	MPI/MPGC_Cologne	ued	GS	31.8748	0	0	0	0	0	0	0
6899|T501-R1	6899|G501	TIR,NB,LRR	TIR,NB,LRR	TNL	TNL	canonical	71	63	1751	1	0	0	0	0	1	0	0	0	0	0	0	0	Bay-0	GER	OTHER	MPI/MPGC_Cologne	ued	GS	31.8748	1	0	0	0	0	0	1
6899|T506-R1	6899|G506	TIR,TIR	TIR	T	T(L)	canonical	52	64	52.1	58	0	0	0	0	0	0	0	0	0	0	0	0	Bay-0	GER	OTHER	MPI/MPGC_Cologne	ued	GS	31.8748	9	0	0	0	0	0	0
6899|T514-R1	6899|G514	NB	NB	N	N	canonical	139	52	139.1	50	0	0	0	0	0	0	0	0	0	0	0	0	Bay-0	GER	OTHER	MPI/MPGC_Cologne	ued	GS	31.8748	71	0	0	0	0	0	0
6899|T515-R1	6899|G515	TIR	TIR	T	T(L)	canonical	173	38	173.1	30	0	0	0	0	0	0	0	0	0	0	0	0	Bay-0	GER	OTHER	MPI/MPGC_Cologne	ued	GS	31.8748	0	0	0	0	0	0	0
6899|T519-R1	6899|G519	NB	NB	N	N	canonical	134	54	134.4	17	0	0	0	0	0	0	0	0	0	0	0	0	Bay-0	GER	OTHER	MPI/MPGC_Cologne	ued	GS	31.8748	0	0	0	0	0	1	0
6899|T523-R1	6899|G523	TIR,PF14299	TIR,PF14299	TX	T(N,L)X	noncanonical	95	61	95.1	58	0	0	0	0	0	0	0	0	0	0	0	0	Bay-0	GER	OTHER	MPI/MPGC_Cologne	ued	GS	31.8748	66	0	0	0	1	1	0
6899|T525.2-R1	6899|G525.2	TIR	TIR	T	T(L)	canonical	196	27	196.1	27	1	0	0	0	0	1	0	0	0	0	0	0	Bay-0	GER	OTHER	MPI/MPGC_Cologne	ued	GS	31.8748	0	0	0	0	0	0	0
6899|T527-R1	6899|G527	NB	NB	N	N	canonical	61	64	1776	1	0	0	0	0	1	0	0	0	0	0	0	0	Bay-0	GER	OTHER	MPI/MPGC_Cologne	ued	GS	31.8748	56	0	0	0	1	0	1
6899|T535-R1	6899|G535	TIR,LRR	TIR,LRR	TL	T(L)	canonical	10	95	10.7	18	0	0	0	0	0	0	0	0	0	0	0	0	Bay-0	GER	OTHER	MPI/MPGC_Cologne	ued	GS	31.8748	91	0	0	1	0	1	0
6899|T536-R1	6899|G536	NB	NB	N	N	canonical	217	21	217.1	17	0	0	0	0	0	0	0	0	0	0	0	0	Bay-0	GER	OTHER	MPI/MPGC_Cologne	ued	GS	31.8748	18	0	0	0	0	1	0
6899|T538-R1	6899|G538	Coil,NB,LRR	Coil,NB,LRR	CNL	CNL	canonical	7	115	7.12	4	0	0	0	0	1	0	0	0	0	0	0	0	Bay-0	GER	OTHER	MPI/MPGC_Cologne	ued	GS	31.8748	59	0	0	0	0	0	0
6899|T539-R1	6899|G539	TIR	TIR	T	T(L)	canonical	11	92	11.1	2	0	0	0	0	0	0	0	0	0	0	0	0	Bay-0	GER	OTHER	MPI/MPGC_Cologne	ued	GS	31.8748	0	0	0	0	1	1	0
6906|T003-R1	6906|G003	TIR,NB,LRR,LRR	TIR,NB,LRR	TNL	TNL	canonical	4	130	4.4	6	0	0	0	0	0	0	0	0	0	0	0	0	C24	POR	OTHER	MPI/MPGC_Cologne	ued	GR	34.1607	94	0	0	0	0	0	0
6906|T005-R1	6906|G005	TIR,NB,LRR,LRR	TIR,NB,LRR	TNL	TNL	canonical	216	21	216.1	4	0	1	0	0	0	0	0	0	0	0	0	0	C24	POR	OTHER	MPI/MPGC_Cologne	ued	GR	34.1607	98	0	0	0	0	0	0
6906|T009-R1	6906|G009	NB,LRR,LRR	NB,LRR	NL	NL	canonical	163	41	1045	1	0	0	0	0	0	0	0	0	0	0	0	0	C24	POR	OTHER	MPI/MPGC_Cologne	ued	GR	34.1607	62	0	0	1	0	0	1
6906|T012-R1	6906|G012	TIR,NB,LRR	TIR,NB,LRR	TNL	TNL	canonical	374	2	797	2	0	0	0	0	0	0	0	0	0	0	0	0	C24	POR	OTHER	MPI/MPGC_Cologne	ued	GR	34.1607	93	0	0	1	0	0	0
6906|T014-R1	6906|G014	TIR	TIR	T	T(L)	canonical	341	3	800	3	0	0	0	0	0	0	0	0	0	0	0	0	C24	POR	OTHER	MPI/MPGC_Cologne	ued	GR	34.1607	0	0	0	0	0	1	0
6906|T016.1-R1	6906|G016.1	TIR,NB,LRR,LRR	TIR,NB,LRR	TNL	TNL	canonical	16	71	16.9	3	1	0	0	0	0	0	0	0	0	0	0	0	C24	POR	OTHER	MPI/MPGC_Cologne	ued	GR	34.1607	88	0	0	0	1	0	0
6906|T016.2-R1	6906|G016.2	TIR,NB,LRR,LRR	TIR,NB,LRR	TNL	TNL	canonical	4	130	4.8	19	1	0	0	0	0	0	0	0	0	0	0	0	C24	POR	OTHER	MPI/MPGC_Cologne	ued	GR	34.1607	96	0	0	0	0	1	0
6906|T018-R1	6906|G018	LRR,TIR	LRR,TIR	TL	T(L)	canonical	178	35	178.7	1	0	0	0	0	0	0	0	0	0	0	0	0	C24	POR	OTHER	MPI/MPGC_Cologne	ued	GR	34.1607	16	0	0	0	1	0	0
6906|T019-R1	6906|G019	TIR,NB	TIR,NB	TN	TN	canonical	178	35	178.3	11	0	0	0	0	0	0	0	0	0	0	0	1	C24	POR	OTHER	MPI/MPGC_Cologne	ued	GR	34.1607	31	0	0	0	0	0	0
6906|T020-R1	6906|G020	TIR	TIR	T	T(L)	canonical	283	7	283.1	7	0	0	0	0	0	0	0	0	0	0	0	0	C24	POR	OTHER	MPI/MPGC_Cologne	ued	GR	34.1607	0	0	0	0	0	0	0
6906|T021-R1	6906|G021	TIR	TIR	T	T(L)	canonical	266	9	266.1	9	0	0	0	0	0	0	0	0	0	0	0	0	C24	POR	OTHER	MPI/MPGC_Cologne	ued	GR	34.1607	0	0	0	0	0	0	0
6906|T023-R1	6906|G023	TIR,NB,LRR	TIR,NB,LRR	TNL	TNL	canonical	297	5	297.1	5	0	0	0	0	0	0	0	0	0	0	0	0	C24	POR	OTHER	MPI/MPGC_Cologne	ued	GR	34.1607	86	0	0	0	0	1	0
6906|T024-R1	6906|G024	TIR,NB,LRR	TIR,NB,LRR	TNL	TNL	canonical	241	15	241.1	14	0	0	0	0	0	0	0	0	0	0	0	0	C24	POR	OTHER	MPI/MPGC_Cologne	ued	GR	34.1607	40	0	0	0	1	0	0
6906|T028-R1	6906|G028	NB,LRR,PF03106	NB,LRR,PF03106	NLX	N(L)X	noncanonical	94	61	94.1	55	0	0	1	0	0	0	0	0	0	0	0	0	C24	POR	OTHER	MPI/MPGC_Cologne	ued	GR	34.1607	97	0	0	1	0	0	0
6906|T029-R1	6906|G029	TIR,NB,LRR	TIR,NB,LRR	TNL	TNL	canonical	80	62	80.1	56	0	0	1	0	0	0	0	0	0	0	0	0	C24	POR	OTHER	MPI/MPGC_Cologne	ued	GR	34.1607	97	0	0	0	0	0	0
6906|T032-R1	6906|G032	TIR,NB	TIR,NB	TN	TN	canonical	254	11	254.1	8	0	0	0	1	0	0	0	0	0	0	0	0	C24	POR	OTHER	MPI/MPGC_Cologne	ued	GR	34.1607	0	0	0	0	0	1	0
6906|T033-R1	6906|G033	TIR	TIR	T	T(L)	canonical	342	3	1072	1	0	0	0	1	0	0	0	0	0	0	0	0	C24	POR	OTHER	MPI/MPGC_Cologne	ued	GR	34.1607	0	0	0	0	1	1	0
6906|T034-R1	6906|G034	TIR,TIR	TIR	T	T(L)	canonical	19	70	19.1	61	0	0	0	0	0	0	0	0	0	0	0	0	C24	POR	OTHER	MPI/MPGC_Cologne	ued	GR	34.1607	16	0	0	0	1	1	0
6906|T035-R1	6906|G035	TIR,NB,LRR	TIR,NB,LRR	TNL	TNL	canonical	48	65	48.1	59	0	0	0	0	0	0	0	0	0	0	0	0	C24	POR	OTHER	MPI/MPGC_Cologne	ued	GR	34.1607	14	0	0	0	1	0	0
6906|T036-R1	6906|G036	TIR,NB	TIR,NB	TN	TN	canonical	110	59	1756	1	0	0	0	1	0	0	0	0	0	0	0	0	C24	POR	OTHER	MPI/MPGC_Cologne	ued	GR	34.1607	22	0	0	0	0	1	1
6906|T038-R1	6906|G038	TIR,TIR,NB	TIR,NB	TN	TN	canonical	140	51	877	1	0	0	0	1	0	0	0	0	1	0	1	1	C24	POR	OTHER	MPI/MPGC_Cologne	ued	GR	34.1607	53	0	0	0	1	1	1
6906|T040-R1	6906|G040	TIR,NB,LRR	TIR,NB,LRR	TNL	TNL	canonical	137	53	137.1	50	0	0	0	0	0	0	0	0	0	0	0	0	C24	POR	OTHER	MPI/MPGC_Cologne	ued	GR	34.1607	74	0	0	1	0	0	0
6906|T041-R1	6906|G041	NB,LRR	NB,LRR	NL	NL	canonical	174	38	174.1	35	0	0	0	0	0	0	0	0	0	0	0	0	C24	POR	OTHER	MPI/MPGC_Cologne	ued	GR	34.1607	20	0	0	1	0	1	0
6906|T042-R1	6906|G042	TIR	TIR	T	T(L)	canonical	220	20	220.1	19	0	0	0	0	0	0	0	0	0	0	0	0	C24	POR	OTHER	MPI/MPGC_Cologne	ued	GR	34.1607	0	0	0	0	0	1	0
6906|T044-R1	6906|G044	TIR,NB,LRR	TIR,NB,LRR	TNL	TNL	canonical	190	31	190.1	29	0	0	0	0	0	0	0	0	0	0	0	0	C24	POR	OTHER	MPI/MPGC_Cologne	ued	GR	34.1607	62	0	0	0	1	0	0
6906|T048-R1	6906|G048	TIR,Coil,NB,LRR	TIR,Coil,NB,LRR	TNL	TNL	canonical	112	59	112.1	56	0	0	1	0	0	0	0	0	0	0	0	0	C24	POR	OTHER	MPI/MPGC_Cologne	ued	GR	34.1607	86	0	0	1	0	1	0
6906|T049-R1	6906|G049	TIR,NB,LRR,TIR	TIR,NB,LRR	TNL	TNL	canonical	162	42	763	40	0	0	1	0	0	0	0	0	0	0	0	0	C24	POR	OTHER	MPI/MPGC_Cologne	ued	GR	34.1607	48	0	0	0	0	1	0
6906|T050-R1	6906|G050	TIR,NB,LRR,LRR	TIR,NB,LRR	TNL	TNL	canonical	42	66	42.1	62	0	0	0	0	0	0	0	0	0	0	0	0	C24	POR	OTHER	MPI/MPGC_Cologne	ued	GR	34.1607	99	0	0	0	0	0	0
6906|T051-R1	6906|G051	PF04852,TIR,NB,LRR	PF04852,TIR,NB,LRR	TNLX	T(N,L)X	noncanonical	57	64	57.1	59	0	0	0	0	0	0	0	0	0	0	0	0	C24	POR	OTHER	MPI/MPGC_Cologne	ued	GR	34.1607	39	0	0	0	0	0	0
6906|T063-R1	6906|G063	TIR,NB,LRR	TIR,NB,LRR	TNL	TNL	canonical	160	42	160.1	37	0	0	0	0	0	0	0	0	0	0	0	0	C24	POR	OTHER	MPI/MPGC_Cologne	ued	GR	34.1607	81	0	0	0	0	0	0
6906|T066-R1	6906|G066	TIR,NB,LRR	TIR,NB,LRR	TNL	TNL	canonical	100	61	100.1	57	0	0	0	0	0	0	0	0	0	0	0	0	C24	POR	OTHER	MPI/MPGC_Cologne	ued	GR	34.1607	100	0	0	0	0	0	0
6906|T074-R1	6906|G074	Coil,NB,LRR	Coil,NB,LRR	CNL	CNL	canonical	7	115	7.16	10	0	0	0	0	0	0	0	0	0	0	0	0	C24	POR	OTHER	MPI/MPGC_Cologne	ued	GR	34.1607	65	0	0	0	0	0	0
6906|T075-R1	6906|G075	Coil,NB,LRR	Coil,NB,LRR	CNL	CNL	canonical	187	32	187.1	24	0	0	0	0	0	0	0	0	0	0	0	0	C24	POR	OTHER	MPI/MPGC_Cologne	ued	GR	34.1607	68	0	0	0	0	0	0
6906|T077-R1	6906|G077	Coil,NB	Coil,NB	CN	CN	canonical	134	54	134.8	8	0	0	0	0	0	0	0	0	0	0	0	0	C24	POR	OTHER	MPI/MPGC_Cologne	ued	GR	34.1607	23	0	0	0	0	0	0
6906|T081-R1	6906|G081	TIR,NB,LRR	TIR,NB,LRR	TNL	TNL	canonical	44	65	44.1	58	0	0	0	0	0	0	0	0	0	0	0	0	C24	POR	OTHER	MPI/MPGC_Cologne	ued	GR	34.1607	24	0	0	0	0	0	0
6906|T091-R1	6906|G091	TIR,NB,LRR	TIR,NB,LRR	TNL	TNL	canonical	30	66	30.1	61	0	0	0	0	0	0	0	0	0	0	0	0	C24	POR	OTHER	MPI/MPGC_Cologne	ued	GR	34.1607	94	0	0	0	0	0	0
6906|T093-R1	6906|G093	TIR,NB,LRR	TIR,NB,LRR	TNL	TNL	canonical	46	65	46.1	57	0	0	0	0	0	0	0	0	0	0	0	0	C24	POR	OTHER	MPI/MPGC_Cologne	ued	GR	34.1607	80	0	0	0	0	0	0
6906|T094-R1	6906|G094	TIR,NB,LRR	TIR,NB,LRR	TNL	TNL	canonical	172	39	172.1	36	0	0	0	0	0	0	0	0	0	0	0	0	C24	POR	OTHER	MPI/MPGC_Cologne	ued	GR	34.1607	0	0	0	0	0	0	0
6906|T100-R1	6906|G100	TIR	TIR	T	T(L)	canonical	87	62	87.1	58	0	0	0	0	0	0	0	0	0	0	0	0	C24	POR	OTHER	MPI/MPGC_Cologne	ued	GR	34.1607	0	0	0	0	1	0	0
6906|T102-R1	6906|G102	TIR,NB,LRR	TIR,NB,LRR	TNL	TNL	canonical	253	11	253.1	3	0	0	0	0	0	0	0	0	0	0	0	0	C24	POR	OTHER	MPI/MPGC_Cologne	ued	GR	34.1607	0	0	0	0	1	0	0
6906|T103-R1	6906|G103	TIR,NB,LRR	TIR,NB,LRR	TNL	TNL	canonical	253	11	253.2	1	0	0	0	0	0	0	0	0	0	0	0	0	C24	POR	OTHER	MPI/MPGC_Cologne	ued	GR	34.1607	8	0	0	0	0	0	0
6906|T105-R1	6906|G105	NB,LRR	NB,LRR	NL	NL	canonical	234	16	234.1	11	0	0	0	0	0	0	0	0	0	0	0	0	C24	POR	OTHER	MPI/MPGC_Cologne	ued	GR	34.1607	78	0	0	0	0	0	0
6906|T106-R1	6906|G106	TIR	TIR	T	T(L)	canonical	262	9	262.1	5	0	0	0	0	0	0	0	0	0	0	0	0	C24	POR	OTHER	MPI/MPGC_Cologne	ued	GR	34.1607	38	0	0	0	0	0	0
6906|T109-R1	6906|G109	TIR,NB,LRR,LRR,LRR	TIR,NB,LRR	TNL	TNL	canonical	4	130	4.1	6	0	0	0	0	0	0	0	0	0	0	0	0	C24	POR	OTHER	MPI/MPGC_Cologne	ued	GR	34.1607	97	0	0	0	0	0	0
6906|T110-R1	6906|G110	TIR,NB,LRR,LRR	TIR,NB,LRR	TNL	TNL	canonical	16	71	16.3	15	0	0	0	0	0	0	0	0	0	0	0	0	C24	POR	OTHER	MPI/MPGC_Cologne	ued	GR	34.1607	83	0	0	0	0	0	0
6906|T112-R1	6906|G112	NB,LRR,TIR	NB,LRR,TIR	TNL	TNL	canonical	106	60	106.1	55	0	0	1	0	0	0	0	0	0	0	0	0	C24	POR	OTHER	MPI/MPGC_Cologne	ued	GR	34.1607	5	0	0	0	1	1	0
6906|T113-R1	6906|G113	TIR	TIR	T	T(L)	canonical	144	50	144.1	48	0	0	0	0	0	0	0	0	0	0	0	0	C24	POR	OTHER	MPI/MPGC_Cologne	ued	GR	34.1607	1	0	0	0	1	1	0
6906|T114-R1	6906|G114	TIR,NB,LRR	TIR,NB,LRR	TNL	TNL	canonical	82	62	82.1	55	0	0	1	0	0	0	0	0	0	0	0	0	C24	POR	OTHER	MPI/MPGC_Cologne	ued	GR	34.1607	4	0	0	0	1	1	0
6906|T116-R1	6906|G116	TIR,NB	TIR,NB	TN	TN	canonical	38	66	38.1	57	0	0	0	0	0	0	0	0	0	0	0	0	C24	POR	OTHER	MPI/MPGC_Cologne	ued	GR	34.1607	4	0	0	0	0	0	0
6906|T117-R1	6906|G117	TIR,NB	TIR,NB	TN	TN	canonical	86	62	86.1	60	0	0	0	0	0	0	0	0	0	0	0	0	C24	POR	OTHER	MPI/MPGC_Cologne	ued	GR	34.1607	87	0	0	0	0	1	0
6906|T118-R1	6906|G118	TIR	TIR	T	T(L)	canonical	167	40	167.1	37	0	0	0	0	0	0	0	0	0	0	0	0	C24	POR	OTHER	MPI/MPGC_Cologne	ued	GR	34.1607	78	0	0	0	1	1	0
6906|T119-R1	6906|G119	TIR	TIR	T	T(L)	canonical	202	25	202.1	23	0	0	0	0	0	0	0	0	0	0	0	0	C24	POR	OTHER	MPI/MPGC_Cologne	ued	GR	34.1607	37	0	1	0	1	0	0
6906|T120-R1	6906|G120	TIR,NB	TIR,NB	TN	TN	canonical	157	44	157.1	40	0	0	0	0	0	0	0	0	0	0	0	0	C24	POR	OTHER	MPI/MPGC_Cologne	ued	GR	34.1607	71	0	0	0	1	1	0
6906|T121.1-R1	6906|G121.1	TIR	TIR	T	T(L)	canonical	122	57	122.1	54	1	0	0	0	0	0	0	0	0	0	0	0	C24	POR	OTHER	MPI/MPGC_Cologne	ued	GR	34.1607	97	0	0	0	1	0	0
6906|T121.2-R1	6906|G121.2	TIR,NB	TIR,NB	TN	TN	canonical	34	66	34.1	56	1	0	0	0	0	0	0	0	0	0	0	0	C24	POR	OTHER	MPI/MPGC_Cologne	ued	GR	34.1607	36	0	0	0	0	0	0
6906|T124-R1	6906|G124	TIR,NB	TIR,NB	TN	TN	canonical	147	50	948	1	0	0	0	1	0	0	0	0	0	0	0	0	C24	POR	OTHER	MPI/MPGC_Cologne	ued	GR	34.1607	0	0	0	0	1	0	1
6906|T125-R1	6906|G125	TIR,NB,LRR	TIR,NB,LRR	TNL	TNL	canonical	148	50	148.1	44	0	0	0	1	0	0	0	0	0	0	0	0	C24	POR	OTHER	MPI/MPGC_Cologne	ued	GR	34.1607	0	0	0	0	0	0	0
6906|T126-R1	6906|G126	TIR,NB,LRR	TIR,NB,LRR	TNL	TNL	canonical	88	62	88.1	58	0	0	0	0	0	0	0	0	0	0	0	0	C24	POR	OTHER	MPI/MPGC_Cologne	ued	GR	34.1607	2	0	0	1	0	0	0
6906|T127-R1	6906|G127	Coil,NB,LRR,Coil	Coil,NB,LRR	CNL	CNL	canonical	282	7	282.1	6	0	0	0	0	0	0	0	0	0	0	0	0	C24	POR	OTHER	MPI/MPGC_Cologne	ued	GR	34.1607	96	0	0	0	0	0	0
6906|T128-R1	6906|G128	Coil,NB,LRR	Coil,NB,LRR	CNL	CNL	canonical	3	145	3.8	22	0	0	0	0	0	0	0	0	0	0	0	0	C24	POR	OTHER	MPI/MPGC_Cologne	ued	GR	34.1607	95	0	0	1	1	0	0
6906|T129-R1	6906|G129	Coil,NB,LRR	Coil,NB,LRR	CNL	CNL	canonical	3	145	3.9	14	0	0	0	0	0	0	0	0	0	0	0	0	C24	POR	OTHER	MPI/MPGC_Cologne	ued	GR	34.1607	71	0	0	0	0	1	0
6906|T131-R1	6906|G131	TIR,NB,LRR	TIR,NB,LRR	TNL	TNL	canonical	176	36	176.6	3	0	0	0	0	0	0	0	0	0	0	0	0	C24	POR	OTHER	MPI/MPGC_Cologne	ued	GR	34.1607	34	0	0	0	0	1	0
6906|T133-R1	6906|G133	TIR,NB,LRR	TIR,NB,LRR	TNL	TNL	canonical	1	154	1.8	2	0	0	0	0	0	0	0	0	0	0	0	0	C24	POR	OTHER	MPI/MPGC_Cologne	ued	GR	34.1607	93	0	0	0	1	0	0
6906|T135-R1	6906|G135	NB,LRR,Coil,PF00412,PF12315,PF12315	NB,LRR,Coil,PF00412,PF12315	CNLX	C(N,L)X	noncanonical	130	55	130.1	52	0	0	0	1	0	0	0	0	0	0	0	0	C24	POR	OTHER	MPI/MPGC_Cologne	ued	GR	34.1607	61	0	0	0	1	0	0
6906|T136-R1	6906|G136	TIR,NB,LRR	TIR,NB,LRR	TNL	TNL	canonical	91	61	91.1	58	0	0	0	1	0	0	0	0	0	0	0	0	C24	POR	OTHER	MPI/MPGC_Cologne	ued	GR	34.1607	61	0	0	0	0	1	0
6906|T140-R1	6906|G140	TIR,NB,LRR	TIR,NB,LRR	TNL	TNL	canonical	84	62	84.1	58	0	0	0	1	0	0	0	0	0	0	0	0	C24	POR	OTHER	MPI/MPGC_Cologne	ued	GR	34.1607	0	0	0	0	0	0	0
6906|T141-R1	6906|G141	TIR,NB,LRR	TIR,NB,LRR	TNL	TNL	canonical	78	62	78.1	57	0	0	1	0	0	0	0	0	0	0	0	0	C24	POR	OTHER	MPI/MPGC_Cologne	ued	GR	34.1607	0	0	0	0	0	0	0
6906|T144-R1	6906|G144	TIR,NB,LRR	TIR,NB,LRR	TNL	TNL	canonical	128	55	128.1	49	0	0	0	0	0	0	0	0	0	0	0	0	C24	POR	OTHER	MPI/MPGC_Cologne	ued	GR	34.1607	41	0	0	0	0	0	0
6906|T145-R1	6906|G145	TIR,NB,LRR	TIR,NB,LRR	TNL	TNL	canonical	142	50	142.1	45	0	0	0	0	0	0	0	0	0	0	0	0	C24	POR	OTHER	MPI/MPGC_Cologne	ued	GR	34.1607	11	0	0	0	0	0	0
6906|T147-R1	6906|G147	TIR,NB,LRR	TIR,NB,LRR	TNL	TNL	canonical	23	67	23.1	58	0	0	0	0	0	0	0	0	0	0	0	0	C24	POR	OTHER	MPI/MPGC_Cologne	ued	GR	34.1607	35	0	0	0	0	0	0
6906|T149-R1	6906|G149	TIR,NB,LRR	TIR,NB,LRR	TNL	TNL	canonical	1	154	1.16	3	0	0	0	0	0	0	0	0	0	0	0	0	C24	POR	OTHER	MPI/MPGC_Cologne	ued	GR	34.1607	86	0	0	0	1	1	0
6906|T152-R1	6906|G152	TIR,NB,LRR,PF01485,PF01485	TIR,NB,LRR,PF01485	TNLX	T(N,L)X	noncanonical	79	62	934	1	0	0	0	0	0	0	0	0	0	0	0	0	C24	POR	OTHER	MPI/MPGC_Cologne	ued	GR	34.1607	99	0	0	0	0	0	1
6906|T154-R1	6906|G154	TIR,NB,LRR	TIR,NB,LRR	TNL	TNL	canonical	107	60	107.1	56	0	0	0	0	0	0	0	0	0	0	0	0	C24	POR	OTHER	MPI/MPGC_Cologne	ued	GR	34.1607	100	0	0	0	0	0	0
6906|T155-R1	6906|G155	TIR,NB,LRR	TIR,NB,LRR	TNL	TNL	canonical	71	63	71.1	56	0	0	0	0	0	0	0	0	0	0	0	0	C24	POR	OTHER	MPI/MPGC_Cologne	ued	GR	34.1607	23	0	0	0	0	0	0
6906|T158-R1	6906|G158	TIR,NB,LRR,LRR	TIR,NB,LRR	TNL	TNL	canonical	70	63	70.1	56	0	0	0	0	0	0	0	0	0	0	0	0	C24	POR	OTHER	MPI/MPGC_Cologne	ued	GR	34.1607	84	0	0	0	0	0	0
6906|T160-R1	6906|G160	TIR,NB	TIR,NB	TN	TN	canonical	67	63	67.1	60	0	0	0	1	0	0	0	0	0	0	0	0	C24	POR	OTHER	MPI/MPGC_Cologne	ued	GR	34.1607	1	0	0	0	0	0	0
6906|T161-R1	6906|G161	TIR,NB,LRR	TIR,NB,LRR	TNL	TNL	canonical	81	62	81.1	56	0	0	0	1	0	0	0	0	0	0	0	0	C24	POR	OTHER	MPI/MPGC_Cologne	ued	GR	34.1607	14	0	0	0	1	0	0
6906|T163-R1	6906|G163	TIR	TIR	T	T(L)	canonical	132	54	132.1	49	0	0	0	0	0	0	0	0	0	0	0	0	C24	POR	OTHER	MPI/MPGC_Cologne	ued	GR	34.1607	7	0	0	0	0	0	0
6906|T164-R1	6906|G164	TIR	TIR	T	T(L)	canonical	131	54	131.1	49	0	0	0	0	0	0	0	0	0	0	0	0	C24	POR	OTHER	MPI/MPGC_Cologne	ued	GR	34.1607	10	0	0	0	0	0	0
6906|T165-R1	6906|G165	TIR,Coil	TIR,Coil	T	T(L)	canonical	136	53	136.1	46	0	0	0	0	0	0	0	0	0	0	0	0	C24	POR	OTHER	MPI/MPGC_Cologne	ued	GR	34.1607	0	0	0	0	0	0	0
6906|T166-R1	6906|G166	TIR,NB,LRR	TIR,NB,LRR	TNL	TNL	canonical	120	58	120.1	53	0	0	0	0	0	0	0	0	0	0	0	0	C24	POR	OTHER	MPI/MPGC_Cologne	ued	GR	34.1607	89	0	1	0	1	1	0
6906|T169-R1	6906|G169	NB,LRR	NB,LRR	NL	NL	canonical	53	64	53.1	58	0	0	0	0	0	0	0	0	0	0	0	0	C24	POR	OTHER	MPI/MPGC_Cologne	ued	GR	34.1607	2	0	0	0	0	1	0
6906|T170.1-R1	6906|G170.1	TIR	TIR	T	T(L)	canonical	118	58	118.1	50	1	0	0	0	0	0	0	0	0	0	0	0	C24	POR	OTHER	MPI/MPGC_Cologne	ued	GR	34.1607	0	0	0	0	1	1	0
6906|T170.2-R1	6906|G170.2	TIR,NB,LRR	TIR,NB,LRR	TNL	TNL	canonical	64	63	64.1	59	1	0	0	0	0	0	0	0	0	0	0	0	C24	POR	OTHER	MPI/MPGC_Cologne	ued	GR	34.1607	19	0	0	0	1	0	0
6906|T172-R1	6906|G172	NB	NB	N	N	canonical	22	67	22.1	60	0	0	0	1	0	0	0	0	0	0	0	0	C24	POR	OTHER	MPI/MPGC_Cologne	ued	GR	34.1607	44	0	0	0	0	0	0
6906|T175-R1	6906|G175	NB,LRR	NB,LRR	NL	NL	canonical	75	63	75.1	59	0	0	0	1	0	0	0	0	0	0	0	0	C24	POR	OTHER	MPI/MPGC_Cologne	ued	GR	34.1607	98	0	0	0	0	0	0
6906|T181-R1	6906|G181	TIR,NB,LRR	TIR,NB,LRR	TNL	TNL	canonical	181	34	181.3	19	0	0	0	0	0	0	0	0	0	0	0	0	C24	POR	OTHER	MPI/MPGC_Cologne	ued	GR	34.1607	90	0	0	0	1	1	0
6906|T184-R1	6906|G184	TIR,TIR,NB	TIR,NB	TN	TN	canonical	24	67	24.1	63	0	0	0	0	0	0	0	0	0	0	0	0	C24	POR	OTHER	MPI/MPGC_Cologne	ued	GR	34.1607	86	0	0	0	0	1	0
6906|T185-R1	6906|G185	TIR,TIR,NB,NB	TIR,NB	TN	TN	canonical	215	22	215.1	21	0	0	0	0	0	0	0	0	0	0	0	0	C24	POR	OTHER	MPI/MPGC_Cologne	ued	GR	34.1607	51	0	0	0	0	0	0
6906|T188-R1	6906|G188	TIR,NB,LRR	TIR,NB,LRR	TNL	TNL	canonical	18	70	18.1	58	0	0	1	0	0	0	0	0	0	0	0	0	C24	POR	OTHER	MPI/MPGC_Cologne	ued	GR	34.1607	100	0	0	0	0	0	0
6906|T189-R1	6906|G189	NB,LRR,PF03106,PF13442	NB,LRR,PF03106,PF13442	NLX	N(L)X	noncanonical	43	65	1330	1	0	0	1	0	0	0	0	0	0	0	0	0	C24	POR	OTHER	MPI/MPGC_Cologne	ued	GR	34.1607	100	0	0	0	0	0	1
6906|T192-R1	6906|G192	TIR,NB,LRR	TIR,NB,LRR	TNL	TNL	canonical	90	61	90.1	55	0	0	0	0	0	0	0	0	0	0	0	0	C24	POR	OTHER	MPI/MPGC_Cologne	ued	GR	34.1607	86	0	0	0	0	0	0
6906|T193-R1	6906|G193	TIR,NB,LRR	TIR,NB,LRR	TNL	TNL	canonical	105	60	105.1	58	0	0	0	0	0	0	0	0	0	0	0	0	C24	POR	OTHER	MPI/MPGC_Cologne	ued	GR	34.1607	98	0	0	0	0	0	0
6906|T196.1-R1	6906|G196.1	Coil,NB,LRR	Coil,NB,LRR	CNL	CNL	canonical	68	63	68.1	58	1	0	0	0	0	0	0	0	0	0	0	0	C24	POR	OTHER	MPI/MPGC_Cologne	ued	GR	34.1607	85	0	0	0	0	1	0
6906|T196.2-R1	6906|G196.2	Coil,NB,LRR	Coil,NB,LRR	CNL	CNL	canonical	66	63	66.1	58	1	0	0	0	0	0	0	0	0	0	0	0	C24	POR	OTHER	MPI/MPGC_Cologne	ued	GR	34.1607	100	0	0	0	0	0	0
6906|T200-R1	6906|G200	TIR,NB,LRR	TIR,NB,LRR	TNL	TNL	canonical	26	67	26.1	63	0	0	1	0	0	0	0	0	0	0	0	0	C24	POR	OTHER	MPI/MPGC_Cologne	ued	GR	34.1607	95	0	0	0	0	0	0
6906|T201-R1	6906|G201	TIR,NB,TIR,NB,LRR	TIR,NB,LRR	TNL	TNL	canonical	21	69	21.1	62	0	0	1	0	0	0	0	0	0	0	0	0	C24	POR	OTHER	MPI/MPGC_Cologne	ued	GR	34.1607	35	0	0	0	1	0	0
6906|T205-R1	6906|G205	Coil,NB,LRR	Coil,NB,LRR	CNL	CNL	canonical	109	59	109.1	54	0	0	0	0	0	0	0	0	0	0	0	0	C24	POR	OTHER	MPI/MPGC_Cologne	ued	GR	34.1607	45	0	0	0	0	0	0
6906|T207-R1	6906|G207	Coil,NB,LRR	Coil,NB,LRR	CNL	CNL	canonical	168	39	168.1	34	0	0	0	0	0	0	0	0	0	0	0	0	C24	POR	OTHER	MPI/MPGC_Cologne	ued	GR	34.1607	60	0	0	0	0	0	0
6906|T211-R1	6906|G211	TIR,NB,LRR,LRR	TIR,NB,LRR	TNL	TNL	canonical	96	61	96.1	54	0	0	1	0	0	0	0	0	0	0	0	0	C24	POR	OTHER	MPI/MPGC_Cologne	ued	GR	34.1607	98	0	0	0	1	0	0
6906|T212-R1	6906|G212	PF07887,NB	PF07887,NB	NX	N(L)X	noncanonical	41	66	41.1	59	0	1	1	0	0	0	0	0	0	0	0	0	C24	POR	OTHER	MPI/MPGC_Cologne	ued	GR	34.1607	83	0	0	0	0	0	0
6906|T217.2-R1	6906|G217.2	NB	NB	N	N	canonical	76	63	76.1	51	1	0	0	0	0	0	0	0	0	0	0	0	C24	POR	OTHER	MPI/MPGC_Cologne	ued	GR	34.1607	94	0	0	0	1	0	0
6906|T218-R1	6906|G218	NB	NB	N	N	canonical	54	64	54.1	60	0	0	0	0	0	0	0	0	0	0	0	0	C24	POR	OTHER	MPI/MPGC_Cologne	ued	GR	34.1607	62	0	0	0	0	1	0
6906|T223-R1	6906|G223	Coil,NB,LRR	Coil,NB,LRR	CNL	CNL	canonical	8	101	1404	1	0	0	0	0	0	0	0	0	0	0	0	0	C24	POR	OTHER	MPI/MPGC_Cologne	ued	GR	34.1607	52	0	0	0	0	0	1
6906|T224-R1	6906|G224	Coil,NB	Coil,NB	CN	CN	canonical	8	101	8.11	1	0	0	0	0	0	0	0	0	0	0	0	0	C24	POR	OTHER	MPI/MPGC_Cologne	ued	GR	34.1607	59	0	0	0	0	0	0
6906|T229-R1	6906|G229	NB	NB	N	N	canonical	115	58	115.1	54	0	0	0	0	0	0	0	0	0	0	0	0	C24	POR	OTHER	MPI/MPGC_Cologne	ued	GR	34.1607	4	0	0	0	0	0	0
6906|T230-R1	6906|G230	Coil,NB	Coil,NB	CN	CN	canonical	191	31	191.1	26	0	0	0	0	0	0	0	0	0	0	0	0	C24	POR	OTHER	MPI/MPGC_Cologne	ued	GR	34.1607	39	0	0	0	0	1	0
6906|T234-R1	6906|G234	RPW8,Coil,NB,LRR	RPW8,Coil,NB,LRR	RCNL	R(C,N)L	canonical	31	66	31.1	61	0	0	0	0	0	0	0	0	0	0	0	0	C24	POR	OTHER	MPI/MPGC_Cologne	ued	GR	34.1607	100	0	0	0	0	0	0
6906|T235-R1	6906|G235	RPW8,NB	RPW8,NB	RN	R(C)N	canonical	32	66	32.1	61	0	0	0	0	0	0	0	0	0	0	0	0	C24	POR	OTHER	MPI/MPGC_Cologne	ued	GR	34.1607	100	0	0	0	0	0	0
6906|T239-R1	6906|G239	TIR,NB,LRR	TIR,NB,LRR	TNL	TNL	canonical	102	60	102.8	22	0	0	0	0	0	0	0	0	0	0	0	0	C24	POR	OTHER	MPI/MPGC_Cologne	ued	GR	34.1607	43	0	0	0	0	0	0
6906|T240-R1	6906|G240	TIR,TIR,NB,LRR	TIR,NB,LRR	TNL	TNL	canonical	211	23	211.1	19	0	0	0	0	0	0	0	0	0	0	0	0	C24	POR	OTHER	MPI/MPGC_Cologne	ued	GR	34.1607	47	0	0	0	0	0	0
6906|T242-R1	6906|G242	Coil,NB,PF00743	Coil,NB,PF00743	CNX	C(N,L)X	noncanonical	304	5	304.1	5	0	0	0	0	0	0	0	0	0	0	0	0	C24	POR	OTHER	MPI/MPGC_Cologne	ued	GR	34.1607	1	0	0	0	0	0	0
6906|T244-R1	6906|G244	Coil,NB,LRR	Coil,NB,LRR	CNL	CNL	canonical	7	115	7.2	6	0	0	0	0	0	0	0	0	0	0	0	0	C24	POR	OTHER	MPI/MPGC_Cologne	ued	GR	34.1607	78	0	0	0	0	0	0
6906|T249.1-R1	6906|G249.1	TIR,NB,LRR	TIR,NB,LRR	TNL	TNL	canonical	99	61	99.1	58	1	0	0	0	0	0	0	0	0	0	0	0	C24	POR	OTHER	MPI/MPGC_Cologne	ued	GR	34.1607	14	0	0	0	0	0	0
6906|T249.2-R1	6906|G249.2	TIR,NB,LRR	TIR,NB,LRR	TNL	TNL	canonical	74	63	74.1	56	1	0	0	0	0	0	0	0	0	0	0	0	C24	POR	OTHER	MPI/MPGC_Cologne	ued	GR	34.1607	0	0	0	0	0	0	0
6906|T251-R1	6906|G251	NB,LRR	NB,LRR	NL	NL	canonical	161	42	1137	1	0	0	0	0	0	0	0	0	0	0	0	0	C24	POR	OTHER	MPI/MPGC_Cologne	ued	GR	34.1607	0	0	0	0	0	0	1
6906|T257-R1	6906|G257	Coil,NB,LRR	Coil,NB,LRR	CNL	CNL	canonical	127	56	127.1	54	0	0	0	0	0	0	0	0	0	0	0	0	C24	POR	OTHER	MPI/MPGC_Cologne	ued	GR	34.1607	89	0	0	0	0	0	0
6906|T264-R1	6906|G264	TIR,LRR	TIR,LRR	TL	T(L)	canonical	240	15	1351	1	0	0	0	0	0	0	0	0	0	0	0	0	C24	POR	OTHER	MPI/MPGC_Cologne	ued	GR	34.1607	5	0	0	0	0	0	1
6906|T271.1-R1	6906|G271.1	TIR,NB,LRR	TIR,NB,LRR	TNL	TNL	canonical	133	54	133.1	49	1	0	0	0	0	1	0	0	0	0	0	0	C24	POR	OTHER	MPI/MPGC_Cologne	ued	GR	34.1607	100	0	0	0	0	0	0
6906|T271.2-R1	6906|G271.2	TIR,NB,NB,LRR	TIR,NB,LRR	TNL	TNL	canonical	143	50	143.1	45	1	0	0	0	0	0	0	0	0	0	0	0	C24	POR	OTHER	MPI/MPGC_Cologne	ued	GR	34.1607	90	0	0	0	0	0	0
6906|T273-R1	6906|G273	NB,LRR	NB,LRR	NL	NL	canonical	25	67	25.1	59	0	0	0	1	0	0	0	0	0	0	0	0	C24	POR	OTHER	MPI/MPGC_Cologne	ued	GR	34.1607	77	0	0	0	0	0	0
6906|T274-R1	6906|G274	Coil,NB,LRR,PF04548,PF00069	Coil,NB,LRR,PF04548,PF00069	CNLX	C(N,L)X	noncanonical	49	65	49.1	59	0	0	0	1	0	0	0	0	0	0	0	0	C24	POR	OTHER	MPI/MPGC_Cologne	ued	GR	34.1607	79	0	0	0	0	0	0
6906|T276-R1	6906|G276	TIR,NB,NB	TIR,NB	TN	TN	canonical	243	15	243.1	14	0	0	0	1	0	0	0	0	0	0	0	0	C24	POR	OTHER	MPI/MPGC_Cologne	ued	GR	34.1607	0	0	0	0	0	0	0
6906|T277-R1	6906|G277	TIR,NB,LRR	TIR,NB,LRR	TNL	TNL	canonical	229	17	229.1	16	0	0	0	1	0	0	0	0	0	0	0	0	C24	POR	OTHER	MPI/MPGC_Cologne	ued	GR	34.1607	27	0	0	0	0	0	0
6906|T279-R1	6906|G279	NB	NB	N	N	canonical	72	63	72.1	57	0	0	0	0	0	0	0	0	0	0	0	0	C24	POR	OTHER	MPI/MPGC_Cologne	ued	GR	34.1607	1	0	0	0	1	1	0
6906|T281-R1	6906|G281	NB	NB	N	N	canonical	9	97	9.5	11	0	0	0	0	0	0	0	0	0	0	0	0	C24	POR	OTHER	MPI/MPGC_Cologne	ued	GR	34.1607	0	0	0	0	0	1	0
6906|T283-R1	6906|G283	TIR,NB	TIR,NB	TN	TN	canonical	111	59	111.1	53	0	0	0	0	0	0	0	0	0	0	0	0	C24	POR	OTHER	MPI/MPGC_Cologne	ued	GR	34.1607	0	0	0	0	0	0	0
6906|T284-R1	6906|G284	TIR,NB	TIR,NB	TN	TN	canonical	47	65	47.1	61	0	0	0	0	0	0	0	0	0	0	0	0	C24	POR	OTHER	MPI/MPGC_Cologne	ued	GR	34.1607	27	0	0	0	0	0	0
6906|T285-R1	6906|G285	TIR,NB,LRR	TIR,NB,LRR	TNL	TNL	canonical	85	62	85.1	57	0	0	0	0	0	0	0	0	0	0	0	0	C24	POR	OTHER	MPI/MPGC_Cologne	ued	GR	34.1607	90	0	0	0	0	0	0
6906|T288-R1	6906|G288	TIR,NB,LRR,LRR	TIR,NB,LRR	TNL	TNL	canonical	159	43	159.1	40	0	0	0	0	0	0	0	0	0	0	0	0	C24	POR	OTHER	MPI/MPGC_Cologne	ued	GR	34.1607	81	0	1	1	0	1	0
6906|T290-R1	6906|G290	TIR,NB,LRR	TIR,NB,LRR	TNL	TNL	canonical	1	154	1.31	1	0	0	0	0	0	0	0	0	0	0	0	0	C24	POR	OTHER	MPI/MPGC_Cologne	ued	GR	34.1607	85	0	0	0	1	0	0
6906|T294-R1	6906|G294	TIR,NB,LRR	TIR,NB,LRR	TNL	TNL	canonical	10	95	10.8	16	0	0	0	0	0	0	0	0	0	0	0	0	C24	POR	OTHER	MPI/MPGC_Cologne	ued	GR	34.1607	88	0	0	1	0	0	0
6906|T295-R1	6906|G295	TIR	TIR	T	T(L)	canonical	NA	0	1015	1	0	0	0	0	0	0	0	0	0	0	0	0	C24	POR	OTHER	MPI/MPGC_Cologne	ued	GR	34.1607	2	0	0	0	0	0	0
6906|T297-R1	6906|G297	TIR	TIR	T	T(L)	canonical	231	17	231.1	15	0	0	0	0	0	0	0	0	0	0	0	0	C24	POR	OTHER	MPI/MPGC_Cologne	ued	GR	34.1607	0	0	0	0	0	1	0
6906|T298-R1	6906|G298	RPW8	RPW8	R	R(C)	canonical	2	152	2.7	3	0	0	0	0	0	0	0	0	0	0	0	0	C24	POR	OTHER	MPI/MPGC_Cologne	ued	GR	34.1607	26	0	0	0	0	0	0
6906|T299-R1	6906|G299	RPW8	RPW8	R	R(C)	canonical	58	64	58.1	61	0	0	0	0	0	0	0	0	0	0	0	0	C24	POR	OTHER	MPI/MPGC_Cologne	ued	GR	34.1607	57	0	0	0	0	0	0
6906|T300-R1	6906|G300	RPW8	RPW8	R	R(C)	canonical	116	58	116.1	55	0	0	0	0	0	0	0	0	0	0	0	0	C24	POR	OTHER	MPI/MPGC_Cologne	ued	GR	34.1607	0	0	0	0	0	1	0
6906|T301-R1	6906|G301	RPW8	RPW8	R	R(C)	canonical	129	55	129.1	52	0	0	0	0	0	0	0	0	0	0	0	0	C24	POR	OTHER	MPI/MPGC_Cologne	ued	GR	34.1607	0	0	0	0	1	1	0
6906|T302-R1	6906|G302	NB,LRR	NB,LRR	NL	NL	canonical	69	63	69.1	58	0	0	0	0	0	0	0	0	0	0	0	0	C24	POR	OTHER	MPI/MPGC_Cologne	ued	GR	34.1607	5	0	0	1	0	1	0
6906|T306-R1	6906|G306	TIR,NB	TIR,NB	TN	TN	canonical	180	35	180.1	10	0	0	0	0	0	0	0	0	0	0	0	0	C24	POR	OTHER	MPI/MPGC_Cologne	ued	GR	34.1607	47	0	0	0	1	1	0
6906|T308-R1	6906|G308	TIR	TIR	T	T(L)	canonical	51	65	51.1	62	0	0	0	0	0	0	0	0	0	0	0	0	C24	POR	OTHER	MPI/MPGC_Cologne	ued	GR	34.1607	0	0	0	0	0	1	0
6906|T309-R1	6906|G309	TIR	TIR	T	T(L)	canonical	62	64	62.1	58	0	0	0	0	0	0	0	0	0	0	0	0	C24	POR	OTHER	MPI/MPGC_Cologne	ued	GR	34.1607	0	0	0	0	1	0	0
6906|T315-R1	6906|G315	TIR,NB,LRR	TIR,NB,LRR	TNL	TNL	canonical	37	66	37.1	63	0	0	0	0	0	0	0	0	0	0	0	0	C24	POR	OTHER	MPI/MPGC_Cologne	ued	GR	34.1607	2	0	0	0	0	0	0
6906|T319-R1	6906|G319	RPW8,NB	RPW8,NB	RN	R(C)N	canonical	59	64	59.1	62	0	0	0	0	0	0	0	0	0	0	0	0	C24	POR	OTHER	MPI/MPGC_Cologne	ued	GR	34.1607	100	0	0	1	1	0	0
6906|T323-R1	6906|G323	RPW8,NB	RPW8,NB	RN	R(C)N	canonical	35	66	35.1	61	0	0	0	0	0	0	0	0	0	0	0	0	C24	POR	OTHER	MPI/MPGC_Cologne	ued	GR	34.1607	100	0	0	0	0	0	0
6906|T325-R1	6906|G325	TIR,NB,LRR	TIR,NB,LRR	TNL	TNL	canonical	1	154	1.14	11	0	0	0	0	0	0	0	0	0	0	0	0	C24	POR	OTHER	MPI/MPGC_Cologne	ued	GR	34.1607	93	0	0	0	1	1	0
6906|T327.1-R1	6906|G327.1	RPW8,NB,PF00412,PF12315	RPW8,NB,PF00412,PF12315	RNX	R(C,N)X	noncanonical	117	58	117.1	52	1	0	0	0	0	0	0	0	0	0	0	0	C24	POR	OTHER	MPI/MPGC_Cologne	ued	GR	34.1607	18	0	0	0	0	0	0
6906|T328-R1	6906|G328	TIR,NB,LRR	TIR,NB,LRR	TNL	TNL	canonical	245	13	245.1	11	0	0	0	0	0	0	0	0	0	0	0	0	C24	POR	OTHER	MPI/MPGC_Cologne	ued	GR	34.1607	81	0	0	0	0	1	0
6906|T332-R1	6906|G332	TIR,NB,LRR	TIR,NB,LRR	TNL	TNL	canonical	63	64	63.1	58	0	0	0	0	0	0	0	0	0	0	0	0	C24	POR	OTHER	MPI/MPGC_Cologne	ued	GR	34.1607	44	0	0	0	0	0	0
6906|T334-R1	6906|G334	Coil,NB,NB	Coil,NB	CN	CN	canonical	12	86	12.1	10	0	0	0	0	0	0	0	0	0	0	0	0	C24	POR	OTHER	MPI/MPGC_Cologne	ued	GR	34.1607	18	0	0	1	1	0	0
6906|T337-R1	6906|G337	Coil,NB	Coil,NB	CN	CN	canonical	6	122	6.14	7	0	0	0	0	0	0	0	0	0	0	0	0	C24	POR	OTHER	MPI/MPGC_Cologne	ued	GR	34.1607	99	0	0	0	0	0	0
6906|T340-R1	6906|G340	TIR,NB,LRR	TIR,NB,LRR	TNL	TNL	canonical	277	7	277.1	6	0	0	0	0	0	0	0	0	0	0	0	0	C24	POR	OTHER	MPI/MPGC_Cologne	ued	GR	34.1607	90	0	0	0	1	0	0
6906|T342-R1	6906|G342	RPW8	RPW8	R	R(C)	canonical	2	152	2.15	3	0	0	0	0	0	0	0	0	0	0	0	0	C24	POR	OTHER	MPI/MPGC_Cologne	ued	GR	34.1607	36	0	0	0	0	0	0
6906|T343-R1	6906|G343	RPW8	RPW8	R	R(C)	canonical	151	48	151.7	4	0	0	0	0	0	0	0	0	0	0	0	0	C24	POR	OTHER	MPI/MPGC_Cologne	ued	GR	34.1607	65	0	0	0	0	0	0
6906|T344-R1	6906|G344	RPW8	RPW8	R	R(C)	canonical	2	152	2.25	4	0	0	0	0	0	0	0	0	0	0	0	0	C24	POR	OTHER	MPI/MPGC_Cologne	ued	GR	34.1607	14	0	0	0	0	0	0
6906|T345-R1	6906|G345	RPW8	RPW8	R	R(C)	canonical	108	59	108.14	3	0	0	0	0	0	0	0	0	0	0	0	0	C24	POR	OTHER	MPI/MPGC_Cologne	ued	GR	34.1607	16	0	0	0	0	0	0
6906|T346-R1	6906|G346	RPW8	RPW8	R	R(C)	canonical	2	152	2.6	2	0	0	0	0	0	0	0	0	0	0	0	0	C24	POR	OTHER	MPI/MPGC_Cologne	ued	GR	34.1607	3	0	0	0	0	0	0
6906|T349.1-R1	6906|G349.1	TIR,NB,LRR	TIR,NB,LRR	TNL	TNL	canonical	89	61	89.1	57	1	0	0	0	0	0	0	0	0	0	0	0	C24	POR	OTHER	MPI/MPGC_Cologne	ued	GR	34.1607	100	0	0	0	0	0	0
6906|T353-R1	6906|G353	TIR,NB,LRR	TIR,NB,LRR	TNL	TNL	canonical	138	52	138.1	47	0	0	0	0	0	0	0	0	0	0	0	0	C24	POR	OTHER	MPI/MPGC_Cologne	ued	GR	34.1607	14	0	0	0	0	0	0
6906|T354-R1	6906|G354	TIR,NB,LRR	TIR,NB,LRR	TNL	TNL	canonical	50	65	50.1	61	0	0	0	0	0	0	0	0	0	0	0	0	C24	POR	OTHER	MPI/MPGC_Cologne	ued	GR	34.1607	0	0	0	1	0	1	0
6906|T358-R1	6906|G358	Coil,NB	Coil,NB	CN	CN	canonical	61	64	61.1	58	0	0	0	0	0	0	0	0	0	0	0	0	C24	POR	OTHER	MPI/MPGC_Cologne	ued	GR	34.1607	97	0	0	0	1	0	0
6906|T361-R1	6906|G361	Coil,NB	Coil,NB	CN	CN	canonical	6	122	6.12	10	0	0	0	0	0	0	0	0	0	0	0	0	C24	POR	OTHER	MPI/MPGC_Cologne	ued	GR	34.1607	100	0	0	0	0	0	0
6906|T367-R1	6906|G367	Coil,NB,LRR	Coil,NB,LRR	CNL	CNL	canonical	97	61	97.1	56	0	0	0	0	0	0	0	0	0	0	0	0	C24	POR	OTHER	MPI/MPGC_Cologne	ued	GR	34.1607	0	0	0	0	0	0	0
6906|T370-R1	6906|G370	TIR,NB,LRR	TIR,NB,LRR	TNL	TNL	canonical	1	154	1.19	2	0	0	0	0	0	0	0	0	0	0	0	0	C24	POR	OTHER	MPI/MPGC_Cologne	ued	GR	34.1607	91	0	0	0	1	0	0
6906|T372-R1	6906|G372	TIR,NB	TIR,NB	TN	TN	canonical	73	63	73.1	59	0	0	0	0	0	0	0	0	0	0	0	0	C24	POR	OTHER	MPI/MPGC_Cologne	ued	GR	34.1607	99	0	0	1	0	1	0
6906|T377-R1	6906|G377	TIR,NB,LRR	TIR,NB,LRR	TNL	TNL	canonical	20	69	1340	1	0	0	0	0	0	0	0	0	0	0	0	0	C24	POR	OTHER	MPI/MPGC_Cologne	ued	GR	34.1607	29	0	0	0	0	0	1
6906|T380-R1	6906|G380	TIR,NB,LRR	TIR,NB,LRR	TNL	TNL	canonical	125	57	125.1	53	0	0	0	0	0	0	0	0	0	0	0	0	C24	POR	OTHER	MPI/MPGC_Cologne	ued	GR	34.1607	4	0	0	0	0	0	0
6906|T381-R1	6906|G381	TIR,NB	TIR,NB	TN	TN	canonical	145	50	145.1	46	0	0	0	0	0	0	0	0	0	0	0	0	C24	POR	OTHER	MPI/MPGC_Cologne	ued	GR	34.1607	96	0	0	0	0	0	0
6906|T386-R1	6906|G386	Coil,NB	Coil,NB	CN	CN	canonical	14	82	14.1	41	0	0	0	0	0	0	0	0	0	0	0	0	C24	POR	OTHER	MPI/MPGC_Cologne	ued	GR	34.1607	41	0	0	0	1	0	0
6906|T389-R1	6906|G389	TIR,NB,LRR	TIR,NB,LRR	TNL	TNL	canonical	10	95	10.9	2	0	0	0	0	0	0	0	0	0	0	0	0	C24	POR	OTHER	MPI/MPGC_Cologne	ued	GR	34.1607	100	0	0	0	0	0	0
6906|T391-R1	6906|G391	Coil,NB	Coil,NB	CN	CN	canonical	101	61	101.1	56	0	0	0	0	0	0	0	0	0	0	0	0	C24	POR	OTHER	MPI/MPGC_Cologne	ued	GR	34.1607	100	0	0	0	0	0	0
6906|T396-R1	6906|G396	TIR,NB	TIR,NB	TN	TN	canonical	36	66	36.1	60	0	0	0	0	0	0	0	0	0	0	0	0	C24	POR	OTHER	MPI/MPGC_Cologne	ued	GR	34.1607	97	0	0	0	0	0	0
6906|T399-R1	6906|G399	NB	NB	N	N	canonical	318	4	810	4	0	1	0	0	0	0	0	0	0	0	0	0	C24	POR	OTHER	MPI/MPGC_Cologne	ued	GR	34.1607	100	0	0	0	0	0	0
6906|T402-R1	6906|G402	TIR,NB,LRR	TIR,NB,LRR	TNL	TNL	canonical	170	39	170.1	30	0	0	0	0	0	0	0	0	0	0	0	0	C24	POR	OTHER	MPI/MPGC_Cologne	ued	GR	34.1607	14	0	0	0	1	1	0
6906|T404-R1	6906|G404	Coil,NB,LRR	Coil,NB,LRR	CNL	CNL	canonical	83	62	83.1	60	0	0	0	0	0	0	0	0	0	0	0	0	C24	POR	OTHER	MPI/MPGC_Cologne	ued	GR	34.1607	65	0	0	0	0	0	0
6906|T408-R1	6906|G408	TIR,NB,LRR	TIR,NB,LRR	TNL	TNL	canonical	175	37	175.1	34	0	0	0	0	0	0	0	0	0	0	0	0	C24	POR	OTHER	MPI/MPGC_Cologne	ued	GR	34.1607	0	0	0	0	0	0	0
6906|T410.2-R1	6906|G410.2	Coil,NB	Coil,NB	CN	CN	canonical	56	64	56.1	59	1	0	0	0	0	0	0	0	0	0	0	0	C24	POR	OTHER	MPI/MPGC_Cologne	ued	GR	34.1607	100	0	0	0	0	0	0
6906|T414-R1	6906|G414	Coil,NB,LRR	Coil,NB,LRR	CNL	CNL	canonical	279	7	279.1	6	0	0	0	0	0	0	0	0	0	0	0	0	C24	POR	OTHER	MPI/MPGC_Cologne	ued	GR	34.1607	94	0	0	0	1	0	0
6906|T416-R1	6906|G416	TIR,NB,LRR	TIR,NB,LRR	TNL	TNL	canonical	189	31	189.1	27	0	0	0	0	0	0	0	0	0	0	0	0	C24	POR	OTHER	MPI/MPGC_Cologne	ued	GR	34.1607	5	0	0	0	1	1	0
6906|T419-R1	6906|G419	TIR,NB,LRR,LRR,LRR	TIR,NB,LRR	TNL	TNL	canonical	39	66	39.1	60	0	0	0	0	0	0	0	0	0	0	0	0	C24	POR	OTHER	MPI/MPGC_Cologne	ued	GR	34.1607	99	0	0	0	0	0	0
6906|T421-R1	6906|G421	NB	NB	N	N	canonical	15	80	15.2	7	0	0	0	0	0	0	0	0	0	0	0	0	C24	POR	OTHER	MPI/MPGC_Cologne	ued	GR	34.1607	99	0	0	0	0	1	0
6906|T423-R1	6906|G423	Coil,NB,LRR	Coil,NB,LRR	CNL	CNL	canonical	7	115	7.12	4	0	0	0	0	0	0	0	0	0	0	0	0	C24	POR	OTHER	MPI/MPGC_Cologne	ued	GR	34.1607	82	0	0	0	0	0	0
6906|T425-R1	6906|G425	PF00635,PF00635,TIR	PF00635,TIR	TX	T(N,L)X	noncanonical	169	39	169.1	36	0	0	0	0	0	0	0	0	0	0	0	0	C24	POR	OTHER	MPI/MPGC_Cologne	ued	GR	34.1607	51	0	0	1	1	1	0
6906|T427-R1	6906|G427	TIR,NB,LRR	TIR,NB,LRR	TNL	TNL	canonical	28	66	28.1	59	0	0	0	0	0	0	0	0	0	0	0	0	C24	POR	OTHER	MPI/MPGC_Cologne	ued	GR	34.1607	99	0	0	0	0	0	0
6906|T430-R1	6906|G430	Coil,NB	Coil,NB	CN	CN	canonical	156	45	1463	1	0	0	0	0	0	0	0	0	0	0	0	0	C24	POR	OTHER	MPI/MPGC_Cologne	ued	GR	34.1607	96	0	0	0	0	0	1
6906|T433-R1	6906|G433	TIR,NB,LRR	TIR,NB,LRR	TNL	TNL	canonical	40	66	40.1	61	0	0	0	0	0	0	0	0	0	0	0	0	C24	POR	OTHER	MPI/MPGC_Cologne	ued	GR	34.1607	0	0	0	0	0	0	0
6906|T439-R1	6906|G439	NB,LRR	NB,LRR	NL	NL	canonical	27	67	27.1	62	0	0	0	0	0	0	0	0	0	0	0	0	C24	POR	OTHER	MPI/MPGC_Cologne	ued	GR	34.1607	100	0	0	0	0	0	0
6906|T443-R1	6906|G443	TIR,PF14299	TIR,PF14299	TX	T(N,L)X	noncanonical	95	61	95.1	58	0	0	0	0	0	0	0	0	0	0	0	0	C24	POR	OTHER	MPI/MPGC_Cologne	ued	GR	34.1607	77	0	0	0	1	1	0
6906|T444-R1	6906|G444	NB	NB	N	N	canonical	33	66	33.1	59	0	0	0	0	0	0	0	0	0	0	0	0	C24	POR	OTHER	MPI/MPGC_Cologne	ued	GR	34.1607	100	0	0	0	0	0	0
6906|T446-R1	6906|G446	RPW8,NB	RPW8,NB	RN	R(C)N	canonical	55	64	55.1	53	0	0	0	0	0	0	0	0	0	0	0	0	C24	POR	OTHER	MPI/MPGC_Cologne	ued	GR	34.1607	87	0	0	0	1	1	0
6906|T449-R1	6906|G449	TIR,NB,LRR	TIR,NB,LRR	TNL	TNL	canonical	5	125	5.12	19	0	0	0	0	0	0	0	0	0	0	0	0	C24	POR	OTHER	MPI/MPGC_Cologne	ued	GR	34.1607	96	0	0	0	0	0	0
6906|T452-R1	6906|G452	TIR	TIR	T	T(L)	canonical	123	57	123.1	53	0	0	0	0	0	0	0	0	0	0	0	0	C24	POR	OTHER	MPI/MPGC_Cologne	ued	GR	34.1607	2	0	1	0	1	0	0
6906|T453-R1	6906|G453	TIR,TIR	TIR	T	T(L)	canonical	29	66	29.1	58	0	0	0	0	0	0	0	0	0	0	0	0	C24	POR	OTHER	MPI/MPGC_Cologne	ued	GR	34.1607	24	0	0	1	0	1	0
6906|T455-R1	6906|G455	TIR,NB,LRR	TIR,NB,LRR	TNL	TNL	canonical	166	40	166.1	35	0	0	0	0	0	0	0	0	0	0	0	0	C24	POR	OTHER	MPI/MPGC_Cologne	ued	GR	34.1607	67	0	0	0	1	0	0
6906|T456-R1	6906|G456	TIR,NB,LRR	TIR,NB,LRR	TNL	TNL	canonical	92	61	92.1	56	0	0	0	0	0	0	0	0	0	0	0	0	C24	POR	OTHER	MPI/MPGC_Cologne	ued	GR	34.1607	36	0	0	0	0	0	0
6906|T458-R1	6906|G458	Coil,NB,NB,LRR	Coil,NB,LRR	CNL	CNL	canonical	65	63	65.1	58	0	0	0	0	0	0	0	0	0	0	0	0	C24	POR	OTHER	MPI/MPGC_Cologne	ued	GR	34.1607	27	0	0	0	0	0	0
6906|T461-R1	6906|G461	TIR,NB	TIR,NB	TN	TN	canonical	146	50	146.1	46	0	0	0	0	0	0	0	0	0	0	0	0	C24	POR	OTHER	MPI/MPGC_Cologne	ued	GR	34.1607	35	0	0	0	1	0	0
6906|T463-R1	6906|G463	TIR	TIR	T	T(L)	canonical	98	61	98.1	56	0	0	0	0	0	0	0	0	0	0	0	0	C24	POR	OTHER	MPI/MPGC_Cologne	ued	GR	34.1607	2	0	1	0	1	0	0
6906|T468-R1	6906|G468	TIR,NB,LRR	TIR,NB,LRR	TNL	TNL	canonical	77	63	77.1	58	0	0	0	0	0	0	0	0	0	0	0	0	C24	POR	OTHER	MPI/MPGC_Cologne	ued	GR	34.1607	99	0	0	0	0	1	0
6906|T470-R1	6906|G470	NB	NB	N	N	canonical	217	21	217.1	17	0	0	0	0	0	0	0	0	0	0	0	0	C24	POR	OTHER	MPI/MPGC_Cologne	ued	GR	34.1607	31	0	0	0	0	1	0
6906|T472-R1	6906|G472	TIR,TIR	TIR	T	T(L)	canonical	52	64	52.1	58	0	0	0	0	0	0	0	0	0	0	0	0	C24	POR	OTHER	MPI/MPGC_Cologne	ued	GR	34.1607	15	0	0	0	0	0	0
6906|T476-R1	6906|G476	TIR,NB,LRR	TIR,NB,LRR	TNL	TNL	canonical	60	64	60.1	56	0	0	0	0	0	0	0	0	0	0	0	0	C24	POR	OTHER	MPI/MPGC_Cologne	ued	GR	34.1607	0	0	0	0	1	0	0
6906|T478-R1	6906|G478	TIR	TIR	T	T(L)	canonical	317	4	773	2	0	0	0	0	0	0	0	0	0	0	0	0	C24	POR	OTHER	MPI/MPGC_Cologne	ued	GR	34.1607	0	0	0	0	0	0	0
6906|T483-R1	6906|G483	NB,LRR,LRR	NB,LRR	NL	NL	canonical	193	30	193.1	29	0	0	0	0	0	0	0	0	0	0	0	0	C24	POR	OTHER	MPI/MPGC_Cologne	ued	GR	34.1607	0	0	0	1	1	0	0
6906|T484-R1	6906|G484	Coil,NB,LRR	Coil,NB,LRR	CNL	CNL	canonical	152	48	152.1	44	0	0	0	0	0	0	0	0	0	0	0	0	C24	POR	OTHER	MPI/MPGC_Cologne	ued	GR	34.1607	65	0	0	0	0	0	0
6906|T489-R1	6906|G489	NB	NB	N	N	canonical	14	82	14.2	23	0	0	0	0	0	0	0	0	0	0	0	0	C24	POR	OTHER	MPI/MPGC_Cologne	ued	GR	34.1607	0	0	0	0	0	0	0
6906|T490-R1	6906|G490	NB	NB	N	N	canonical	17	71	17.3	33	0	0	0	0	0	0	0	0	0	0	0	0	C24	POR	OTHER	MPI/MPGC_Cologne	ued	GR	34.1607	40	0	0	0	0	0	0
6906|T493-R1	6906|G493	RPW8	RPW8	R	R(C)	canonical	151	48	151.7	4	0	0	0	0	0	0	0	0	0	0	0	0	C24	POR	OTHER	MPI/MPGC_Cologne	ued	GR	34.1607	65	0	0	0	1	0	0
6906|T494-R1	6906|G494	RPW8	RPW8	R	R(C)	canonical	2	152	2.15	3	0	0	0	0	0	0	0	0	0	0	0	0	C24	POR	OTHER	MPI/MPGC_Cologne	ued	GR	34.1607	36	0	0	0	0	0	0
6906|T503-R1	6906|G503	NB	NB	N	N	canonical	103	60	103.1	56	0	0	0	0	0	0	0	0	0	0	0	0	C24	POR	OTHER	MPI/MPGC_Cologne	ued	GR	34.1607	0	0	0	0	0	0	0
6906|T511-R1	6906|G511	TIR,PF04859,Coil	TIR,PF04859,Coil	TX	T(N,L)X	noncanonical	124	57	124.1	53	0	0	0	0	0	0	0	0	0	0	0	0	C24	POR	OTHER	MPI/MPGC_Cologne	ued	GR	34.1607	27	0	0	0	0	1	0
6906|T513-R1	6906|G513	TIR	TIR	T	T(L)	canonical	150	49	150.1	47	0	0	0	0	0	0	0	0	0	0	0	0	C24	POR	OTHER	MPI/MPGC_Cologne	ued	GR	34.1607	3	0	0	0	1	1	0
6906|T517-R1	6906|G517	NB	NB	N	N	canonical	93	61	93.1	56	0	0	0	0	0	0	0	0	0	0	0	0	C24	POR	OTHER	MPI/MPGC_Cologne	ued	GR	34.1607	0	0	0	0	0	0	0
6906|T521-R1	6906|G521	NB	NB	N	N	canonical	126	56	126.1	53	0	0	0	0	0	0	0	0	0	0	0	0	C24	POR	OTHER	MPI/MPGC_Cologne	ued	GR	34.1607	57	0	0	0	0	1	0
6906|T534-R1	6906|G534	TIR	TIR	T	T(L)	canonical	158	44	158.1	42	0	0	0	0	0	0	0	0	0	0	0	0	C24	POR	OTHER	MPI/MPGC_Cologne	ued	GR	34.1607	0	0	0	0	1	0	0
6906|T537-R1	6906|G537	TIR	TIR	T	T(L)	canonical	340	3	774	3	0	0	0	0	0	0	0	0	0	0	0	0	C24	POR	OTHER	MPI/MPGC_Cologne	ued	GR	34.1607	12	0	0	0	0	1	0
6906|T540-R1	6906|G540	NB	NB	N	N	canonical	272	8	272.1	7	0	0	0	0	0	0	0	0	0	0	0	0	C24	POR	OTHER	MPI/MPGC_Cologne	ued	GR	34.1607	0	0	0	1	0	0	0
6906|T541-R1	6906|G541	NB	NB	N	N	canonical	139	52	139.1	50	0	0	0	0	0	0	0	0	0	0	0	0	C24	POR	OTHER	MPI/MPGC_Cologne	ued	GR	34.1607	84	0	0	0	0	0	0
6906|T544-R1	6906|G544	TIR	TIR	T	T(L)	canonical	200	25	200.1	24	0	0	0	0	0	0	0	0	0	0	0	0	C24	POR	OTHER	MPI/MPGC_Cologne	ued	GR	34.1607	0	0	0	0	1	1	0
6906|T549-R1	6906|G549	TIR	TIR	T	T(L)	canonical	173	38	1320	1	0	0	0	0	0	0	0	0	0	0	0	0	C24	POR	OTHER	MPI/MPGC_Cologne	ued	GR	34.1607	0	0	0	0	0	0	1
6906|T550-R1	6906|G550	TIR	TIR	T	T(L)	canonical	235	16	235.1	15	0	0	0	0	0	0	0	0	0	0	0	0	C24	POR	OTHER	MPI/MPGC_Cologne	ued	GR	34.1607	0	0	0	0	1	1	0
6909|AT1G09665.1	6909|AT1G09665	TIR	TIR	T	T(L)	canonical	173	38	173.1	30	NA	NA	0	0	NA	0	NA	NA	NA	NA	NA	NA	Col-0_Ref	USA	MAGIC	TAIR10/Araport11	germany	NA	NA	0	0	0	0	0	0	0
6909|AT1G10920.1	6909|AT1G10920	NB	NB	N	N	canonical	101	61	1640	1	NA	NA	0	0	NA	0	NA	NA	NA	NA	NA	NA	Col-0_Ref	USA	MAGIC	TAIR10/Araport11	germany	NA	NA	88	0	0	0	0	0	1
6909|AT1G12210.1	6909|AT1G12210	Coil,NB,LRR	Coil,NB,LRR	CNL	CNL	canonical	109	59	109.1	54	NA	NA	0	1	NA	0	NA	NA	NA	NA	NA	NA	Col-0_Ref	USA	MAGIC	TAIR10/Araport11	germany	NA	NA	16	0	0	0	0	0	0
6909|AT1G12220.1	6909|AT1G12220	Coil,NB,LRR	Coil,NB,LRR	CNL	CNL	canonical	168	39	168.1	34	NA	NA	0	1	NA	0	NA	NA	NA	NA	NA	NA	Col-0_Ref	USA	MAGIC	TAIR10/Araport11	germany	NA	NA	39	0	0	0	0	0	0
6909|AT1G12280.1	6909|AT1G12280	Coil,NB,LRR	Coil,NB,LRR	CNL	CNL	canonical	66	63	66.1	58	NA	NA	0	0	NA	0	NA	NA	NA	NA	NA	NA	Col-0_Ref	USA	MAGIC	TAIR10/Araport11	germany	NA	NA	60	0	0	0	0	0	0
6909|AT1G12290.1	6909|AT1G12290	Coil,NB,LRR	Coil,NB,LRR	CNL	CNL	canonical	68	63	68.1	58	NA	NA	0	0	NA	0	NA	NA	NA	NA	NA	NA	Col-0_Ref	USA	MAGIC	TAIR10/Araport11	germany	NA	NA	18	0	0	0	0	0	0
6909|AT1G15890.1	6909|AT1G15890	Coil,NB,LRR	Coil,NB,LRR	CNL	CNL	canonical	127	56	127.1	54	NA	NA	0	0	NA	0	NA	NA	NA	NA	NA	NA	Col-0_Ref	USA	MAGIC	TAIR10/Araport11	germany	NA	NA	2	0	0	0	0	0	0
6909|AT1G17600.1	6909|AT1G17600	TIR,NB,LRR	TIR,NB,LRR	TNL	TNL	canonical	85	62	85.1	57	NA	NA	0	1	NA	0	NA	NA	NA	NA	NA	NA	Col-0_Ref	USA	MAGIC	TAIR10/Araport11	germany	NA	NA	60	0	0	0	0	0	0
6909|AT1G17610.1	6909|AT1G17610	TIR,NB	TIR,NB	TN	TN	canonical	47	65	47.1	61	NA	NA	0	1	NA	0	NA	NA	NA	NA	NA	NA	Col-0_Ref	USA	MAGIC	TAIR10/Araport11	germany	NA	NA	5	0	0	0	0	0	0
6909|AT1G17615.1	6909|AT1G17615	TIR,NB	TIR,NB	TN	TN	canonical	111	59	111.1	53	NA	NA	0	0	NA	0	NA	NA	NA	NA	NA	NA	Col-0_Ref	USA	MAGIC	TAIR10/Araport11	germany	NA	NA	0	0	0	0	0	0	0
6909|AT1G27170.1	6909|AT1G27170	TIR,NB	TIR,NB	TN	TN	canonical	24	67	24.1	63	NA	NA	0	0	NA	0	NA	NA	NA	NA	NA	NA	Col-0_Ref	USA	MAGIC	TAIR10/Araport11	germany	NA	NA	12	0	0	0	1	1	0
6909|AT1G27180.1	6909|AT1G27180	TIR,TIR,NB	TIR,NB	TN	TN	canonical	164	41	164.1	37	NA	NA	0	0	NA	0	NA	NA	NA	NA	NA	NA	Col-0_Ref	USA	MAGIC	TAIR10/Araport11	germany	NA	NA	36	0	0	1	0	0	0
6909|AT1G31540.2	6909|AT1G31540	TIR,NB,LRR	TIR,NB,LRR	TNL	TNL	canonical	10	95	10.1	2	NA	NA	0	0	NA	0	NA	NA	NA	NA	NA	NA	Col-0_Ref	USA	MAGIC	TAIR10/Araport11	germany	NA	NA	100	0	0	0	1	1	0
6909|AT1G33560.1	6909|AT1G33560	RPW8,NB	RPW8,NB	RN	R(C)N	canonical	55	64	55.1	53	NA	NA	0	0	NA	0	NA	NA	NA	NA	NA	NA	Col-0_Ref	USA	MAGIC	TAIR10/Araport11	germany	NA	NA	62	0	0	0	1	1	0
6909|AT1G47370.1	6909|AT1G47370	TIR	TIR	T	T(L)	canonical	98	61	98.1	56	NA	NA	0	0	NA	0	NA	NA	NA	NA	NA	NA	Col-0_Ref	USA	MAGIC	TAIR10/Araport11	germany	NA	NA	0	0	1	0	1	1	0
6909|AT1G50180.1	6909|AT1G50180	Coil,NB	Coil,NB	CN	CN	canonical	14	82	14.5	1	NA	NA	0	0	NA	0	NA	NA	NA	NA	NA	NA	Col-0_Ref	USA	MAGIC	TAIR10/Araport11	germany	NA	NA	14	0	0	0	0	0	0
6909|AT1G51270.3	6909|AT1G51270	PF00635,PF00635,TIR	PF00635,TIR	TX	T(N,L)X	noncanonical	169	39	169.1	36	NA	NA	0	0	NA	0	NA	NA	NA	NA	NA	NA	Col-0_Ref	USA	MAGIC	TAIR10/Araport11	germany	NA	NA	45	0	1	0	1	1	0
6909|AT1G51480.1	6909|AT1G51480	Coil,NB,LRR	Coil,NB,LRR	CNL	CNL	canonical	97	61	97.1	56	NA	NA	0	0	NA	0	NA	NA	NA	NA	NA	NA	Col-0_Ref	USA	MAGIC	TAIR10/Araport11	germany	NA	NA	0	0	0	0	0	0	0
6909|AT1G52660.1	6909|AT1G52660	NB	NB	N	N	canonical	93	61	93.1	56	NA	NA	0	0	NA	0	NA	NA	NA	NA	NA	NA	Col-0_Ref	USA	MAGIC	TAIR10/Araport11	germany	NA	NA	0	0	0	0	0	0	0
6909|AT1G52900.1	6909|AT1G52900	TIR	TIR	T	T(L)	canonical	158	44	158.1	42	NA	NA	0	0	NA	0	NA	NA	NA	NA	NA	NA	Col-0_Ref	USA	MAGIC	TAIR10/Araport11	germany	NA	NA	0	0	0	0	1	1	0
6909|AT1G53350.1	6909|AT1G53350	Coil,NB	Coil,NB	CN	CN	canonical	61	64	61.1	58	NA	NA	0	0	NA	0	NA	NA	NA	NA	NA	NA	Col-0_Ref	USA	MAGIC	TAIR10/Araport11	germany	NA	NA	73	0	0	0	1	1	0
6909|AT1G56510.1	6909|AT1G56510	TIR,NB,LRR	TIR,NB,LRR	TNL	TNL	canonical	137	53	137.1	50	NA	NA	0	0	NA	0	NA	NA	NA	NA	NA	NA	Col-0_Ref	USA	MAGIC	TAIR10/Araport11	germany	NA	NA	71	0	1	1	0	0	0
6909|AT1G56520.2	6909|AT1G56520	TIR,NB,LRR	TIR,NB,LRR	TNL	TNL	canonical	140	51	140.1	46	NA	NA	0	1	NA	0	NA	NA	NA	NA	NA	NA	Col-0_Ref	USA	MAGIC	TAIR10/Araport11	germany	NA	NA	31	0	0	0	1	1	0
6909|AT1G56540.1	6909|AT1G56540	TIR,NB,LRR	TIR,NB,LRR	TNL	TNL	canonical	110	59	110.1	54	NA	NA	0	1	NA	0	NA	NA	NA	NA	NA	NA	Col-0_Ref	USA	MAGIC	TAIR10/Araport11	germany	NA	NA	27	0	0	0	0	1	0
6909|AT1G57630.1	6909|AT1G57630	TIR	TIR	T	T(L)	canonical	267	9	267.1	8	NA	NA	0	0	NA	0	NA	NA	NA	NA	NA	NA	Col-0_Ref	USA	MAGIC	TAIR10/Araport11	germany	NA	NA	1	0	0	0	1	0	0
6909|AT1G57670.1	6909|AT1G57670	TIR	TIR	T	T(L)	canonical	87	62	87.1	58	NA	NA	0	0	NA	0	NA	NA	NA	NA	NA	NA	Col-0_Ref	USA	MAGIC	TAIR10/Araport11	germany	NA	NA	0	0	0	0	0	1	0
6909|AT1G57830.1	6909|AT1G57830	TIR	TIR	T	T(L)	canonical	45	65	45.2	22	NA	NA	0	0	NA	0	NA	NA	NA	NA	NA	NA	Col-0_Ref	USA	MAGIC	TAIR10/Araport11	germany	NA	NA	0	0	0	0	0	1	0
6909|AT1G57850.1	6909|AT1G57850	TIR	TIR	T	T(L)	canonical	11	92	11.1	17	NA	NA	0	0	NA	0	NA	NA	NA	NA	NA	NA	Col-0_Ref	USA	MAGIC	TAIR10/Araport11	germany	NA	NA	0	0	0	0	1	1	0
6909|AT1G58390.1	6909|AT1G58390	Coil,NB	Coil,NB	CN	CN	canonical	115	58	115.1	54	NA	NA	0	1	NA	0	NA	NA	NA	NA	NA	NA	Col-0_Ref	USA	MAGIC	TAIR10/Araport11	germany	NA	NA	6	0	0	0	0	0	0
6909|AT1G58400.2	6909|AT1G58400	Coil,NB	Coil,NB	CN	CN	canonical	191	31	191.1	26	NA	NA	0	1	NA	0	NA	NA	NA	NA	NA	NA	Col-0_Ref	USA	MAGIC	TAIR10/Araport11	germany	NA	NA	0	0	0	0	0	1	0
6909|AT1G58410.1	6909|AT1G58410	Coil,NB	Coil,NB	CN	CN	canonical	186	33	186.1	31	NA	NA	0	1	NA	0	NA	NA	NA	NA	NA	NA	Col-0_Ref	USA	MAGIC	TAIR10/Araport11	germany	NA	NA	6	0	0	0	1	1	0
6909|AT1G58602.1	6909|AT1G58602	Coil,NB	Coil,NB	CN	CN	canonical	15	80	15.4	24	NA	NA	0	0	NA	0	NA	NA	NA	NA	NA	NA	Col-0_Ref	USA	MAGIC	TAIR10/Araport11	germany	NA	NA	90	0	1	1	0	1	0
6909|AT1G58807.1	6909|AT1G58807	Coil,NB	Coil,NB	CN	CN	canonical	15	80	15.3	24	NA	NA	0	0	NA	0	NA	NA	NA	NA	NA	NA	Col-0_Ref	USA	MAGIC	TAIR10/Araport11	germany	NA	NA	81	0	1	0	0	1	0
6909|AT1G58848.1	6909|AT1G58848	NB	NB	N	N	canonical	15	80	15.7	2	NA	NA	0	0	NA	0	NA	NA	NA	NA	NA	NA	Col-0_Ref	USA	MAGIC	TAIR10/Araport11	germany	NA	NA	87	0	1	0	1	1	0
6909|AT1G59124.2	6909|AT1G59124	Coil,NB	Coil,NB	CN	CN	canonical	15	80	15.3	24	NA	NA	0	0	NA	0	NA	NA	NA	NA	NA	NA	Col-0_Ref	USA	MAGIC	TAIR10/Araport11	germany	NA	NA	81	0	1	0	0	1	0
6909|AT1G59218.1	6909|AT1G59218	NB	NB	N	N	canonical	15	80	15.8	1	NA	NA	0	0	NA	0	NA	NA	NA	NA	NA	NA	Col-0_Ref	USA	MAGIC	TAIR10/Araport11	germany	NA	NA	27	0	0	0	1	1	0
6909|AT1G59620.1	6909|AT1G59620	NB	NB	N	N	canonical	33	66	33.1	59	NA	NA	0	0	NA	0	NA	NA	NA	NA	NA	NA	Col-0_Ref	USA	MAGIC	TAIR10/Araport11	germany	NA	NA	97	0	0	0	0	0	0
6909|AT1G59780.1	6909|AT1G59780	Coil,NB	Coil,NB	CN	CN	canonical	12	86	12.12	1	NA	NA	0	0	NA	0	NA	NA	NA	NA	NA	NA	Col-0_Ref	USA	MAGIC	TAIR10/Araport11	germany	NA	NA	15	0	1	1	1	0	0
6909|AT1G60320.1	6909|AT1G60320	TIR	TIR	T	T(L)	canonical	45	65	45.7	1	NA	NA	0	0	NA	0	NA	NA	NA	NA	NA	NA	Col-0_Ref	USA	MAGIC	TAIR10/Araport11	germany	NA	NA	0	0	0	0	1	0	0
6909|AT1G61180.2	6909|AT1G61180	Coil,NB,LRR	Coil,NB,LRR	CNL	CNL	canonical	3	145	3.27	1	NA	NA	0	1	NA	0	NA	NA	NA	NA	NA	NA	Col-0_Ref	USA	MAGIC	TAIR10/Araport11	germany	NA	NA	70	0	1	0	0	0	0
6909|AT1G61190.1	6909|AT1G61190	Coil,NB,LRR	Coil,NB,LRR	CNL	CNL	canonical	3	145	3.3	17	NA	NA	0	1	NA	0	NA	NA	NA	NA	NA	NA	Col-0_Ref	USA	MAGIC	TAIR10/Araport11	germany	NA	NA	87	0	0	0	1	0	0
6909|AT1G61300.1	6909|AT1G61300	NB,LRR	NB,LRR	NL	NL	canonical	319	4	746	4	NA	NA	0	0	NA	0	NA	NA	NA	NA	NA	NA	Col-0_Ref	USA	MAGIC	TAIR10/Araport11	germany	NA	NA	73	0	1	0	1	0	0
6909|AT1G61310.1	6909|AT1G61310	Coil,NB,LRR,Coil	Coil,NB,LRR	CNL	CNL	canonical	3	145	3.28	1	NA	NA	0	0	NA	0	NA	NA	NA	NA	NA	NA	Col-0_Ref	USA	MAGIC	TAIR10/Araport11	germany	NA	NA	86	0	1	0	0	0	0
6909|AT1G62630.1	6909|AT1G62630	Coil,NB,LRR	Coil,NB,LRR	CNL	CNL	canonical	7	115	7.4	9	NA	NA	0	0	NA	0	NA	NA	NA	NA	NA	NA	Col-0_Ref	USA	MAGIC	TAIR10/Araport11	germany	NA	NA	86	0	0	0	0	0	0
6909|AT1G63350.2	6909|AT1G63350	Coil,NB,LRR	Coil,NB,LRR	CNL	CNL	canonical	134	54	134.14	1	NA	NA	0	0	NA	0	NA	NA	NA	NA	NA	NA	Col-0_Ref	USA	MAGIC	TAIR10/Araport11	germany	NA	NA	18	0	0	0	0	0	0
6909|AT1G63360.1	6909|AT1G63360	Coil,NB,LRR	Coil,NB,LRR	CNL	CNL	canonical	7	115	7.22	1	NA	NA	0	0	NA	0	NA	NA	NA	NA	NA	NA	Col-0_Ref	USA	MAGIC	TAIR10/Araport11	germany	NA	NA	82	0	0	0	0	0	0
6909|AT1G63730.1	6909|AT1G63730	TIR,NB,LRR	TIR,NB,LRR	TNL	TNL	canonical	71	63	71.1	56	NA	NA	0	0	NA	0	NA	NA	NA	NA	NA	NA	Col-0_Ref	USA	MAGIC	TAIR10/Araport11	germany	NA	NA	0	0	0	0	0	0	0
6909|AT1G63740.2	6909|AT1G63740	TIR,NB,LRR	TIR,NB,LRR	TNL	TNL	canonical	107	60	107.1	56	NA	NA	0	0	NA	0	NA	NA	NA	NA	NA	NA	Col-0_Ref	USA	MAGIC	TAIR10/Araport11	germany	NA	NA	76	0	0	0	0	0	0
6909|AT1G63750.3	6909|AT1G63750	TIR,NB,LRR	TIR,NB,LRR	TNL	TNL	canonical	79	62	79.1	58	NA	NA	0	0	NA	0	NA	NA	NA	NA	NA	NA	Col-0_Ref	USA	MAGIC	TAIR10/Araport11	germany	NA	NA	89	0	0	1	0	0	0
6909|AT1G63860.1	6909|AT1G63860	TIR,NB,LRR	TIR,NB,LRR	TNL	TNL	canonical	128	55	128.1	49	NA	NA	0	0	NA	0	NA	NA	NA	NA	NA	NA	Col-0_Ref	USA	MAGIC	TAIR10/Araport11	germany	NA	NA	56	0	0	0	0	0	0
6909|AT1G63870.1	6909|AT1G63870	TIR,NB,LRR	TIR,NB,LRR	TNL	TNL	canonical	142	50	142.1	45	NA	NA	0	0	NA	0	NA	NA	NA	NA	NA	NA	Col-0_Ref	USA	MAGIC	TAIR10/Araport11	germany	NA	NA	8	0	0	1	0	0	0
6909|AT1G63880.1	6909|AT1G63880	TIR,NB,LRR	TIR,NB,LRR	TNL	TNL	canonical	23	67	23.1	58	NA	NA	0	0	NA	0	NA	NA	NA	NA	NA	NA	Col-0_Ref	USA	MAGIC	TAIR10/Araport11	germany	NA	NA	31	0	0	0	1	0	0
6909|AT1G64070.1	6909|AT1G64070	TIR,NB	TIR,NB	TN	TN	canonical	40	66	40.1	61	NA	NA	0	0	NA	0	NA	NA	NA	NA	NA	NA	Col-0_Ref	USA	MAGIC	TAIR10/Araport11	germany	NA	NA	0	0	0	0	0	0	0
6909|AT1G65390.1	6909|AT1G65390	TIR,PF14299	TIR,PF14299	TX	T(N,L)X	noncanonical	95	61	95.1	58	NA	NA	0	0	NA	0	NA	NA	NA	NA	NA	NA	Col-0_Ref	USA	MAGIC	TAIR10/Araport11	germany	NA	NA	59	0	0	0	1	0	0
6909|AT1G65850.2	6909|AT1G65850	TIR,NB,LRR	TIR,NB,LRR	TNL	TNL	canonical	60	64	60.1	56	NA	NA	0	0	NA	0	NA	NA	NA	NA	NA	NA	Col-0_Ref	USA	MAGIC	TAIR10/Araport11	germany	NA	NA	0	0	0	0	1	1	0
6909|AT1G66090.1	6909|AT1G66090	TIR,NB	TIR,NB	TN	TN	canonical	146	50	146.1	46	NA	NA	0	0	NA	0	NA	NA	NA	NA	NA	NA	Col-0_Ref	USA	MAGIC	TAIR10/Araport11	germany	NA	NA	17	0	1	1	1	0	0
6909|AT1G69550.1	6909|AT1G69550	TIR,NB,LRR,LRR,LRR,LRR,LRR,LRR,LRR	TIR,NB,LRR	TNL	TNL	canonical	39	66	39.1	60	NA	NA	0	0	NA	0	NA	NA	NA	NA	NA	NA	Col-0_Ref	USA	MAGIC	TAIR10/Araport11	germany	NA	NA	95	0	0	0	0	0	0
6909|AT1G72840.2	6909|AT1G72840	TIR,NB,LRR	TIR,NB,LRR	TNL	TNL	canonical	153	47	153.1	45	NA	NA	0	1	NA	0	NA	NA	NA	NA	NA	NA	Col-0_Ref	USA	MAGIC	TAIR10/Araport11	germany	NA	NA	3	0	0	0	0	0	0
6909|AT1G72850.1	6909|AT1G72850	TIR,NB	TIR,NB	TN	TN	canonical	13	83	13.5	45	NA	NA	0	1	NA	0	NA	NA	NA	NA	NA	NA	Col-0_Ref	USA	MAGIC	TAIR10/Araport11	germany	NA	NA	0	0	0	0	0	0	0
6909|AT1G72860.2	6909|AT1G72860	TIR,NB	TIR,NB	TN	TN	canonical	201	25	201.1	22	NA	NA	0	1	NA	0	NA	NA	NA	NA	NA	NA	Col-0_Ref	USA	MAGIC	TAIR10/Araport11	germany	NA	NA	1	0	0	0	0	0	0
6909|AT1G72870.1	6909|AT1G72870	TIR,NB	TIR,NB	TN	TN	canonical	213	23	213.1	20	NA	NA	0	1	NA	0	NA	NA	NA	NA	NA	NA	Col-0_Ref	USA	MAGIC	TAIR10/Araport11	germany	NA	NA	0	0	0	0	0	0	0
6909|AT1G72890.2	6909|AT1G72890	TIR,NB	TIR,NB	TN	TN	canonical	34	66	34.1	56	NA	NA	0	0	NA	0	NA	NA	NA	NA	NA	NA	Col-0_Ref	USA	MAGIC	TAIR10/Araport11	germany	NA	NA	5	0	0	0	0	1	0
6909|AT1G72900.1	6909|AT1G72900	TIR,NB	TIR,NB	TN	TN	canonical	122	57	122.1	54	NA	NA	0	0	NA	0	NA	NA	NA	NA	NA	NA	Col-0_Ref	USA	MAGIC	TAIR10/Araport11	germany	NA	NA	83	0	0	0	1	0	0
6909|AT1G72910.1	6909|AT1G72910	TIR,NB	TIR,NB	TN	TN	canonical	157	44	157.1	40	NA	NA	0	0	NA	0	NA	NA	NA	NA	NA	NA	Col-0_Ref	USA	MAGIC	TAIR10/Araport11	germany	NA	NA	55	0	0	0	1	1	0
6909|AT1G72920.1	6909|AT1G72920	TIR	TIR	T	T(L)	canonical	202	25	202.1	23	NA	NA	0	0	NA	0	NA	NA	NA	NA	NA	NA	Col-0_Ref	USA	MAGIC	TAIR10/Araport11	germany	NA	NA	17	0	1	0	1	0	0
6909|AT1G72930.1	6909|AT1G72930	TIR	TIR	T	T(L)	canonical	167	40	167.1	37	NA	NA	0	0	NA	0	NA	NA	NA	NA	NA	NA	Col-0_Ref	USA	MAGIC	TAIR10/Araport11	germany	NA	NA	76	0	0	0	1	1	0
6909|AT1G72940.1	6909|AT1G72940	TIR,NB	TIR,NB	TN	TN	canonical	86	62	86.1	60	NA	NA	0	0	NA	0	NA	NA	NA	NA	NA	NA	Col-0_Ref	USA	MAGIC	TAIR10/Araport11	germany	NA	NA	59	0	0	0	0	1	0
6909|AT1G72950.1	6909|AT1G72950	TIR,NB	TIR,NB	TN	TN	canonical	38	66	38.1	57	NA	NA	0	0	NA	0	NA	NA	NA	NA	NA	NA	Col-0_Ref	USA	MAGIC	TAIR10/Araport11	germany	NA	NA	0	0	0	0	0	0	0
6909|AT2G03030.1	6909|AT2G03030	TIR	TIR	T	T(L)	canonical	11	92	11.24	1	NA	NA	0	0	NA	0	NA	NA	NA	NA	NA	NA	Col-0_Ref	USA	MAGIC	TAIR10/Araport11	germany	NA	NA	0	0	0	0	0	1	0
6909|AT2G03300.1	6909|AT2G03300	TIR	TIR	T	T(L)	canonical	11	92	11.26	1	NA	NA	0	0	NA	0	NA	NA	NA	NA	NA	NA	Col-0_Ref	USA	MAGIC	TAIR10/Araport11	germany	NA	NA	0	0	0	0	1	1	0
6909|AT2G14080.1	6909|AT2G14080	TIR,NB,LRR	TIR,NB,LRR	TNL	TNL	canonical	73	63	73.1	59	NA	NA	0	0	NA	0	NA	NA	NA	NA	NA	NA	Col-0_Ref	USA	MAGIC	TAIR10/Araport11	germany	NA	NA	93	0	0	1	0	1	0
6909|AT2G16870.1	6909|AT2G16870	TIR,NB,LRR	TIR,NB,LRR	TNL	TNL	canonical	63	64	63.1	58	NA	NA	0	0	NA	0	NA	NA	NA	NA	NA	NA	Col-0_Ref	USA	MAGIC	TAIR10/Araport11	germany	NA	NA	12	0	1	0	1	0	0
6909|AT2G17050.2	6909|AT2G17050	NB,LRR,LRR,TIR	NB,LRR,TIR	TNL	TNL	canonical	106	60	106.1	55	NA	NA	1	0	NA	0	NA	NA	NA	NA	NA	NA	Col-0_Ref	USA	MAGIC	TAIR10/Araport11	germany	NA	NA	3	0	1	0	1	1	0
6909|AT2G17055.1	6909|AT2G17055	TIR	TIR	T	T(L)	canonical	144	50	144.1	48	NA	NA	1	0	NA	0	NA	NA	NA	NA	NA	NA	Col-0_Ref	USA	MAGIC	TAIR10/Araport11	germany	NA	NA	0	0	0	0	1	1	0
6909|AT2G17060.1	6909|AT2G17060	TIR,NB,LRR	TIR,NB,LRR	TNL	TNL	canonical	82	62	82.1	55	NA	NA	1	0	NA	0	NA	NA	NA	NA	NA	NA	Col-0_Ref	USA	MAGIC	TAIR10/Araport11	germany	NA	NA	2	0	0	1	1	1	0
6909|AT2G20142.1	6909|AT2G20142	TIR	TIR	T	T(L)	canonical	121	57	121.1	55	NA	NA	0	0	NA	0	NA	NA	NA	NA	NA	NA	Col-0_Ref	USA	MAGIC	TAIR10/Araport11	germany	NA	NA	28	0	0	0	1	0	0
6909|AT2G32140.1	6909|AT2G32140	TIR,PF04859	TIR,PF04859	TX	T(N,L)X	noncanonical	124	57	124.1	53	NA	NA	0	0	NA	0	NA	NA	NA	NA	NA	NA	Col-0_Ref	USA	MAGIC	TAIR10/Araport11	germany	NA	NA	15	0	1	0	1	1	0
6909|AT3G04210.1	6909|AT3G04210	TIR,NB	TIR,NB	TN	TN	canonical	145	50	145.1	46	NA	NA	0	0	NA	0	NA	NA	NA	NA	NA	NA	Col-0_Ref	USA	MAGIC	TAIR10/Araport11	germany	NA	NA	91	0	0	0	0	0	0
6909|AT3G04220.3	6909|AT3G04220	TIR,NB,LRR	TIR,NB,LRR	TNL	TNL	canonical	125	57	125.1	53	NA	NA	0	0	NA	0	NA	NA	NA	NA	NA	NA	Col-0_Ref	USA	MAGIC	TAIR10/Araport11	germany	NA	NA	0	0	0	0	0	0	0
6909|AT3G07040.1	6909|AT3G07040	NB	NB	N	N	canonical	114	59	114.1	53	NA	NA	0	0	NA	0	NA	NA	NA	NA	NA	NA	Col-0_Ref	USA	MAGIC	TAIR10/Araport11	germany	NA	NA	68	0	0	0	0	0	0
6909|AT3G14460.1	6909|AT3G14460	NB	NB	N	N	canonical	22	67	22.1	60	NA	NA	0	1	NA	0	NA	NA	NA	NA	NA	NA	Col-0_Ref	USA	MAGIC	TAIR10/Araport11	germany	NA	NA	4	0	0	0	0	0	0
6909|AT3G14470.1	6909|AT3G14470	NB,LRR	NB,LRR	NL	NL	canonical	75	63	75.1	59	NA	NA	0	1	NA	0	NA	NA	NA	NA	NA	NA	Col-0_Ref	USA	MAGIC	TAIR10/Araport11	germany	NA	NA	73	0	0	0	1	0	0
6909|AT3G15700.1	6909|AT3G15700	NB	NB	N	N	canonical	103	60	103.1	56	NA	NA	0	0	NA	0	NA	NA	NA	NA	NA	NA	Col-0_Ref	USA	MAGIC	TAIR10/Araport11	germany	NA	NA	0	0	0	0	0	0	0
6909|AT3G25505.1	6909|AT3G25505	TIR,NB,LRR	TIR,NB,LRR	TNL	TNL	canonical	74	63	74.1	56	NA	NA	0	0	NA	0	NA	NA	NA	NA	NA	NA	Col-0_Ref	USA	MAGIC	TAIR10/Araport11	germany	NA	NA	0	0	0	0	1	0	0
6909|AT3G25510.1	6909|AT3G25510	TIR,NB,LRR	TIR,NB,LRR	TNL	TNL	canonical	99	61	99.1	58	NA	NA	0	0	NA	0	NA	NA	NA	NA	NA	NA	Col-0_Ref	USA	MAGIC	TAIR10/Araport11	germany	NA	NA	5	0	0	0	0	0	0
6909|AT3G26470.1	6909|AT3G26470	RPW8	RPW8	R	R(C)	canonical	323	4	743	3	NA	NA	0	0	NA	0	NA	NA	NA	NA	NA	NA	Col-0_Ref	USA	MAGIC	TAIR10/Araport11	germany	NA	NA	42	0	0	0	0	0	0
6909|AT3G44400.1	6909|AT3G44400	TIR,NB,LRR	TIR,NB,LRR	TNL	TNL	canonical	181	34	181.5	1	NA	NA	0	0	NA	0	NA	NA	NA	NA	NA	NA	Col-0_Ref	USA	MAGIC	TAIR10/Araport11	germany	NA	NA	90	0	0	0	1	1	0
6909|AT3G44480.3	6909|AT3G44480	TIR,NB,LRR	TIR,NB,LRR	TNL	TNL	canonical	1	154	1.1	3	NA	NA	0	0	NA	0	NA	NA	NA	NA	NA	NA	Col-0_Ref	USA	MAGIC	TAIR10/Araport11	germany	NA	NA	94	0	1	1	1	0	0
6909|AT3G44630.3	6909|AT3G44630	TIR,NB,LRR	TIR,NB,LRR	TNL	TNL	canonical	165	41	165.9	1	NA	NA	0	0	NA	0	NA	NA	NA	NA	NA	NA	Col-0_Ref	USA	MAGIC	TAIR10/Araport11	germany	NA	NA	94	0	1	0	1	0	0
6909|AT3G44670.1	6909|AT3G44670	TIR,NB,LRR	TIR,NB,LRR	TNL	TNL	canonical	377	2	809	2	NA	NA	0	0	NA	0	NA	NA	NA	NA	NA	NA	Col-0_Ref	USA	MAGIC	TAIR10/Araport11	germany	NA	NA	89	0	1	1	1	0	0
6909|AT3G46530.1	6909|AT3G46530	NB	NB	N	N	canonical	104	60	104.1	54	NA	NA	0	0	NA	0	NA	NA	NA	NA	NA	NA	Col-0_Ref	USA	MAGIC	TAIR10/Araport11	germany	NA	NA	99	0	0	0	0	0	0
6909|AT3G46710.1	6909|AT3G46710	NB	NB	N	N	canonical	72	63	72.1	57	NA	NA	0	0	NA	0	NA	NA	NA	NA	NA	NA	Col-0_Ref	USA	MAGIC	TAIR10/Araport11	germany	NA	NA	0	0	1	0	1	1	0
6909|AT3G46730.1	6909|AT3G46730	NB	NB	N	N	canonical	9	97	9.1	20	NA	NA	0	0	NA	0	NA	NA	NA	NA	NA	NA	Col-0_Ref	USA	MAGIC	TAIR10/Araport11	germany	NA	NA	0	0	0	0	0	0	0
6909|AT3G50450.1	6909|AT3G50450	RPW8	RPW8	R	R(C)	canonical	129	55	129.1	52	NA	NA	0	0	NA	0	NA	NA	NA	NA	NA	NA	Col-0_Ref	USA	MAGIC	TAIR10/Araport11	germany	NA	NA	0	0	1	1	1	1	0
6909|AT3G50460.1	6909|AT3G50460	RPW8	RPW8	R	R(C)	canonical	116	58	116.1	55	NA	NA	0	0	NA	0	NA	NA	NA	NA	NA	NA	Col-0_Ref	USA	MAGIC	TAIR10/Araport11	germany	NA	NA	0	0	0	0	0	1	0
6909|AT3G50470.1	6909|AT3G50470	RPW8	RPW8	R	R(C)	canonical	58	64	58.1	61	NA	NA	0	0	NA	0	NA	NA	NA	NA	NA	NA	Col-0_Ref	USA	MAGIC	TAIR10/Araport11	germany	NA	NA	47	0	0	0	0	1	0
6909|AT3G50480.1	6909|AT3G50480	RPW8	RPW8	R	R(C)	canonical	108	59	1460	1	NA	NA	0	0	NA	0	NA	NA	NA	NA	NA	NA	Col-0_Ref	USA	MAGIC	TAIR10/Araport11	germany	NA	NA	22	0	1	0	1	0	1
6909|AT3G50950.1	6909|AT3G50950	Coil,NB	Coil,NB	CN	CN	canonical	56	64	56.1	59	NA	NA	0	0	NA	0	NA	NA	NA	NA	NA	NA	Col-0_Ref	USA	MAGIC	TAIR10/Araport11	germany	NA	NA	100	0	0	0	0	0	0
6909|AT3G51560.1	6909|AT3G51560	TIR,NB,LRR	TIR,NB,LRR	TNL	TNL	canonical	84	62	84.1	58	NA	NA	1	0	NA	0	NA	NA	NA	NA	NA	NA	Col-0_Ref	USA	MAGIC	TAIR10/Araport11	germany	NA	NA	0	0	0	0	0	0	0
6909|AT3G51570.1	6909|AT3G51570	TIR,NB,LRR	TIR,NB,LRR	TNL	TNL	canonical	78	62	78.1	57	NA	NA	1	0	NA	0	NA	NA	NA	NA	NA	NA	Col-0_Ref	USA	MAGIC	TAIR10/Araport11	germany	NA	NA	0	0	0	0	0	0	0
6909|AT4G04110.1	6909|AT4G04110	TIR	TIR	T	T(L)	canonical	150	49	1234	1	NA	NA	0	0	NA	0	NA	NA	NA	NA	NA	NA	Col-0_Ref	USA	MAGIC	TAIR10/Araport11	germany	NA	NA	1	0	1	1	1	1	1
6909|AT4G08450.1	6909|AT4G08450	TIR,NB,LRR	TIR,NB,LRR	TNL	TNL	canonical	50	65	50.1	61	NA	NA	0	0	NA	0	NA	NA	NA	NA	NA	NA	Col-0_Ref	USA	MAGIC	TAIR10/Araport11	germany	NA	NA	0	0	1	1	1	1	0
6909|AT4G09360.1	6909|AT4G09360	NB	NB	N	N	canonical	135	54	135.1	13	NA	NA	0	0	NA	0	NA	NA	NA	NA	NA	NA	Col-0_Ref	USA	MAGIC	TAIR10/Araport11	germany	NA	NA	3	0	1	0	1	1	0
6909|AT4G09420.1	6909|AT4G09420	TIR,NB	TIR,NB	TN	TN	canonical	13	83	13.11	1	NA	NA	0	1	NA	0	NA	NA	NA	NA	NA	NA	Col-0_Ref	USA	MAGIC	TAIR10/Araport11	germany	NA	NA	0	0	0	0	1	1	0
6909|AT4G09430.1	6909|AT4G09430	TIR,NB	TIR,NB	TN	TN	canonical	171	39	1391	1	NA	NA	0	1	NA	0	NA	NA	NA	NA	NA	NA	Col-0_Ref	USA	MAGIC	TAIR10/Araport11	germany	NA	NA	0	0	1	0	0	1	1
6909|AT4G10780.1	6909|AT4G10780	Coil,NB,LRR	Coil,NB,LRR	CNL	CNL	canonical	210	23	210.1	22	NA	NA	0	0	NA	0	NA	NA	NA	NA	NA	NA	Col-0_Ref	USA	MAGIC	TAIR10/Araport11	germany	NA	NA	0	0	0	0	1	1	0
6909|AT4G11170.1	6909|AT4G11170	TIR,NB,LRR	TIR,NB,LRR	TNL	TNL	canonical	69	63	69.1	58	NA	NA	0	0	NA	0	NA	NA	NA	NA	NA	NA	Col-0_Ref	USA	MAGIC	TAIR10/Araport11	germany	NA	NA	2	0	0	1	0	1	0
6909|AT4G11340.1	6909|AT4G11340	TIR	TIR	T	T(L)	canonical	119	58	119.1	52	NA	NA	0	0	NA	0	NA	NA	NA	NA	NA	NA	Col-0_Ref	USA	MAGIC	TAIR10/Araport11	germany	NA	NA	0	0	0	1	0	1	0
6909|AT4G12010.1	6909|AT4G12010	TIR,NB,LRR,LRR	TIR,NB,LRR	TNL	TNL	canonical	96	61	96.1	54	NA	NA	1	0	NA	0	NA	NA	NA	NA	NA	NA	Col-0_Ref	USA	MAGIC	TAIR10/Araport11	germany	NA	NA	87	0	0	0	1	0	0
6909|AT4G12020.2	6909|AT4G12020	PF02671,PF03106,PF03106,NB,LRR,PF00069	PF02671,PF03106,NB,LRR,PF00069	NLX	N(L)X	noncanonical	41	66	41.1	59	NA	NA	1	0	NA	0	NA	NA	NA	NA	NA	NA	Col-0_Ref	USA	MAGIC	TAIR10/Araport11	germany	NA	NA	89	0	0	0	1	0	0
6909|AT4G14370.2	6909|AT4G14370	TIR,NB,LRR	TIR,NB,LRR	TNL	TNL	canonical	44	65	44.1	58	NA	NA	0	0	NA	0	NA	NA	NA	NA	NA	NA	Col-0_Ref	USA	MAGIC	TAIR10/Araport11	germany	NA	NA	7	0	0	0	0	0	0
6909|AT4G16860.1	6909|AT4G16860	TIR,NB,LRR,LRR	TIR,NB,LRR	TNL	TNL	canonical	4	130	4.6	9	NA	NA	0	0	NA	0	NA	NA	NA	NA	NA	NA	Col-0_Ref	USA	MAGIC	TAIR10/Araport11	germany	NA	NA	96	0	1	1	1	1	0
6909|AT4G16890.1	6909|AT4G16890	TIR,NB,LRR,LRR	TIR,NB,LRR	TNL	TNL	canonical	216	21	216.1	4	NA	NA	0	0	NA	0	NA	NA	NA	NA	NA	NA	Col-0_Ref	USA	MAGIC	TAIR10/Araport11	germany	NA	NA	96	0	0	0	1	0	0
6909|AT4G16900.1	6909|AT4G16900	TIR,NB,LRR,LRR	TIR,NB,LRR	TNL	TNL	canonical	163	41	163.1	3	NA	NA	0	0	NA	0	NA	NA	NA	NA	NA	NA	Col-0_Ref	USA	MAGIC	TAIR10/Araport11	germany	NA	NA	45	0	1	1	1	0	0
6909|AT4G16920.2	6909|AT4G16920	TIR,NB,LRR,LRR,LRR	TIR,NB,LRR	TNL	TNL	canonical	4	130	4.16	19	NA	NA	0	0	NA	0	NA	NA	NA	NA	NA	NA	Col-0_Ref	USA	MAGIC	TAIR10/Araport11	germany	NA	NA	95	0	1	1	0	0	0
6909|AT4G16930.1	6909|AT4G16930	TIR	TIR	T	T(L)	canonical	341	3	800	3	NA	NA	0	0	NA	0	NA	NA	NA	NA	NA	NA	Col-0_Ref	USA	MAGIC	TAIR10/Araport11	germany	NA	NA	1	0	0	0	0	1	0
6909|AT4G16940.2	6909|AT4G16940	TIR,NB,LRR,LRR	TIR,NB,LRR	TNL	TNL	canonical	16	71	16.12	1	NA	NA	0	0	NA	0	NA	NA	NA	NA	NA	NA	Col-0_Ref	USA	MAGIC	TAIR10/Araport11	germany	NA	NA	48	0	0	0	1	0	0
6909|AT4G16950.1	6909|AT4G16950	TIR,NB,LRR,LRR,LRR,LRR	TIR,NB,LRR	TNL	TNL	canonical	4	130	4.2	1	NA	NA	0	0	NA	0	NA	NA	NA	NA	NA	NA	Col-0_Ref	USA	MAGIC	TAIR10/Araport11	germany	NA	NA	96	0	0	0	0	0	0
6909|AT4G16960.1	6909|AT4G16960	TIR,NB,LRR,LRR	TIR,NB,LRR	TNL	TNL	canonical	241	15	241.1	14	NA	NA	0	0	NA	0	NA	NA	NA	NA	NA	NA	Col-0_Ref	USA	MAGIC	TAIR10/Araport11	germany	NA	NA	89	0	1	0	1	0	0
6909|AT4G16990.12	6909|AT4G16990	TIR,NB,PF08381,PF08381,PF08381	TIR,NB,PF08381	TNX	T(N,L)X	noncanonical	154	46	154.1	43	NA	NA	0	0	NA	0	NA	NA	NA	NA	NA	NA	Col-0_Ref	USA	MAGIC	TAIR10/Araport11	germany	NA	NA	82	0	1	1	1	0	0
6909|AT4G19050.1	6909|AT4G19050	NB	NB	N	N	canonical	54	64	54.1	60	NA	NA	0	0	NA	0	NA	NA	NA	NA	NA	NA	Col-0_Ref	USA	MAGIC	TAIR10/Araport11	germany	NA	NA	11	0	0	0	0	0	0
6909|AT4G19060.1	6909|AT4G19060	NB	NB	N	N	canonical	76	63	76.1	51	NA	NA	0	0	NA	0	NA	NA	NA	NA	NA	NA	Col-0_Ref	USA	MAGIC	TAIR10/Araport11	germany	NA	NA	48	0	0	0	0	0	0
6909|AT4G19500.1	6909|AT4G19500	TIR,NB,TIR,NB,LRR	TIR,NB,LRR	TNL	TNL	canonical	57	64	57.1	59	NA	NA	0	1	NA	0	NA	NA	NA	NA	NA	NA	Col-0_Ref	USA	MAGIC	TAIR10/Araport11	germany	NA	NA	25	0	1	0	1	1	0
6909|AT4G19510.4	6909|AT4G19510	TIR,NB,LRR,LRR	TIR,NB,LRR	TNL	TNL	canonical	42	66	42.1	62	NA	NA	0	1	NA	0	NA	NA	NA	NA	NA	NA	Col-0_Ref	USA	MAGIC	TAIR10/Araport11	germany	NA	NA	75	0	1	0	0	1	0
6909|AT4G19520.1	6909|AT4G19520	TIR,NB,LRR,TIR	TIR,NB,LRR	TNL	TNL	canonical	162	42	763	40	NA	NA	1	0	NA	0	NA	NA	NA	NA	NA	NA	Col-0_Ref	USA	MAGIC	TAIR10/Araport11	germany	NA	NA	46	0	0	0	0	1	0
6909|AT4G19530.2	6909|AT4G19530	TIR,Coil,NB,LRR	TIR,Coil,NB,LRR	TNL	TNL	canonical	112	59	112.1	56	NA	NA	1	0	NA	0	NA	NA	NA	NA	NA	NA	Col-0_Ref	USA	MAGIC	TAIR10/Araport11	germany	NA	NA	73	0	1	1	0	1	0
6909|AT4G19910.1	6909|AT4G19910	TIR	TIR	T	T(L)	canonical	185	33	185.1	30	NA	NA	0	0	NA	0	NA	NA	NA	NA	NA	NA	Col-0_Ref	USA	MAGIC	TAIR10/Araport11	germany	NA	NA	0	0	0	0	1	0	0
6909|AT4G19920.1	6909|AT4G19920	TIR	TIR	T	T(L)	canonical	51	65	51.1	62	NA	NA	0	0	NA	0	NA	NA	NA	NA	NA	NA	Col-0_Ref	USA	MAGIC	TAIR10/Araport11	germany	NA	NA	0	0	0	0	1	1	0
6909|AT4G19925.1	6909|AT4G19925	TIR	TIR	T	T(L)	canonical	62	64	62.1	58	NA	NA	0	0	NA	0	NA	NA	NA	NA	NA	NA	Col-0_Ref	USA	MAGIC	TAIR10/Araport11	germany	NA	NA	0	0	0	0	1	1	0
6909|AT4G23510.1	6909|AT4G23510	TIR,TIR	TIR	T	T(L)	canonical	29	66	29.1	58	NA	NA	0	0	NA	0	NA	NA	NA	NA	NA	NA	Col-0_Ref	USA	MAGIC	TAIR10/Araport11	germany	NA	NA	0	0	0	1	0	1	0
6909|AT4G23515.1	6909|AT4G23515	TIR	TIR	T	T(L)	canonical	123	57	123.1	53	NA	NA	0	0	NA	0	NA	NA	NA	NA	NA	NA	Col-0_Ref	USA	MAGIC	TAIR10/Araport11	germany	NA	NA	0	0	1	0	1	0	0
6909|AT4G26090.1	6909|AT4G26090	NB,LRR	NB,LRR	NL	NL	canonical	27	67	27.1	62	NA	NA	0	0	NA	0	NA	NA	NA	NA	NA	NA	Col-0_Ref	USA	MAGIC	TAIR10/Araport11	germany	NA	NA	99	0	0	0	0	1	0
6909|AT4G27190.1	6909|AT4G27190	Coil,NB	Coil,NB	CN	CN	canonical	17	71	17.7	1	NA	NA	0	0	NA	0	NA	NA	NA	NA	NA	NA	Col-0_Ref	USA	MAGIC	TAIR10/Araport11	germany	NA	NA	0	0	0	0	0	1	0
6909|AT4G27220.2	6909|AT4G27220	NB,LRR	NB,LRR	NL	NL	canonical	195	29	195.1	28	NA	NA	0	0	NA	0	NA	NA	NA	NA	NA	NA	Col-0_Ref	USA	MAGIC	TAIR10/Araport11	germany	NA	NA	0	0	0	0	1	0	0
6909|AT4G33300.1	6909|AT4G33300	RPW8,NB	RPW8,NB	RN	R(C)N	canonical	59	64	59.1	62	NA	NA	0	0	NA	0	NA	NA	NA	NA	NA	NA	Col-0_Ref	USA	MAGIC	TAIR10/Araport11	germany	NA	NA	100	0	1	0	0	0	0
6909|AT4G36140.1	6909|AT4G36140	TIR,NB,TIR,NB,LRR	TIR,NB,LRR	TNL	TNL	canonical	21	69	21.1	62	NA	NA	1	0	NA	0	NA	NA	NA	NA	NA	NA	Col-0_Ref	USA	MAGIC	TAIR10/Araport11	germany	NA	NA	66	0	0	0	0	0	0
6909|AT4G36150.1	6909|AT4G36150	TIR,NB,LRR	TIR,NB,LRR	TNL	TNL	canonical	26	67	26.1	63	NA	NA	1	0	NA	0	NA	NA	NA	NA	NA	NA	Col-0_Ref	USA	MAGIC	TAIR10/Araport11	germany	NA	NA	73	0	0	0	0	0	0
6909|AT5G04720.1	6909|AT5G04720	RPW8,NB	RPW8,NB	RN	R(C)N	canonical	35	66	35.1	61	NA	NA	0	0	NA	0	NA	NA	NA	NA	NA	NA	Col-0_Ref	USA	MAGIC	TAIR10/Araport11	germany	NA	NA	100	0	0	0	0	0	0
6909|AT5G05400.1	6909|AT5G05400	Coil,NB,LRR	Coil,NB,LRR	CNL	CNL	canonical	198	26	198.1	25	NA	NA	0	0	NA	0	NA	NA	NA	NA	NA	NA	Col-0_Ref	USA	MAGIC	TAIR10/Araport11	germany	NA	NA	1	0	0	0	0	0	0
6909|AT5G11250.2	6909|AT5G11250	TIR,NB,LRR	TIR,NB,LRR	TNL	TNL	canonical	20	69	20.1	56	NA	NA	0	0	NA	0	NA	NA	NA	NA	NA	NA	Col-0_Ref	USA	MAGIC	TAIR10/Araport11	germany	NA	NA	90	0	0	0	0	0	0
6909|AT5G17680.2	6909|AT5G17680	TIR,NB,LRR	TIR,NB,LRR	TNL	TNL	canonical	37	66	37.1	63	NA	NA	0	0	NA	0	NA	NA	NA	NA	NA	NA	Col-0_Ref	USA	MAGIC	TAIR10/Araport11	germany	NA	NA	1	0	0	0	0	0	0
6909|AT5G17880.1	6909|AT5G17880	TIR,NB,LRR	TIR,NB,LRR	TNL	TNL	canonical	91	61	91.1	58	NA	NA	1	0	NA	0	NA	NA	NA	NA	NA	NA	Col-0_Ref	USA	MAGIC	TAIR10/Araport11	germany	NA	NA	60	0	0	0	0	1	0
6909|AT5G17890.1	6909|AT5G17890	NB,LRR,Coil,PF00412,PF12315	NB,LRR,Coil,PF00412,PF12315	CNLX	C(N,L)X	noncanonical	130	55	130.1	52	NA	NA	1	0	NA	0	NA	NA	NA	NA	NA	NA	Col-0_Ref	USA	MAGIC	TAIR10/Araport11	germany	NA	NA	61	0	1	0	1	1	0
6909|AT5G17970.1	6909|AT5G17970	TIR,NB,LRR	TIR,NB,LRR	TNL	TNL	canonical	161	42	161.1	38	NA	NA	0	0	NA	0	NA	NA	NA	NA	NA	NA	Col-0_Ref	USA	MAGIC	TAIR10/Araport11	germany	NA	NA	0	0	0	0	0	0	0
6909|AT5G18350.1	6909|AT5G18350	TIR,NB	TIR,NB	TN	TN	canonical	172	39	172.1	36	NA	NA	0	0	NA	0	NA	NA	NA	NA	NA	NA	Col-0_Ref	USA	MAGIC	TAIR10/Araport11	germany	NA	NA	0	0	0	0	1	0	0
6909|AT5G18360.1	6909|AT5G18360	TIR,NB,LRR	TIR,NB,LRR	TNL	TNL	canonical	46	65	46.1	57	NA	NA	0	0	NA	0	NA	NA	NA	NA	NA	NA	Col-0_Ref	USA	MAGIC	TAIR10/Araport11	germany	NA	NA	26	0	0	0	0	0	0
6909|AT5G18370.1	6909|AT5G18370	TIR,NB,LRR	TIR,NB,LRR	TNL	TNL	canonical	30	66	30.1	61	NA	NA	0	0	NA	0	NA	NA	NA	NA	NA	NA	Col-0_Ref	USA	MAGIC	TAIR10/Araport11	germany	NA	NA	67	0	0	0	0	0	0
6909|AT5G22690.2	6909|AT5G22690	TIR,NB,LRR	TIR,NB,LRR	TNL	TNL	canonical	28	66	28.1	59	NA	NA	0	0	NA	0	NA	NA	NA	NA	NA	NA	Col-0_Ref	USA	MAGIC	TAIR10/Araport11	germany	NA	NA	83	0	0	0	0	0	0
6909|AT5G35450.1	6909|AT5G35450	Coil,NB	Coil,NB	CN	CN	canonical	156	45	156.1	43	NA	NA	0	0	NA	0	NA	NA	NA	NA	NA	NA	Col-0_Ref	USA	MAGIC	TAIR10/Araport11	germany	NA	NA	74	0	0	0	0	1	0
6909|AT5G36930.2	6909|AT5G36930	TIR,NB	TIR,NB	TN	TN	canonical	242	15	242.1	14	NA	NA	0	0	NA	0	NA	NA	NA	NA	NA	NA	Col-0_Ref	USA	MAGIC	TAIR10/Araport11	germany	NA	NA	22	0	0	0	0	1	0
6909|AT5G38340.1	6909|AT5G38340	TIR,NB,LRR	TIR,NB,LRR	TNL	TNL	canonical	64	63	64.1	59	NA	NA	0	0	NA	0	NA	NA	NA	NA	NA	NA	Col-0_Ref	USA	MAGIC	TAIR10/Araport11	germany	NA	NA	2	0	0	0	0	0	0
6909|AT5G38344.1	6909|AT5G38344	TIR	TIR	T	T(L)	canonical	118	58	118.1	50	NA	NA	0	0	NA	0	NA	NA	NA	NA	NA	NA	Col-0_Ref	USA	MAGIC	TAIR10/Araport11	germany	NA	NA	0	0	0	0	1	0	0
6909|AT5G38350.1	6909|AT5G38350	NB,LRR	NB,LRR	NL	NL	canonical	53	64	53.1	58	NA	NA	0	0	NA	0	NA	NA	NA	NA	NA	NA	Col-0_Ref	USA	MAGIC	TAIR10/Araport11	germany	NA	NA	0	0	1	0	0	1	0
6909|AT5G38850.1	6909|AT5G38850	TIR,NB,LRR	TIR,NB,LRR	TNL	TNL	canonical	36	66	36.1	60	NA	NA	0	0	NA	0	NA	NA	NA	NA	NA	NA	Col-0_Ref	USA	MAGIC	TAIR10/Araport11	germany	NA	NA	63	0	0	0	0	0	0
6909|AT5G40060.1	6909|AT5G40060	NB,LRR,LRR	NB,LRR	NL	NL	canonical	70	63	1500	1	NA	NA	0	0	NA	0	NA	NA	NA	NA	NA	NA	Col-0_Ref	USA	MAGIC	TAIR10/Araport11	germany	NA	NA	59	0	0	0	0	0	1
6909|AT5G40090.1	6909|AT5G40090	TIR,NB	TIR,NB	TN	TN	canonical	67	63	67.1	60	NA	NA	0	1	NA	0	NA	NA	NA	NA	NA	NA	Col-0_Ref	USA	MAGIC	TAIR10/Araport11	germany	NA	NA	0	0	0	0	0	0	0
6909|AT5G40100.1	6909|AT5G40100	TIR,NB,LRR	TIR,NB,LRR	TNL	TNL	canonical	81	62	81.1	56	NA	NA	0	1	NA	0	NA	NA	NA	NA	NA	NA	Col-0_Ref	USA	MAGIC	TAIR10/Araport11	germany	NA	NA	2	0	0	0	1	0	0
6909|AT5G40910.1	6909|AT5G40910	TIR,NB,LRR	TIR,NB,LRR	TNL	TNL	canonical	143	50	143.1	45	NA	NA	0	0	NA	0	NA	NA	NA	NA	NA	NA	Col-0_Ref	USA	MAGIC	TAIR10/Araport11	germany	NA	NA	86	0	0	0	0	0	0
6909|AT5G41540.1	6909|AT5G41540	TIR,NB,LRR	TIR,NB,LRR	TNL	TNL	canonical	149	49	149.1	48	NA	NA	0	0	NA	0	NA	NA	NA	NA	NA	NA	Col-0_Ref	USA	MAGIC	TAIR10/Araport11	germany	NA	NA	0	0	0	0	0	0	0
6909|AT5G41550.1	6909|AT5G41550	TIR,NB,LRR	TIR,NB,LRR	TNL	TNL	canonical	138	52	138.1	47	NA	NA	0	0	NA	0	NA	NA	NA	NA	NA	NA	Col-0_Ref	USA	MAGIC	TAIR10/Araport11	germany	NA	NA	28	0	0	0	0	0	0
6909|AT5G41740.2	6909|AT5G41740	TIR,NB,LRR	TIR,NB,LRR	TNL	TNL	canonical	5	125	5.2	9	NA	NA	0	0	NA	0	NA	NA	NA	NA	NA	NA	Col-0_Ref	USA	MAGIC	TAIR10/Araport11	germany	NA	NA	87	0	0	0	0	0	0
6909|AT5G41750.1	6909|AT5G41750	TIR,NB,LRR	TIR,NB,LRR	TNL	TNL	canonical	5	125	5.13	1	NA	NA	0	0	NA	0	NA	NA	NA	NA	NA	NA	Col-0_Ref	USA	MAGIC	TAIR10/Araport11	germany	NA	NA	88	0	1	0	1	0	0
6909|AT5G43470.1	6909|AT5G43470	Coil,NB	Coil,NB	CN	CN	canonical	6	122	6.7	8	NA	NA	0	0	NA	0	NA	NA	NA	NA	NA	NA	Col-0_Ref	USA	MAGIC	TAIR10/Araport11	germany	NA	NA	100	0	0	1	0	0	0
6909|AT5G43730.1	6909|AT5G43730	Coil,NB,LRR	Coil,NB,LRR	CNL	CNL	canonical	8	101	8.3	38	NA	NA	0	1	NA	0	NA	NA	NA	NA	NA	NA	Col-0_Ref	USA	MAGIC	TAIR10/Araport11	germany	NA	NA	33	0	0	0	1	0	0
6909|AT5G43740.1	6909|AT5G43740	Coil,NB	Coil,NB	CN	CN	canonical	8	101	8.12	1	NA	NA	0	1	NA	0	NA	NA	NA	NA	NA	NA	Col-0_Ref	USA	MAGIC	TAIR10/Araport11	germany	NA	NA	38	0	0	1	0	0	0
6909|AT5G44510.1	6909|AT5G44510	TIR,NB,LRR	TIR,NB,LRR	TNL	TNL	canonical	89	61	89.1	57	NA	NA	0	0	NA	0	NA	NA	NA	NA	NA	NA	Col-0_Ref	USA	MAGIC	TAIR10/Araport11	germany	NA	NA	98	0	0	0	0	0	0
6909|AT5G44870.1	6909|AT5G44870	TIR,NB,LRR	TIR,NB,LRR	TNL	TNL	canonical	120	58	120.1	53	NA	NA	0	0	NA	0	NA	NA	NA	NA	NA	NA	Col-0_Ref	USA	MAGIC	TAIR10/Araport11	germany	NA	NA	84	0	1	0	1	1	0
6909|AT5G44900.1	6909|AT5G44900	TIR,Coil	TIR,Coil	T	T(L)	canonical	136	53	136.1	46	NA	NA	0	0	NA	0	NA	NA	NA	NA	NA	NA	Col-0_Ref	USA	MAGIC	TAIR10/Araport11	germany	NA	NA	0	0	0	0	0	0	0
6909|AT5G44910.1	6909|AT5G44910	TIR	TIR	T	T(L)	canonical	131	54	131.1	49	NA	NA	0	0	NA	0	NA	NA	NA	NA	NA	NA	Col-0_Ref	USA	MAGIC	TAIR10/Araport11	germany	NA	NA	0	0	0	0	0	0	0
6909|AT5G44920.1	6909|AT5G44920	TIR	TIR	T	T(L)	canonical	132	54	132.1	49	NA	NA	0	0	NA	0	NA	NA	NA	NA	NA	NA	Col-0_Ref	USA	MAGIC	TAIR10/Araport11	germany	NA	NA	0	0	0	0	1	0	0
6909|AT5G45000.1	6909|AT5G45000	TIR,TIR	TIR	T	T(L)	canonical	52	64	52.1	58	NA	NA	0	0	NA	0	NA	NA	NA	NA	NA	NA	Col-0_Ref	USA	MAGIC	TAIR10/Araport11	germany	NA	NA	3	0	0	0	0	0	0
6909|AT5G45050.1	6909|AT5G45050	NB,LRR,PF03106	NB,LRR,PF03106	NLX	N(L)X	noncanonical	43	65	43.1	52	NA	NA	1	0	NA	0	NA	NA	NA	NA	NA	NA	Col-0_Ref	USA	MAGIC	TAIR10/Araport11	germany	NA	NA	99	0	0	0	0	0	0
6909|AT5G45060.1	6909|AT5G45060	TIR,NB,LRR	TIR,NB,LRR	TNL	TNL	canonical	18	70	18.1	58	NA	NA	1	0	NA	0	NA	NA	NA	NA	NA	NA	Col-0_Ref	USA	MAGIC	TAIR10/Araport11	germany	NA	NA	100	0	0	0	1	0	0
6909|AT5G45070.1	6909|AT5G45070	TIR,PF14299	TIR,PF14299	TX	T(N,L)X	noncanonical	199	25	199.1	20	NA	NA	0	0	NA	0	NA	NA	NA	NA	NA	NA	Col-0_Ref	USA	MAGIC	TAIR10/Araport11	germany	NA	NA	8	0	1	0	1	1	0
6909|AT5G45080.1	6909|AT5G45080	TIR,PF14299	TIR,PF14299	TX	T(N,L)X	noncanonical	203	24	203.1	20	NA	NA	0	0	NA	0	NA	NA	NA	NA	NA	NA	Col-0_Ref	USA	MAGIC	TAIR10/Araport11	germany	NA	NA	3	0	1	0	1	1	0
6909|AT5G45090.1	6909|AT5G45090	TIR,PF14299	TIR,PF14299	TX	T(N,L)X	noncanonical	218	20	1383	1	NA	NA	0	0	NA	0	NA	NA	NA	NA	NA	NA	Col-0_Ref	USA	MAGIC	TAIR10/Araport11	germany	NA	NA	0	0	1	1	1	1	1
6909|AT5G45200.1	6909|AT5G45200	TIR,NB,LRR	TIR,NB,LRR	TNL	TNL	canonical	88	62	88.1	58	NA	NA	1	0	NA	0	NA	NA	NA	NA	NA	NA	Col-0_Ref	USA	MAGIC	TAIR10/Araport11	germany	NA	NA	0	0	0	1	1	0	0
6909|AT5G45210.4	6909|AT5G45210	TIR,NB,LRR	TIR,NB,LRR	TNL	TNL	canonical	48	65	48.1	59	NA	NA	1	0	NA	0	NA	NA	NA	NA	NA	NA	Col-0_Ref	USA	MAGIC	TAIR10/Araport11	germany	NA	NA	1	0	0	0	0	0	0
6909|AT5G45220.1	6909|AT5G45220	TIR,TIR	TIR	T	T(L)	canonical	19	70	19.1	61	NA	NA	0	0	NA	0	NA	NA	NA	NA	NA	NA	Col-0_Ref	USA	MAGIC	TAIR10/Araport11	germany	NA	NA	1	0	0	0	0	1	0
6909|AT5G45230.1	6909|AT5G45230	TIR,NB,LRR	TIR,NB,LRR	TNL	TNL	canonical	251	12	251.1	9	NA	NA	0	1	NA	0	NA	NA	NA	NA	NA	NA	Col-0_Ref	USA	MAGIC	TAIR10/Araport11	germany	NA	NA	0	0	1	1	1	1	0
6909|AT5G45240.1	6909|AT5G45240	TIR,NB,LRR	TIR,NB,LRR	TNL	TNL	canonical	254	11	254.1	8	NA	NA	0	1	NA	0	NA	NA	NA	NA	NA	NA	Col-0_Ref	USA	MAGIC	TAIR10/Araport11	germany	NA	NA	0	0	0	0	0	1	0
6909|AT5G45250.1	6909|AT5G45250	TIR,NB,LRR	TIR,NB,LRR	TNL	TNL	canonical	80	62	80.1	56	NA	NA	1	0	NA	0	NA	NA	NA	NA	NA	NA	Col-0_Ref	USA	MAGIC	TAIR10/Araport11	germany	NA	NA	95	0	0	0	0	0	0
6909|AT5G45260.1	6909|AT5G45260	NB,LRR,PF03106	NB,LRR,PF03106	NLX	N(L)X	noncanonical	94	61	94.1	55	NA	NA	1	0	NA	0	NA	NA	NA	NA	NA	NA	Col-0_Ref	USA	MAGIC	TAIR10/Araport11	germany	NA	NA	96	0	0	1	0	0	0
6909|AT5G45440.1	6909|AT5G45440	NB	NB	N	N	canonical	126	56	126.1	53	NA	NA	0	0	NA	0	NA	NA	NA	NA	NA	NA	Col-0_Ref	USA	MAGIC	TAIR10/Araport11	germany	NA	NA	17	0	0	0	0	1	0
6909|AT5G45490.1	6909|AT5G45490	NB	NB	N	N	canonical	139	52	139.1	50	NA	NA	0	0	NA	0	NA	NA	NA	NA	NA	NA	Col-0_Ref	USA	MAGIC	TAIR10/Araport11	germany	NA	NA	51	0	1	0	0	0	0
6909|AT5G46260.1	6909|AT5G46260	TIR,NB,LRR	TIR,NB,LRR	TNL	TNL	canonical	90	61	90.1	55	NA	NA	0	0	NA	0	NA	NA	NA	NA	NA	NA	Col-0_Ref	USA	MAGIC	TAIR10/Araport11	germany	NA	NA	75	0	0	0	0	0	0
6909|AT5G46270.4	6909|AT5G46270	TIR,NB,LRR	TIR,NB,LRR	TNL	TNL	canonical	105	60	105.1	58	NA	NA	0	0	NA	0	NA	NA	NA	NA	NA	NA	Col-0_Ref	USA	MAGIC	TAIR10/Araport11	germany	NA	NA	94	0	0	0	0	0	0
6909|AT5G46450.1	6909|AT5G46450	TIR,NB,LRR	TIR,NB,LRR	TNL	TNL	canonical	100	61	100.1	57	NA	NA	0	0	NA	0	NA	NA	NA	NA	NA	NA	Col-0_Ref	USA	MAGIC	TAIR10/Araport11	germany	NA	NA	100	0	0	0	0	0	0
6909|AT5G46470.1	6909|AT5G46470	TIR,NB,LRR	TIR,NB,LRR	TNL	TNL	canonical	155	46	155.1	40	NA	NA	0	0	NA	0	NA	NA	NA	NA	NA	NA	Col-0_Ref	USA	MAGIC	TAIR10/Araport11	germany	NA	NA	100	0	0	0	0	0	0
6909|AT5G46490.2	6909|AT5G46490	TIR,NB,LRR	TIR,NB,LRR	TNL	TNL	canonical	184	33	184.1	3	NA	NA	0	0	NA	0	NA	NA	NA	NA	NA	NA	Col-0_Ref	USA	MAGIC	TAIR10/Araport11	germany	NA	NA	25	0	1	0	1	0	0
6909|AT5G46510.1	6909|AT5G46510	TIR,NB,LRR	TIR,NB,LRR	TNL	TNL	canonical	160	42	160.1	37	NA	NA	0	0	NA	0	NA	NA	NA	NA	NA	NA	Col-0_Ref	USA	MAGIC	TAIR10/Araport11	germany	NA	NA	18	0	0	0	0	1	0
6909|AT5G46520.2	6909|AT5G46520	TIR,NB,LRR	TIR,NB,LRR	TNL	TNL	canonical	160	42	160.3	1	NA	NA	0	0	NA	0	NA	NA	NA	NA	NA	NA	Col-0_Ref	USA	MAGIC	TAIR10/Araport11	germany	NA	NA	47	0	0	0	1	0	0
6909|AT5G47250.1	6909|AT5G47250	NB,LRR	NB,LRR	NL	NL	canonical	25	67	25.1	59	NA	NA	0	1	NA	0	NA	NA	NA	NA	NA	NA	Col-0_Ref	USA	MAGIC	TAIR10/Araport11	germany	NA	NA	44	0	0	0	0	0	0
6909|AT5G47260.1	6909|AT5G47260	Coil,NB,PF04548	Coil,NB,PF04548	CNX	C(N,L)X	noncanonical	49	65	49.1	59	NA	NA	0	1	NA	0	NA	NA	NA	NA	NA	NA	Col-0_Ref	USA	MAGIC	TAIR10/Araport11	germany	NA	NA	23	0	1	0	1	0	0
6909|AT5G47280.1	6909|AT5G47280	NB	NB	N	N	canonical	219	20	219.1	19	NA	NA	0	0	NA	0	NA	NA	NA	NA	NA	NA	Col-0_Ref	USA	MAGIC	TAIR10/Araport11	germany	NA	NA	17	0	0	0	1	1	0
6909|AT5G48620.1	6909|AT5G48620	Coil,NB	Coil,NB	CN	CN	canonical	6	122	6.22	1	NA	NA	0	0	NA	0	NA	NA	NA	NA	NA	NA	Col-0_Ref	USA	MAGIC	TAIR10/Araport11	germany	NA	NA	99	0	0	1	0	0	0
6909|AT5G48770.1	6909|AT5G48770	TIR,NB,LRR	TIR,NB,LRR	TNL	TNL	canonical	229	17	229.1	16	NA	NA	0	1	NA	0	NA	NA	NA	NA	NA	NA	Col-0_Ref	USA	MAGIC	TAIR10/Araport11	germany	NA	NA	2	0	0	0	0	0	0
6909|AT5G48780.1	6909|AT5G48780	TIR,NB,NB	TIR,NB	TN	TN	canonical	243	15	243.1	14	NA	NA	0	1	NA	0	NA	NA	NA	NA	NA	NA	Col-0_Ref	USA	MAGIC	TAIR10/Araport11	germany	NA	NA	0	0	0	0	0	0	0
6909|AT5G49140.1	6909|AT5G49140	TIR,NB,LRR	TIR,NB,LRR	TNL	TNL	canonical	175	37	175.1	34	NA	NA	0	0	NA	0	NA	NA	NA	NA	NA	NA	Col-0_Ref	USA	MAGIC	TAIR10/Araport11	germany	NA	NA	0	0	0	1	0	0	0
6909|AT5G51630.1	6909|AT5G51630	TIR,NB,LRR,LRR	TIR,NB,LRR	TNL	TNL	canonical	159	43	159.1	40	NA	NA	0	0	NA	0	NA	NA	NA	NA	NA	NA	Col-0_Ref	USA	MAGIC	TAIR10/Araport11	germany	NA	NA	46	0	0	0	0	1	0
6909|AT5G56220.1	6909|AT5G56220	NB	NB	N	N	canonical	352	3	1153	1	NA	NA	0	0	NA	0	NA	NA	NA	NA	NA	NA	Col-0_Ref	USA	MAGIC	TAIR10/Araport11	germany	NA	NA	40	0	0	0	0	0	0
6909|AT5G58120.1	6909|AT5G58120	TIR,NB,LRR	TIR,NB,LRR	TNL	TNL	canonical	77	63	77.1	58	NA	NA	0	0	NA	0	NA	NA	NA	NA	NA	NA	Col-0_Ref	USA	MAGIC	TAIR10/Araport11	germany	NA	NA	93	0	0	0	0	1	0
6909|AT5G63020.1	6909|AT5G63020	Coil,NB,LRR	Coil,NB,LRR	CNL	CNL	canonical	83	62	83.1	60	NA	NA	0	0	NA	0	NA	NA	NA	NA	NA	NA	Col-0_Ref	USA	MAGIC	TAIR10/Araport11	germany	NA	NA	59	0	0	0	0	0	0
6909|AT5G66630.1	6909|AT5G66630	RPW8,NB,PF00412,PF12315	RPW8,NB,PF00412,PF12315	RNX	R(C,N)X	noncanonical	117	58	117.1	52	NA	NA	0	0	NA	0	NA	NA	NA	NA	NA	NA	Col-0_Ref	USA	MAGIC	TAIR10/Araport11	germany	NA	NA	7	0	0	0	0	0	0
6909|AT5G66900.2	6909|AT5G66900	RPW8,Coil,NB,LRR	RPW8,Coil,NB,LRR	RCNL	R(C,N)L	canonical	31	66	31.1	61	NA	NA	0	0	NA	0	NA	NA	NA	NA	NA	NA	Col-0_Ref	USA	MAGIC	TAIR10/Araport11	germany	NA	NA	100	0	0	0	0	0	0
6909|AT5G66910.1	6909|AT5G66910	RPW8,NB	RPW8,NB	RN	R(C)N	canonical	32	66	32.1	61	NA	NA	0	0	NA	0	NA	NA	NA	NA	NA	NA	Col-0_Ref	USA	MAGIC	TAIR10/Araport11	germany	NA	NA	98	0	0	0	0	0	0
6909|T001-R1	6909|G001	TIR,NB,LRR	TIR,NB,LRR	TNL	TNL	canonical	NA	NA	NA	NA	0	0	1	0	0	0	0	0	0	0	0	0	Col-0	USA	MAGIC	MPI/MPGC_Cologne	germany	GS	42.8018	0	0	0	1	1	0	0
6909|T002-R1	6909|G002	TIR,NB,LRR	TIR,NB,LRR	TNL	TNL	canonical	NA	NA	NA	NA	0	0	1	0	0	0	0	0	0	0	0	0	Col-0	USA	MAGIC	MPI/MPGC_Cologne	germany	GS	42.8018	1	0	0	0	0	0	0
6909|T003-R1	6909|G003	TIR,TIR	TIR	T	T(L)	canonical	NA	NA	NA	NA	0	0	0	0	0	0	0	0	0	0	0	0	Col-0	USA	MAGIC	MPI/MPGC_Cologne	germany	GS	42.8018	1	0	0	0	0	1	0
6909|T004-R1	6909|G004	TIR,NB,LRR	TIR,NB,LRR	TNL	TNL	canonical	NA	NA	NA	NA	0	0	0	1	0	0	0	0	0	0	0	0	Col-0	USA	MAGIC	MPI/MPGC_Cologne	germany	GS	42.8018	0	0	1	1	1	1	0
6909|T006-R1	6909|G006	TIR,NB,LRR	TIR,NB,LRR	TNL	TNL	canonical	NA	NA	NA	NA	0	0	0	1	0	0	0	0	0	0	0	0	Col-0	USA	MAGIC	MPI/MPGC_Cologne	germany	GS	42.8018	0	0	0	0	0	1	0
6909|T009-R1	6909|G009	TIR,NB,LRR	TIR,NB,LRR	TNL	TNL	canonical	NA	NA	NA	NA	0	0	0	1	0	0	0	0	0	0	0	0	Col-0	USA	MAGIC	MPI/MPGC_Cologne	germany	GS	42.8018	95	0	0	0	0	0	0
6909|T010-R1	6909|G010	NB,LRR,PF03106	NB,LRR,PF03106	NLX	N(L)X	noncanonical	NA	NA	NA	NA	0	0	0	1	0	0	0	0	0	0	0	0	Col-0	USA	MAGIC	MPI/MPGC_Cologne	germany	GS	42.8018	96	0	0	1	0	0	0
6909|T013.1-R1	6909|G013.1	TIR,NB,LRR,LRR	TIR,NB,LRR	TNL	TNL	canonical	NA	NA	NA	NA	1	0	0	0	0	0	0	0	0	0	0	0	Col-0	USA	MAGIC	MPI/MPGC_Cologne	germany	GS	42.8018	89	0	0	0	0	0	0
6909|T014.1-R1	6909|G014.1	TIR,NB,LRR,LRR,LRR,LRR	TIR,NB,LRR	TNL	TNL	canonical	NA	NA	NA	NA	1	0	0	0	0	0	0	0	0	0	0	0	Col-0	USA	MAGIC	MPI/MPGC_Cologne	germany	GS	42.8018	96	0	0	0	0	0	0
6909|T014.2-R1	6909|G014.2	TIR,NB,LRR,LRR	TIR,NB,LRR	TNL	TNL	canonical	NA	NA	NA	NA	1	0	0	0	0	0	0	0	0	0	0	0	Col-0	USA	MAGIC	MPI/MPGC_Cologne	germany	GS	42.8018	53	0	0	0	0	0	0
6909|T017-R1	6909|G017	TIR	TIR	T	T(L)	canonical	NA	NA	NA	NA	0	0	0	0	0	0	0	0	0	0	0	0	Col-0	USA	MAGIC	MPI/MPGC_Cologne	germany	GS	42.8018	0	0	0	0	0	1	0
6909|T019-R1	6909|G019	TIR,NB,LRR,LRR,LRR	TIR,NB,LRR	TNL	TNL	canonical	NA	NA	NA	NA	0	0	0	0	0	0	0	0	0	0	0	0	Col-0	USA	MAGIC	MPI/MPGC_Cologne	germany	GS	42.8018	95	0	0	1	0	0	0
6909|T021-R1	6909|G021	TIR,NB,LRR,LRR	TIR,NB,LRR	TNL	TNL	canonical	NA	NA	NA	NA	0	0	0	0	0	0	0	0	0	0	0	0	Col-0	USA	MAGIC	MPI/MPGC_Cologne	germany	GS	42.8018	40	0	1	0	1	0	0
6909|T022-R1	6909|G022	TIR,NB,TIR,NB,LRR	TIR,NB,LRR	TNL	TNL	canonical	NA	NA	NA	NA	0	0	0	0	0	0	0	0	0	0	0	0	Col-0	USA	MAGIC	MPI/MPGC_Cologne	germany	GS	42.8018	25	0	1	0	1	1	0
6909|T023-R1	6909|G023	TIR,NB,LRR,LRR	TIR,NB,LRR	TNL	TNL	canonical	NA	NA	NA	NA	0	0	0	0	0	0	0	0	0	0	0	0	Col-0	USA	MAGIC	MPI/MPGC_Cologne	germany	GS	42.8018	71	0	0	0	0	1	0
6909|T024-R1	6909|G024	TIR,NB,LRR,TIR	TIR,NB,LRR	TNL	TNL	canonical	NA	NA	NA	NA	0	0	1	0	0	0	0	0	0	0	0	0	Col-0	USA	MAGIC	MPI/MPGC_Cologne	germany	GS	42.8018	46	0	0	0	0	1	0
6909|T025-R1	6909|G025	TIR,Coil,NB,LRR	TIR,Coil,NB,LRR	TNL	TNL	canonical	NA	NA	NA	NA	0	0	1	0	0	0	0	0	0	0	0	0	Col-0	USA	MAGIC	MPI/MPGC_Cologne	germany	GS	42.8018	73	0	0	1	0	1	0
6909|T028-R1	6909|G028	TIR,NB,LRR	TIR,NB,LRR	TNL	TNL	canonical	NA	NA	NA	NA	0	0	0	0	1	0	0	0	0	0	0	0	Col-0	USA	MAGIC	MPI/MPGC_Cologne	germany	GS	42.8018	35	0	0	0	0	1	0
6909|T029-R1	6909|G029	TIR	TIR	T	T(L)	canonical	NA	NA	NA	NA	0	0	0	0	0	0	0	0	0	0	0	0	Col-0	USA	MAGIC	MPI/MPGC_Cologne	germany	GS	42.8018	0	0	0	0	0	1	0
6909|T030.2-R2	6909|G030.2	TIR,NB,LRR	TIR,NB,LRR	TNL	TNL	canonical	NA	NA	NA	NA	1	0	0	0	0	0	0	0	0	0	0	0	Col-0	USA	MAGIC	MPI/MPGC_Cologne	germany	GS	42.8018	24	0	0	0	1	0	0
6909|T031-R1	6909|G031	TIR,NB,LRR	TIR,NB,LRR	TNL	TNL	canonical	NA	NA	NA	NA	0	0	0	0	0	0	0	0	0	0	0	0	Col-0	USA	MAGIC	MPI/MPGC_Cologne	germany	GS	42.8018	100	0	0	0	0	0	0
6909|T033-R1	6909|G033	TIR,NB,LRR	TIR,NB,LRR	TNL	TNL	canonical	NA	NA	NA	NA	0	0	0	0	0	0	0	0	0	0	0	0	Col-0	USA	MAGIC	MPI/MPGC_Cologne	germany	GS	42.8018	100	0	0	0	0	0	0
6909|T039-R1	6909|G039	NB,LRR,LRR	NB,LRR	NL	NL	canonical	NA	NA	NA	NA	0	0	0	0	0	0	0	0	0	0	0	0	Col-0	USA	MAGIC	MPI/MPGC_Cologne	germany	GS	42.8018	96	0	0	0	1	0	0
6909|T040.2-R1	6909|G040.2	TIR,NB,LRR,LRR	TIR,NB,LRR	TNL	TNL	canonical	NA	NA	NA	NA	1	0	0	0	0	0	0	0	0	0	0	0	Col-0	USA	MAGIC	MPI/MPGC_Cologne	germany	GS	42.8018	96	0	1	0	1	0	0
6909|T050-R1	6909|G050	TIR,NB,LRR	TIR,NB,LRR	TNL	TNL	canonical	NA	NA	NA	NA	0	0	0	0	0	0	0	0	0	0	0	0	Col-0	USA	MAGIC	MPI/MPGC_Cologne	germany	GS	42.8018	7	0	0	0	0	0	0
6909|T053-R1	6909|G053	TIR,NB,LRR	TIR,NB,LRR	TNL	TNL	canonical	NA	NA	NA	NA	0	0	0	0	0	0	0	0	0	0	0	0	Col-0	USA	MAGIC	MPI/MPGC_Cologne	germany	GS	42.8018	0	0	0	0	0	0	0
6909|T054-R1	6909|G054	TIR,NB,LRR	TIR,NB,LRR	TNL	TNL	canonical	NA	NA	NA	NA	0	0	0	0	0	0	0	0	0	0	0	0	Col-0	USA	MAGIC	MPI/MPGC_Cologne	germany	GS	42.8018	76	0	0	0	0	0	0
6909|T055-R1	6909|G055	TIR,NB,LRR	TIR,NB,LRR	TNL	TNL	canonical	NA	NA	NA	NA	0	0	0	0	0	0	0	0	0	0	0	0	Col-0	USA	MAGIC	MPI/MPGC_Cologne	germany	GS	42.8018	88	0	0	1	0	0	0
6909|T060.2-R1	6909|G060.2	NB,LRR,PF03106	NB,LRR,PF03106	NLX	N(L)X	noncanonical	NA	NA	NA	NA	1	0	1	0	0	0	0	0	0	0	0	0	Col-0	USA	MAGIC	MPI/MPGC_Cologne	germany	GS	42.8018	99	0	0	0	0	0	0
6909|T061-R1	6909|G061	TIR,NB,LRR	TIR,NB,LRR	TNL	TNL	canonical	NA	NA	NA	NA	0	0	1	0	0	0	0	0	0	0	0	0	Col-0	USA	MAGIC	MPI/MPGC_Cologne	germany	GS	42.8018	100	0	0	0	1	0	0
6909|T062-R1	6909|G062	TIR,PF14299	TIR,PF14299	TX	T(N,L)X	noncanonical	NA	NA	NA	NA	0	0	0	0	0	0	0	0	0	0	0	0	Col-0	USA	MAGIC	MPI/MPGC_Cologne	germany	GS	42.8018	8	0	1	0	1	0	0
6909|T063-R1	6909|G063	TIR,PF14299	TIR,PF14299	TX	T(N,L)X	noncanonical	NA	NA	NA	NA	0	0	0	0	0	0	0	0	0	0	0	0	Col-0	USA	MAGIC	MPI/MPGC_Cologne	germany	GS	42.8018	3	0	0	0	0	1	0
6909|T064-R1	6909|G064	TIR,NB	TIR,NB	TN	TN	canonical	NA	NA	NA	NA	0	0	0	0	0	0	0	0	0	0	0	0	Col-0	USA	MAGIC	MPI/MPGC_Cologne	germany	GS	42.8018	0	0	0	0	1	0	0
6909|T065-R1	6909|G065	TIR,NB,LRR	TIR,NB,LRR	TNL	TNL	canonical	NA	NA	NA	NA	0	0	0	0	0	0	0	0	0	0	0	0	Col-0	USA	MAGIC	MPI/MPGC_Cologne	germany	GS	42.8018	26	0	0	0	0	0	0
6909|T066-R1	6909|G066	TIR,NB,LRR	TIR,NB,LRR	TNL	TNL	canonical	NA	NA	NA	NA	0	0	0	0	0	0	0	0	0	0	0	0	Col-0	USA	MAGIC	MPI/MPGC_Cologne	germany	GS	42.8018	67	0	0	0	0	0	0
6909|T081-R1	6909|G081	TIR,NB,LRR	TIR,NB,LRR	TNL	TNL	canonical	NA	NA	NA	NA	0	0	0	1	0	0	0	0	0	0	0	0	Col-0	USA	MAGIC	MPI/MPGC_Cologne	germany	GS	42.8018	3	0	0	0	0	0	0
6909|T082-R1	6909|G082	TIR,NB	TIR,NB	TN	TN	canonical	NA	NA	NA	NA	0	0	0	1	0	0	0	0	0	0	0	0	Col-0	USA	MAGIC	MPI/MPGC_Cologne	germany	GS	42.8018	0	0	0	0	0	0	0
6909|T083-R2	6909|G083	TIR,NB	TIR,NB	TN	TN	canonical	NA	NA	NA	NA	0	0	0	1	0	0	0	0	0	0	0	0	Col-0	USA	MAGIC	MPI/MPGC_Cologne	germany	GS	42.8018	1	0	0	0	0	0	0
6909|T084-R1	6909|G084	TIR,NB	TIR,NB	TN	TN	canonical	NA	NA	NA	NA	0	0	0	1	0	0	0	0	0	0	0	0	Col-0	USA	MAGIC	MPI/MPGC_Cologne	germany	GS	42.8018	0	0	0	0	0	0	0
6909|T086-R1	6909|G086	TIR,NB,LRR	TIR,NB,LRR	TNL	TNL	canonical	NA	NA	NA	NA	0	0	1	0	0	0	0	0	0	0	0	0	Col-0	USA	MAGIC	MPI/MPGC_Cologne	germany	GS	42.8018	2	0	0	0	0	1	0
6909|T087.1-R1	6909|G087.1	TIR	TIR	T	T(L)	canonical	NA	NA	NA	NA	1	0	0	0	0	0	0	0	0	0	0	0	Col-0	USA	MAGIC	MPI/MPGC_Cologne	germany	GS	42.8018	0	0	0	0	1	1	0
6909|T087.2-R1	6909|G087.2	NB,LRR,LRR,TIR	NB,LRR,TIR	TNL	TNL	canonical	NA	NA	NA	NA	1	0	1	0	0	0	0	0	0	0	0	0	Col-0	USA	MAGIC	MPI/MPGC_Cologne	germany	GS	42.8018	3	0	0	0	1	1	0
6909|T088.1-R1	6909|G088.1	TIR,NB	TIR,NB	TN	TN	canonical	NA	NA	NA	NA	1	0	0	0	0	0	0	0	0	0	0	0	Col-0	USA	MAGIC	MPI/MPGC_Cologne	germany	GS	42.8018	6	0	0	0	0	0	0
6909|T088.2-R1	6909|G088.2	TIR,NB	TIR,NB	TN	TN	canonical	NA	NA	NA	NA	1	0	0	0	0	0	0	0	0	0	0	0	Col-0	USA	MAGIC	MPI/MPGC_Cologne	germany	GS	42.8018	83	0	0	0	1	0	0
6909|T089-R1	6909|G089	TIR,NB	TIR,NB	TN	TN	canonical	NA	NA	NA	NA	0	0	0	0	0	0	0	0	0	0	0	0	Col-0	USA	MAGIC	MPI/MPGC_Cologne	germany	GS	42.8018	55	0	0	0	1	1	0
6909|T090-R1	6909|G090	TIR	TIR	T	T(L)	canonical	NA	NA	NA	NA	0	0	0	0	0	0	0	0	0	0	0	0	Col-0	USA	MAGIC	MPI/MPGC_Cologne	germany	GS	42.8018	13	0	0	1	1	0	0
6909|T091-R1	6909|G091	TIR	TIR	T	T(L)	canonical	NA	NA	NA	NA	0	0	0	0	0	0	0	0	0	0	0	0	Col-0	USA	MAGIC	MPI/MPGC_Cologne	germany	GS	42.8018	76	0	0	0	1	1	0
6909|T092-R1	6909|G092	TIR,NB	TIR,NB	TN	TN	canonical	NA	NA	NA	NA	0	0	0	0	0	0	0	0	0	0	0	0	Col-0	USA	MAGIC	MPI/MPGC_Cologne	germany	GS	42.8018	59	0	0	0	0	1	0
6909|T093-R1	6909|G093	TIR,NB	TIR,NB	TN	TN	canonical	NA	NA	NA	NA	0	0	0	0	0	0	0	0	0	0	0	0	Col-0	USA	MAGIC	MPI/MPGC_Cologne	germany	GS	42.8018	0	0	0	0	0	0	0
6909|T096-R1	6909|G096	NB,LRR,Coil,PF00412,PF12315,PF12315	NB,LRR,Coil,PF00412,PF12315	CNLX	C(N,L)X	noncanonical	NA	NA	NA	NA	0	0	1	0	0	0	0	0	0	0	0	0	Col-0	USA	MAGIC	MPI/MPGC_Cologne	germany	GS	42.8018	61	0	0	0	1	0	0
6909|T097-R1	6909|G097	TIR,NB,LRR	TIR,NB,LRR	TNL	TNL	canonical	NA	NA	NA	NA	0	0	1	0	0	0	0	0	0	0	0	0	Col-0	USA	MAGIC	MPI/MPGC_Cologne	germany	GS	42.8018	60	0	0	0	0	1	0
6909|T100.1-R1	6909|G100.1	Coil,NB	Coil,NB	CN	CN	canonical	NA	NA	NA	NA	1	0	0	0	0	0	0	0	0	0	0	0	Col-0	USA	MAGIC	MPI/MPGC_Cologne	germany	GS	42.8018	6	0	0	0	0	0	0
6909|T100.2-R1	6909|G100.2	Coil,NB	Coil,NB	CN	CN	canonical	NA	NA	NA	NA	1	0	0	0	0	0	0	0	0	0	0	0	Col-0	USA	MAGIC	MPI/MPGC_Cologne	germany	GS	42.8018	0	0	0	0	0	1	0
6909|T101-R1	6909|G101	Coil,NB	Coil,NB	CN	CN	canonical	NA	NA	NA	NA	0	0	0	0	0	0	0	0	0	0	0	0	Col-0	USA	MAGIC	MPI/MPGC_Cologne	germany	GS	42.8018	6	0	0	1	1	1	0
6909|T104-R1	6909|G104	TIR,NB,LRR	TIR,NB,LRR	TNL	TNL	canonical	NA	NA	NA	NA	0	0	0	0	0	0	0	0	0	0	0	0	Col-0	USA	MAGIC	MPI/MPGC_Cologne	germany	GS	42.8018	57	0	0	0	0	0	0
6909|T105-R1	6909|G105	TIR,NB,LRR	TIR,NB,LRR	TNL	TNL	canonical	NA	NA	NA	NA	0	0	0	0	0	0	0	0	0	0	0	0	Col-0	USA	MAGIC	MPI/MPGC_Cologne	germany	GS	42.8018	8	0	0	1	0	0	0
6909|T106-R1	6909|G106	TIR,NB,LRR	TIR,NB,LRR	TNL	TNL	canonical	NA	NA	NA	NA	0	0	0	0	0	0	0	0	0	0	0	0	Col-0	USA	MAGIC	MPI/MPGC_Cologne	germany	GS	42.8018	31	0	0	0	1	0	0
6909|T109-R1	6909|G109	TIR	TIR	T	T(L)	canonical	NA	NA	NA	NA	0	0	0	0	0	0	0	0	0	0	0	0	Col-0	USA	MAGIC	MPI/MPGC_Cologne	germany	GS	42.8018	0	0	0	0	1	0	0
6909|T113-R1	6909|G113	TIR	TIR	T	T(L)	canonical	NA	NA	NA	NA	0	0	0	0	0	0	0	0	0	0	0	0	Col-0	USA	MAGIC	MPI/MPGC_Cologne	germany	GS	42.8018	0	0	0	0	0	0	0
6909|T116-R1	6909|G116	TIR,NB,LRR,LRR	TIR,NB,LRR	TNL	TNL	canonical	NA	NA	NA	NA	0	0	1	0	0	0	0	0	0	0	0	0	Col-0	USA	MAGIC	MPI/MPGC_Cologne	germany	GS	42.8018	50	0	0	0	1	0	0
6909|T117-R1	6909|G117	PF02671,PF03106,PF03106,NB,LRR,PF00069	PF02671,PF03106,NB,LRR,PF00069	NLX	N(L)X	noncanonical	NA	NA	NA	NA	0	0	1	0	0	0	0	0	0	0	0	0	Col-0	USA	MAGIC	MPI/MPGC_Cologne	germany	GS	42.8018	89	0	0	0	0	0	0
6909|T120-R1	6909|G120	TIR,NB,LRR	TIR,NB,LRR	TNL	TNL	canonical	NA	NA	NA	NA	0	0	0	0	0	0	0	0	0	0	0	0	Col-0	USA	MAGIC	MPI/MPGC_Cologne	germany	GS	42.8018	86	0	0	0	1	0	0
6909|T121-R1	6909|G121	RPW8	RPW8	R	R(C)	canonical	NA	NA	NA	NA	0	0	0	0	0	0	0	0	0	0	0	0	Col-0	USA	MAGIC	MPI/MPGC_Cologne	germany	GS	42.8018	0	0	0	0	1	1	0
6909|T122-R1	6909|G122	RPW8	RPW8	R	R(C)	canonical	NA	NA	NA	NA	0	0	0	0	0	0	0	0	0	0	0	0	Col-0	USA	MAGIC	MPI/MPGC_Cologne	germany	GS	42.8018	0	0	0	0	0	1	0
6909|T123-R1	6909|G123	RPW8	RPW8	R	R(C)	canonical	NA	NA	NA	NA	0	0	0	0	0	0	0	0	0	0	0	0	Col-0	USA	MAGIC	MPI/MPGC_Cologne	germany	GS	42.8018	47	0	0	0	0	1	0
6909|T124-R1	6909|G124	RPW8	RPW8	R	R(C)	canonical	NA	NA	NA	NA	0	0	0	0	0	0	0	0	0	0	0	0	Col-0	USA	MAGIC	MPI/MPGC_Cologne	germany	GS	42.8018	22	0	1	0	1	0	0
6909|T125-R1	6909|G125	TIR,NB,LRR	TIR,NB,LRR	TNL	TNL	canonical	NA	NA	NA	NA	0	0	0	1	0	0	0	0	0	0	0	0	Col-0	USA	MAGIC	MPI/MPGC_Cologne	germany	GS	42.8018	2	0	0	0	1	0	0
6909|T126-R1	6909|G126	TIR,NB	TIR,NB	TN	TN	canonical	NA	NA	NA	NA	0	0	0	1	0	0	0	0	0	0	0	0	Col-0	USA	MAGIC	MPI/MPGC_Cologne	germany	GS	42.8018	0	0	0	0	0	0	0
6909|T129-R1	6909|G129	NB,LRR,LRR	NB,LRR	NL	NL	canonical	NA	NA	NA	NA	0	0	0	0	0	0	0	0	0	0	0	0	Col-0	USA	MAGIC	MPI/MPGC_Cologne	germany	GS	42.8018	59	0	0	0	0	0	0
6909|T133-R1	6909|G133	TIR,TIR,NB	TIR,NB	TN	TN	canonical	NA	NA	NA	NA	0	0	0	0	0	0	0	0	0	0	0	0	Col-0	USA	MAGIC	MPI/MPGC_Cologne	germany	GS	42.8018	11	0	0	0	0	1	0
6909|T134-R1	6909|G134	TIR,TIR,NB	TIR,NB	TN	TN	canonical	NA	NA	NA	NA	0	0	0	0	0	0	0	0	0	0	0	0	Col-0	USA	MAGIC	MPI/MPGC_Cologne	germany	GS	42.8018	36	0	0	0	0	0	0
6909|T137-R1	6909|G137	TIR,NB,LRR	TIR,NB,LRR	TNL	TNL	canonical	NA	NA	NA	NA	0	0	0	0	0	0	0	0	0	0	0	0	Col-0	USA	MAGIC	MPI/MPGC_Cologne	germany	GS	42.8018	71	0	0	1	0	0	0
6909|T139-R1	6909|G139	TIR,NB,LRR	TIR,NB,LRR	TNL	TNL	canonical	NA	NA	NA	NA	0	0	0	0	0	0	0	0	0	0	0	0	Col-0	USA	MAGIC	MPI/MPGC_Cologne	germany	GS	42.8018	28	0	0	0	1	1	0
6909|T141-R1	6909|G141	NB,LRR	NB,LRR	NL	NL	canonical	NA	NA	NA	NA	0	0	0	0	0	0	0	0	0	0	0	0	Col-0	USA	MAGIC	MPI/MPGC_Cologne	germany	GS	42.8018	0	0	0	1	1	0	0
6909|T142-R1	6909|G142	Coil,NB	Coil,NB	CN	CN	canonical	NA	NA	NA	NA	0	0	0	0	0	0	0	0	0	0	0	0	Col-0	USA	MAGIC	MPI/MPGC_Cologne	germany	GS	42.8018	0	0	0	0	0	1	0
6909|T145-R1	6909|G145	TIR,NB,LRR	TIR,NB,LRR	TNL	TNL	canonical	NA	NA	NA	NA	0	0	0	0	0	0	0	0	0	0	0	0	Col-0	USA	MAGIC	MPI/MPGC_Cologne	germany	GS	42.8018	95	0	0	0	0	0	0
6909|T146-R1	6909|G146	TIR,NB,LRR	TIR,NB,LRR	TNL	TNL	canonical	NA	NA	NA	NA	0	0	0	0	0	0	0	0	0	0	0	0	Col-0	USA	MAGIC	MPI/MPGC_Cologne	germany	GS	42.8018	78	0	0	0	0	0	0
6909|T149-R1	6909|G149	TIR,NB,LRR	TIR,NB,LRR	TNL	TNL	canonical	NA	NA	NA	NA	0	0	1	0	0	0	0	0	0	0	0	0	Col-0	USA	MAGIC	MPI/MPGC_Cologne	germany	GS	42.8018	0	0	0	0	0	0	0
6909|T150-R1	6909|G150	TIR,NB,LRR	TIR,NB,LRR	TNL	TNL	canonical	NA	NA	NA	NA	0	0	1	0	0	0	0	0	0	0	0	0	Col-0	USA	MAGIC	MPI/MPGC_Cologne	germany	GS	42.8018	0	0	0	0	0	0	0
6909|T154-R1	6909|G154	Coil,NB	Coil,NB	CN	CN	canonical	NA	NA	NA	NA	0	0	0	0	0	0	0	0	0	0	0	0	Col-0	USA	MAGIC	MPI/MPGC_Cologne	germany	GS	42.8018	34	0	0	0	0	0	0
6909|T155-R1	6909|G155	Coil,NB,LRR	Coil,NB,LRR	CNL	CNL	canonical	NA	NA	NA	NA	0	0	0	0	0	0	0	0	0	0	0	0	Col-0	USA	MAGIC	MPI/MPGC_Cologne	germany	GS	42.8018	35	0	0	0	0	0	0
6909|T160-R1	6909|G160	TIR,NB,TIR,NB,LRR	TIR,NB,LRR	TNL	TNL	canonical	NA	NA	NA	NA	0	0	1	0	0	0	0	0	0	0	0	0	Col-0	USA	MAGIC	MPI/MPGC_Cologne	germany	GS	42.8018	66	0	0	0	0	0	0
6909|T161-R1	6909|G161	TIR,NB,LRR	TIR,NB,LRR	TNL	TNL	canonical	NA	NA	NA	NA	0	0	1	0	0	0	0	0	0	0	0	0	Col-0	USA	MAGIC	MPI/MPGC_Cologne	germany	GS	42.8018	72	0	0	0	0	0	0
6909|T164.1-R1	6909|G164.1	TIR,NB,LRR	TIR,NB,LRR	TNL	TNL	canonical	NA	NA	NA	NA	1	0	0	0	0	0	0	0	0	0	0	0	Col-0	USA	MAGIC	MPI/MPGC_Cologne	germany	GS	42.8018	2	0	0	0	1	0	0
6909|T164.2-R1	6909|G164.2	TIR	TIR	T	T(L)	canonical	NA	NA	NA	NA	1	0	0	0	0	0	0	0	0	0	0	0	Col-0	USA	MAGIC	MPI/MPGC_Cologne	germany	GS	42.8018	0	0	0	0	1	1	0
6909|T165-R1	6909|G165	NB,LRR	NB,LRR	NL	NL	canonical	NA	NA	NA	NA	0	0	0	0	0	0	0	0	0	0	0	0	Col-0	USA	MAGIC	MPI/MPGC_Cologne	germany	GS	42.8018	0	0	0	0	0	1	0
6909|T167-R1	6909|G167	Coil,NB,LRR	Coil,NB,LRR	CNL	CNL	canonical	NA	NA	NA	NA	0	0	0	0	0	0	0	0	0	0	0	0	Col-0	USA	MAGIC	MPI/MPGC_Cologne	germany	GS	42.8018	75	0	1	0	1	0	0
6909|T168-R1	6909|G168	Coil,NB,LRR	Coil,NB,LRR	CNL	CNL	canonical	NA	NA	NA	NA	0	0	0	0	0	0	0	0	0	0	0	0	Col-0	USA	MAGIC	MPI/MPGC_Cologne	germany	GS	42.8018	46	0	1	0	1	0	0
6909|T171-R1	6909|G171	NB,LRR	NB,LRR	NL	NL	canonical	NA	NA	NA	NA	0	0	0	1	0	0	0	0	0	0	0	0	Col-0	USA	MAGIC	MPI/MPGC_Cologne	germany	GS	42.8018	44	0	0	0	0	0	0
6909|T172.1-R1	6909|G172.1	Coil,NB,PF04548	Coil,NB,PF04548	CNX	C(N,L)X	noncanonical	NA	NA	NA	NA	1	0	0	1	0	0	0	0	0	0	0	0	Col-0	USA	MAGIC	MPI/MPGC_Cologne	germany	GS	42.8018	23	0	0	0	0	0	0
6909|T172.2-R1	6909|G172.2	NB	NB	N	N	canonical	NA	NA	NA	NA	1	1	0	0	0	0	0	0	0	0	0	0	Col-0	USA	MAGIC	MPI/MPGC_Cologne	germany	GS	42.8018	17	0	0	0	0	0	0
6909|T176-R1	6909|G176	Coil,NB,LRR	Coil,NB,LRR	CNL	CNL	canonical	NA	NA	NA	NA	0	0	0	0	0	0	0	0	0	0	0	0	Col-0	USA	MAGIC	MPI/MPGC_Cologne	germany	GS	42.8018	39	0	0	0	0	0	0
6909|T178-R1	6909|G178	Coil,NB,LRR	Coil,NB,LRR	CNL	CNL	canonical	NA	NA	NA	NA	0	0	0	0	0	0	0	0	0	0	0	0	Col-0	USA	MAGIC	MPI/MPGC_Cologne	germany	GS	42.8018	9	0	0	0	0	0	0
6909|T182-R1	6909|G182	NB,LRR	NB,LRR	NL	NL	canonical	NA	NA	NA	NA	0	0	0	1	0	0	0	0	0	0	0	0	Col-0	USA	MAGIC	MPI/MPGC_Cologne	germany	GS	42.8018	73	0	0	0	0	0	0
6909|T184-R1	6909|G184	NB	NB	N	N	canonical	NA	NA	NA	NA	0	0	0	1	0	0	0	0	0	0	0	0	Col-0	USA	MAGIC	MPI/MPGC_Cologne	germany	GS	42.8018	4	0	0	0	0	0	0
6909|T190-R1	6909|G190	Coil,NB	Coil,NB	CN	CN	canonical	NA	NA	NA	NA	0	0	0	0	0	0	0	0	0	0	0	0	Col-0	USA	MAGIC	MPI/MPGC_Cologne	germany	GS	42.8018	89	0	0	0	1	1	0
6909|T192-R1	6909|G192	TIR,NB,LRR	TIR,NB,LRR	TNL	TNL	canonical	NA	NA	NA	NA	0	0	0	0	0	0	0	0	0	0	0	1	Col-0	USA	MAGIC	MPI/MPGC_Cologne	germany	GS	42.8018	86	0	0	0	0	0	0
6909|T193-R1	6909|G193	TIR,NB,LRR	TIR,NB,LRR	TNL	TNL	canonical	NA	NA	NA	NA	0	0	0	0	0	0	0	0	0	0	0	0	Col-0	USA	MAGIC	MPI/MPGC_Cologne	germany	GS	42.8018	87	0	0	0	1	0	0
6909|T201-R1	6909|G201	Coil,NB,LRR	Coil,NB,LRR	CNL	CNL	canonical	NA	NA	NA	NA	0	0	0	0	0	0	0	0	0	0	0	0	Col-0	USA	MAGIC	MPI/MPGC_Cologne	germany	GS	42.8018	2	0	0	0	0	0	0
6909|T205-R1	6909|G205	TIR,NB,LRR	TIR,NB,LRR	TNL	TNL	canonical	NA	NA	NA	NA	0	0	0	0	0	0	0	0	0	0	0	1	Col-0	USA	MAGIC	MPI/MPGC_Cologne	germany	GS	42.8018	3	0	0	0	0	0	0
6909|T206-R1	6909|G206	TIR,NB,LRR	TIR,NB,LRR	TNL	TNL	canonical	NA	NA	NA	NA	0	0	0	0	0	0	0	0	0	0	0	0	Col-0	USA	MAGIC	MPI/MPGC_Cologne	germany	GS	42.8018	0	0	0	0	0	0	0
6909|T208.1-R1	6909|G208.1	Coil,NB,LRR	Coil,NB,LRR	CNL	CNL	canonical	NA	NA	NA	NA	1	0	0	0	0	0	0	0	0	0	0	0	Col-0	USA	MAGIC	MPI/MPGC_Cologne	germany	GS	42.8018	60	0	0	0	0	0	0
6909|T208.2-R1	6909|G208.2	Coil,NB,LRR	Coil,NB,LRR	CNL	CNL	canonical	NA	NA	NA	NA	1	0	0	0	0	0	0	0	0	0	0	0	Col-0	USA	MAGIC	MPI/MPGC_Cologne	germany	GS	42.8018	18	0	0	0	0	1	0
6909|T209-R1	6909|G209	TIR	TIR	T	T(L)	canonical	NA	NA	NA	NA	0	0	0	0	0	0	0	0	0	0	0	0	Col-0	USA	MAGIC	MPI/MPGC_Cologne	germany	GS	42.8018	0	0	0	0	1	0	0
6909|T210-R1	6909|G210	TIR	TIR	T	T(L)	canonical	NA	NA	NA	NA	0	0	0	0	0	0	0	0	0	0	0	0	Col-0	USA	MAGIC	MPI/MPGC_Cologne	germany	GS	42.8018	0	0	0	0	0	1	0
6909|T211-R1	6909|G211	TIR	TIR	T	T(L)	canonical	NA	NA	NA	NA	0	0	0	0	0	0	0	0	0	0	0	0	Col-0	USA	MAGIC	MPI/MPGC_Cologne	germany	GS	42.8018	0	0	0	0	1	0	0
6909|T216.2-R1	6909|G216.2	NB	NB	N	N	canonical	NA	NA	NA	NA	1	0	0	0	0	0	0	0	0	0	0	0	Col-0	USA	MAGIC	MPI/MPGC_Cologne	germany	GS	42.8018	48	0	0	0	0	0	0
6909|T217.1-R1	6909|G217.1	NB	NB	N	N	canonical	NA	NA	NA	NA	1	0	0	0	0	0	0	0	0	0	0	0	Col-0	USA	MAGIC	MPI/MPGC_Cologne	germany	GS	42.8018	11	0	0	0	0	0	0
6909|T220-R1	6909|G220	NB,LRR	NB,LRR	NL	NL	canonical	NA	NA	NA	NA	0	0	0	0	0	0	0	0	0	0	0	0	Col-0	USA	MAGIC	MPI/MPGC_Cologne	germany	GS	42.8018	61	0	0	0	1	0	0
6909|T221-R1	6909|G221	Coil,NB,LRR,Coil	Coil,NB,LRR	CNL	CNL	canonical	NA	NA	NA	NA	0	0	0	0	0	0	0	0	0	0	0	0	Col-0	USA	MAGIC	MPI/MPGC_Cologne	germany	GS	42.8018	66	0	0	0	0	1	0
6909|T226-R1	6909|G226	TIR,NB,LRR	TIR,NB,LRR	TNL	TNL	canonical	NA	NA	NA	NA	0	0	0	0	0	0	0	0	0	0	0	0	Col-0	USA	MAGIC	MPI/MPGC_Cologne	germany	GS	42.8018	0	0	0	0	0	0	0
6909|T227-R1	6909|G227	TIR,NB,LRR	TIR,NB,LRR	TNL	TNL	canonical	NA	NA	NA	NA	0	0	0	0	0	0	0	0	0	0	0	0	Col-0	USA	MAGIC	MPI/MPGC_Cologne	germany	GS	42.8018	25	0	0	0	0	0	0
6909|T229-R1	6909|G229	TIR,NB,LRR	TIR,NB,LRR	TNL	TNL	canonical	NA	NA	NA	NA	0	0	0	0	0	0	0	0	0	0	0	1	Col-0	USA	MAGIC	MPI/MPGC_Cologne	germany	GS	42.8018	93	0	0	0	1	0	0
6909|T233-R1	6909|G233	RPW8,Coil,NB,LRR	RPW8,Coil,NB,LRR	RCNL	R(C,N)L	canonical	NA	NA	NA	NA	0	0	0	0	0	0	0	0	0	0	0	0	Col-0	USA	MAGIC	MPI/MPGC_Cologne	germany	GS	42.8018	100	0	0	0	0	0	0
6909|T234-R1	6909|G234	RPW8,NB	RPW8,NB	RN	R(C)N	canonical	NA	NA	NA	NA	0	0	0	0	0	0	0	0	0	0	0	0	Col-0	USA	MAGIC	MPI/MPGC_Cologne	germany	GS	42.8018	98	0	0	0	0	0	0
6909|T237-R1	6909|G237	TIR,NB,LRR	TIR,NB,LRR	TNL	TNL	canonical	NA	NA	NA	NA	0	0	0	0	0	0	0	0	0	0	0	0	Col-0	USA	MAGIC	MPI/MPGC_Cologne	germany	GS	42.8018	0	0	0	0	0	0	0
6909|T240-R1	6909|G240	TIR	TIR	T	T(L)	canonical	NA	NA	NA	NA	0	0	0	0	0	0	0	0	0	0	0	0	Col-0	USA	MAGIC	MPI/MPGC_Cologne	germany	GS	42.8018	0	0	0	0	1	1	0
6909|T242-R1	6909|G242	TIR	TIR	T	T(L)	canonical	NA	NA	NA	NA	0	0	0	0	0	0	0	0	0	0	0	0	Col-0	USA	MAGIC	MPI/MPGC_Cologne	germany	GS	42.8018	0	0	0	0	0	0	0
6909|T243-R1	6909|G243	NB	NB	N	N	canonical	NA	NA	NA	NA	0	0	0	0	0	0	0	0	0	0	0	0	Col-0	USA	MAGIC	MPI/MPGC_Cologne	germany	GS	42.8018	0	0	0	0	1	1	0
6909|T245-R1	6909|G245	NB	NB	N	N	canonical	NA	NA	NA	NA	0	0	0	0	0	0	0	0	0	0	0	0	Col-0	USA	MAGIC	MPI/MPGC_Cologne	germany	GS	42.8018	0	0	0	0	0	0	0
6909|T249-R1	6909|G249	TIR,NB,NB	TIR,NB	TN	TN	canonical	NA	NA	NA	NA	0	0	0	1	0	0	0	0	0	0	0	0	Col-0	USA	MAGIC	MPI/MPGC_Cologne	germany	GS	42.8018	0	0	0	0	0	0	0
6909|T250-R1	6909|G250	TIR,NB,LRR	TIR,NB,LRR	TNL	TNL	canonical	NA	NA	NA	NA	0	0	0	1	0	0	0	0	0	0	0	0	Col-0	USA	MAGIC	MPI/MPGC_Cologne	germany	GS	42.8018	2	0	0	0	0	0	0
6909|T254-R1	6909|G254	TIR,NB,LRR,LRR,LRR,LRR,LRR,LRR,LRR	TIR,NB,LRR	TNL	TNL	canonical	NA	NA	NA	NA	0	0	0	0	0	0	0	0	0	0	0	0	Col-0	USA	MAGIC	MPI/MPGC_Cologne	germany	GS	42.8018	95	0	0	0	0	0	0
6909|T257-R1	6909|G257	TIR,NB,LRR	TIR,NB,LRR	TNL	TNL	canonical	NA	NA	NA	NA	0	0	0	0	0	0	0	0	0	0	0	0	Col-0	USA	MAGIC	MPI/MPGC_Cologne	germany	GS	42.8018	1	0	0	0	0	0	0
6909|T260-R1	6909|G260	Coil,NB,LRR	Coil,NB,LRR	CNL	CNL	canonical	NA	NA	NA	NA	0	0	0	0	0	0	0	0	0	0	0	0	Col-0	USA	MAGIC	MPI/MPGC_Cologne	germany	GS	42.8018	18	0	0	0	0	0	0
6909|T261-R1	6909|G261	Coil,NB,LRR	Coil,NB,LRR	CNL	CNL	canonical	NA	NA	NA	NA	0	0	0	0	0	0	0	0	0	0	0	0	Col-0	USA	MAGIC	MPI/MPGC_Cologne	germany	GS	42.8018	81	0	0	0	0	0	0
6909|T263-R1	6909|G263	TIR,NB,LRR	TIR,NB,LRR	TNL	TNL	canonical	NA	NA	NA	NA	0	0	0	0	0	0	0	0	0	0	0	0	Col-0	USA	MAGIC	MPI/MPGC_Cologne	germany	GS	42.8018	2	0	0	1	0	1	0
6909|T268-R1	6909|G268	TIR,NB	TIR,NB	TN	TN	canonical	NA	NA	NA	NA	0	0	0	0	0	0	0	0	0	0	0	0	Col-0	USA	MAGIC	MPI/MPGC_Cologne	germany	GS	42.8018	92	0	0	0	0	0	0
6909|T269-R1	6909|G269	TIR,NB,LRR	TIR,NB,LRR	TNL	TNL	canonical	NA	NA	NA	NA	0	0	0	0	0	0	0	0	0	0	0	0	Col-0	USA	MAGIC	MPI/MPGC_Cologne	germany	GS	42.8018	0	0	0	0	0	0	0
6909|T272-R1	6909|G272	TIR,NB,LRR	TIR,NB,LRR	TNL	TNL	canonical	NA	NA	NA	NA	0	0	0	0	0	0	0	0	0	0	0	0	Col-0	USA	MAGIC	MPI/MPGC_Cologne	germany	GS	42.8018	84	0	1	0	1	1	0
6909|T275-R1	6909|G275	NB	NB	N	N	canonical	NA	NA	NA	NA	0	0	0	0	0	0	0	0	0	0	0	0	Col-0	USA	MAGIC	MPI/MPGC_Cologne	germany	GS	42.8018	58	0	0	0	0	0	0
6909|T279-R1	6909|G279	Coil,NB,LRR	Coil,NB,LRR	CNL	CNL	canonical	NA	NA	NA	NA	0	0	0	0	0	0	0	0	0	0	0	0	Col-0	USA	MAGIC	MPI/MPGC_Cologne	germany	GS	42.8018	0	0	0	0	0	0	0
6909|T282-R1	6909|G282	TIR,NB,LRR	TIR,NB,LRR	TNL	TNL	canonical	NA	NA	NA	NA	0	0	0	0	0	0	0	0	0	0	0	0	Col-0	USA	MAGIC	MPI/MPGC_Cologne	germany	GS	42.8018	87	0	0	0	1	0	0
6909|T285-R1	6909|G285	TIR	TIR	T	T(L)	canonical	NA	NA	NA	NA	0	0	0	0	0	0	0	0	0	0	0	0	Col-0	USA	MAGIC	MPI/MPGC_Cologne	germany	GS	42.8018	0	0	0	0	1	0	0
6909|T286-R1	6909|G286	TIR	TIR	T	T(L)	canonical	NA	NA	NA	NA	0	0	0	0	0	0	0	0	0	0	0	0	Col-0	USA	MAGIC	MPI/MPGC_Cologne	germany	GS	42.8018	0	0	0	0	0	0	0
6909|T287-R1	6909|G287	TIR,Coil	TIR,Coil	T	T(L)	canonical	NA	NA	NA	NA	0	0	0	0	0	0	0	0	0	0	0	0	Col-0	USA	MAGIC	MPI/MPGC_Cologne	germany	GS	42.8018	0	0	0	0	0	0	0
6909|T289-R1	6909|G289	NB	NB	N	N	canonical	NA	NA	NA	NA	0	0	0	0	0	0	0	0	0	0	0	0	Col-0	USA	MAGIC	MPI/MPGC_Cologne	germany	GS	42.8018	3	0	1	0	1	1	0
6909|T291.1-R1	6909|G291.1	Coil,NB	Coil,NB	CN	CN	canonical	NA	NA	NA	NA	1	0	0	0	0	0	0	0	0	0	0	0	Col-0	USA	MAGIC	MPI/MPGC_Cologne	germany	GS	42.8018	100	0	0	0	0	0	0
6909|T295-R1	6909|G295	TIR,NB,LRR	TIR,NB,LRR	TNL	TNL	canonical	NA	NA	NA	NA	0	0	0	0	0	0	0	0	0	0	0	0	Col-0	USA	MAGIC	MPI/MPGC_Cologne	germany	GS	42.8018	63	0	0	0	0	0	0
6909|T300-R1	6909|G300	TIR,NB,LRR	TIR,NB,LRR	TNL	TNL	canonical	NA	NA	NA	NA	0	0	0	0	0	0	0	0	0	0	0	0	Col-0	USA	MAGIC	MPI/MPGC_Cologne	germany	GS	42.8018	0	0	0	1	0	0	0
6909|T302-R1	6909|G302	RPW8,NB	RPW8,NB	RN	R(C)N	canonical	NA	NA	NA	NA	0	0	0	0	0	0	0	0	0	0	0	0	Col-0	USA	MAGIC	MPI/MPGC_Cologne	germany	GS	42.8018	100	0	0	0	0	1	0
6909|T306-R1	6909|G306	TIR,NB	TIR,NB	TN	TN	canonical	NA	NA	NA	NA	0	0	0	0	0	0	0	0	0	0	0	0	Col-0	USA	MAGIC	MPI/MPGC_Cologne	germany	GS	42.8018	22	0	0	0	0	1	0
6909|T310-R1	6909|G310	TIR,NB,LRR	TIR,NB,LRR	TNL	TNL	canonical	NA	NA	NA	NA	0	0	0	0	0	0	0	0	0	0	0	1	Col-0	USA	MAGIC	MPI/MPGC_Cologne	germany	GS	42.8018	93	0	0	1	0	1	0
6909|T313-R1	6909|G313	TIR,NB,LRR	TIR,NB,LRR	TNL	TNL	canonical	NA	NA	NA	NA	0	0	0	0	0	0	0	0	0	0	0	0	Col-0	USA	MAGIC	MPI/MPGC_Cologne	germany	GS	42.8018	0	0	0	0	0	0	0
6909|T316-R1	6909|G316	TIR,NB,LRR	TIR,NB,LRR	TNL	TNL	canonical	NA	NA	NA	NA	0	0	0	0	0	0	0	0	0	0	0	0	Col-0	USA	MAGIC	MPI/MPGC_Cologne	germany	GS	42.8018	100	0	0	0	1	0	0
6909|T317-R1	6909|G317	TIR	TIR	T	T(L)	canonical	NA	NA	NA	NA	0	0	0	0	0	0	0	0	0	0	0	0	Col-0	USA	MAGIC	MPI/MPGC_Cologne	germany	GS	42.8018	0	0	1	0	1	0	0
6909|T319-R1	6909|G319	TIR,NB	TIR,NB	TN	TN	canonical	NA	NA	NA	NA	0	0	0	0	0	0	0	0	0	0	0	0	Col-0	USA	MAGIC	MPI/MPGC_Cologne	germany	GS	42.8018	0	0	0	0	0	0	0
6909|T322-R1	6909|G322	TIR,NB,LRR	TIR,NB,LRR	TNL	TNL	canonical	NA	NA	NA	NA	0	0	0	1	0	0	0	0	0	0	0	0	Col-0	USA	MAGIC	MPI/MPGC_Cologne	germany	GS	42.8018	42	0	0	0	0	0	0
6909|T323-R1	6909|G323	TIR,NB	TIR,NB	TN	TN	canonical	NA	NA	NA	NA	0	0	0	1	0	0	0	0	0	0	0	0	Col-0	USA	MAGIC	MPI/MPGC_Cologne	germany	GS	42.8018	17	0	0	0	0	0	0
6909|T324-R1	6909|G324	TIR,NB	TIR,NB	TN	TN	canonical	NA	NA	NA	NA	0	0	0	0	0	0	0	0	0	0	0	0	Col-0	USA	MAGIC	MPI/MPGC_Cologne	germany	GS	42.8018	0	0	0	0	0	0	0
6909|T325-R1	6909|G325	RPW8,NB,PF00412,PF12315	RPW8,NB,PF00412,PF12315	RNX	R(C,N)X	noncanonical	NA	NA	NA	NA	0	0	0	0	0	0	0	0	0	0	0	0	Col-0	USA	MAGIC	MPI/MPGC_Cologne	germany	GS	42.8018	7	0	0	0	0	0	0
6909|T327-R1	6909|G327	NB	NB	N	N	canonical	NA	NA	NA	NA	0	0	0	0	0	0	0	0	0	0	0	0	Col-0	USA	MAGIC	MPI/MPGC_Cologne	germany	GS	42.8018	98	0	1	0	1	1	0
6909|T329-R1	6909|G329	NB	NB	N	N	canonical	NA	NA	NA	NA	0	0	0	0	0	0	0	0	0	0	0	0	Col-0	USA	MAGIC	MPI/MPGC_Cologne	germany	GS	42.8018	99	0	0	0	0	0	0
6909|T334-R1	6909|G334	Coil,NB,LRR	Coil,NB,LRR	CNL	CNL	canonical	NA	NA	NA	NA	0	0	0	0	0	0	0	0	0	0	0	0	Col-0	USA	MAGIC	MPI/MPGC_Cologne	germany	GS	42.8018	1	0	0	0	0	0	0
6909|T337-R1	6909|G337	NB	NB	N	N	canonical	NA	NA	NA	NA	0	0	0	0	0	0	0	0	0	0	0	0	Col-0	USA	MAGIC	MPI/MPGC_Cologne	germany	GS	42.8018	80	0	0	0	1	0	0
6909|T338-R1	6909|G338	TIR,NB,LRR	TIR,NB,LRR	TNL	TNL	canonical	NA	NA	NA	NA	0	0	0	0	0	0	0	0	0	0	0	0	Col-0	USA	MAGIC	MPI/MPGC_Cologne	germany	GS	42.8018	94	0	0	0	1	0	0
6909|T343-R1	6909|G343	TIR,NB,LRR	TIR,NB,LRR	TNL	TNL	canonical	NA	NA	NA	NA	0	0	0	0	0	0	0	0	0	0	0	0	Col-0	USA	MAGIC	MPI/MPGC_Cologne	germany	GS	42.8018	13	0	0	0	0	0	0
6909|T345-R1	6909|G345	Coil,NB	Coil,NB	CN	CN	canonical	NA	NA	NA	NA	0	0	0	0	0	0	0	0	0	0	0	0	Col-0	USA	MAGIC	MPI/MPGC_Cologne	germany	GS	42.8018	99	0	0	1	0	0	0
6909|T348-R1	6909|G348	TIR,NB,LRR	TIR,NB,LRR	TNL	TNL	canonical	NA	NA	NA	NA	0	0	0	0	0	0	0	0	0	0	0	0	Col-0	USA	MAGIC	MPI/MPGC_Cologne	germany	GS	42.8018	12	0	0	0	0	0	0
6909|T351-R1	6909|G351	TIR,NB,LRR,LRR	TIR,NB,LRR	TNL	TNL	canonical	NA	NA	NA	NA	0	0	0	0	0	0	0	0	0	0	0	0	Col-0	USA	MAGIC	MPI/MPGC_Cologne	germany	GS	42.8018	33	0	1	1	0	0	0
6909|T355-R1	6909|G355	TIR,NB,LRR	TIR,NB,LRR	TNL	TNL	canonical	NA	NA	NA	NA	0	0	0	0	0	0	0	0	0	0	0	0	Col-0	USA	MAGIC	MPI/MPGC_Cologne	germany	GS	42.8018	0	0	0	0	1	0	0
6909|T361-R1	6909|G361	Coil,NB,NB	Coil,NB	CN	CN	canonical	NA	NA	NA	NA	0	0	0	0	0	0	0	0	0	0	0	0	Col-0	USA	MAGIC	MPI/MPGC_Cologne	germany	GS	42.8018	6	0	0	0	0	0	0
6909|T365-R1	6909|G365	TIR,NB,LRR	TIR,NB,LRR	TNL	TNL	canonical	NA	NA	NA	NA	0	0	0	0	0	0	0	0	0	0	0	0	Col-0	USA	MAGIC	MPI/MPGC_Cologne	germany	GS	42.8018	83	0	0	0	0	0	0
6909|T368-R1	6909|G368	TIR,NB,LRR	TIR,NB,LRR	TNL	TNL	canonical	NA	NA	NA	NA	0	0	0	0	0	0	0	0	0	0	0	1	Col-0	USA	MAGIC	MPI/MPGC_Cologne	germany	GS	42.8018	90	0	0	0	0	0	0
6909|T370-R1	6909|G370	TIR,NB,LRR	TIR,NB,LRR	TNL	TNL	canonical	NA	NA	NA	NA	0	0	0	0	0	0	0	0	0	0	0	0	Col-0	USA	MAGIC	MPI/MPGC_Cologne	germany	GS	42.8018	1	0	0	0	0	1	0
6909|T373.1-R1	6909|G373.1	NB,LRR	NB,LRR	NL	NL	canonical	NA	NA	NA	NA	1	0	0	0	0	0	0	0	0	0	0	0	Col-0	USA	MAGIC	MPI/MPGC_Cologne	germany	GS	42.8018	98	0	0	0	0	0	0
6909|T374-R1	6909|G374	TIR,NB,PF08381,PF08381,PF08381	TIR,NB,PF08381	TNX	T(N,L)X	noncanonical	NA	NA	NA	NA	0	0	0	0	0	0	0	0	0	0	0	0	Col-0	USA	MAGIC	MPI/MPGC_Cologne	germany	GS	42.8018	82	0	0	1	1	0	0
6909|T376-R1	6909|G376	NB,LRR	NB,LRR	NL	NL	canonical	NA	NA	NA	NA	0	0	0	0	0	0	0	0	0	0	0	0	Col-0	USA	MAGIC	MPI/MPGC_Cologne	germany	GS	42.8018	98	0	0	0	0	0	0
6909|T378-R1	6909|G378	TIR,NB,LRR	TIR,NB,LRR	TNL	TNL	canonical	NA	NA	NA	NA	0	0	0	0	1	0	0	0	0	0	0	0	Col-0	USA	MAGIC	MPI/MPGC_Cologne	germany	GS	42.8018	30	0	0	0	0	0	0
6909|T382-R1	6909|G382	Coil,NB	Coil,NB	CN	CN	canonical	NA	NA	NA	NA	0	0	0	0	0	0	0	0	0	0	0	0	Col-0	USA	MAGIC	MPI/MPGC_Cologne	germany	GS	42.8018	73	0	0	0	1	0	0
6909|T385-R1	6909|G385	NB	NB	N	N	canonical	NA	NA	NA	NA	0	0	0	0	0	0	0	0	0	0	0	0	Col-0	USA	MAGIC	MPI/MPGC_Cologne	germany	GS	42.8018	86	0	0	0	0	0	0
6909|T391-R1	6909|G391	Coil,NB	Coil,NB	CN	CN	canonical	NA	NA	NA	NA	0	0	0	0	0	0	0	0	0	0	0	0	Col-0	USA	MAGIC	MPI/MPGC_Cologne	germany	GS	42.8018	74	0	0	0	0	0	0
6909|T395.1-R1	6909|G395.1	Coil,NB	Coil,NB	CN	CN	canonical	NA	NA	NA	NA	1	0	0	0	0	0	0	0	0	0	0	0	Col-0	USA	MAGIC	MPI/MPGC_Cologne	germany	GS	42.8018	100	0	0	0	0	0	0
6909|T396-R1	6909|G396	Coil,NB,NB	Coil,NB	CN	CN	canonical	NA	NA	NA	NA	0	0	0	0	0	0	0	0	0	0	0	0	Col-0	USA	MAGIC	MPI/MPGC_Cologne	germany	GS	42.8018	15	0	0	1	0	0	0
6909|T400.2-R1	6909|G400.2	TIR,NB,LRR	TIR,NB,LRR	TNL	TNL	canonical	NA	NA	NA	NA	1	0	0	0	0	1	0	0	0	0	0	0	Col-0	USA	MAGIC	MPI/MPGC_Cologne	germany	GS	42.8018	74	0	0	0	0	0	0
6909|T402-R1	6909|G402	PF00635,PF00635,TIR	PF00635,TIR	TX	T(N,L)X	noncanonical	NA	NA	NA	NA	0	0	0	0	0	0	0	0	0	0	0	0	Col-0	USA	MAGIC	MPI/MPGC_Cologne	germany	GS	42.8018	48	0	0	0	0	1	0
6909|T406-R1	6909|G406	Coil,NB,LRR	Coil,NB,LRR	CNL	CNL	canonical	NA	NA	NA	NA	0	0	0	0	0	0	0	0	0	0	0	0	Col-0	USA	MAGIC	MPI/MPGC_Cologne	germany	GS	42.8018	59	0	0	0	0	0	0
6909|T414-R1	6909|G414	Coil,NB,NB,LRR	Coil,NB,LRR	CNL	CNL	canonical	NA	NA	NA	NA	0	0	0	0	0	1	0	0	0	0	0	0	Col-0	USA	MAGIC	MPI/MPGC_Cologne	germany	GS	42.8018	9	0	0	0	0	0	0
6909|T416.1-R1	6909|G416.1	TIR,NB,LRR	TIR,NB,LRR	TNL	TNL	canonical	NA	NA	NA	NA	1	0	0	0	0	1	0	0	0	0	0	1	Col-0	USA	MAGIC	MPI/MPGC_Cologne	germany	GS	42.8018	94	0	0	0	0	0	0
6909|T418-R1	6909|G418	TIR,NB,LRR	TIR,NB,LRR	TNL	TNL	canonical	NA	NA	NA	NA	0	0	0	0	0	0	0	0	0	0	0	0	Col-0	USA	MAGIC	MPI/MPGC_Cologne	germany	GS	42.8018	93	0	0	0	0	1	0
6909|T420-R1	6909|G420	RPW8,NB	RPW8,NB	RN	R(C)N	canonical	NA	NA	NA	NA	0	0	0	0	0	0	0	0	0	0	0	0	Col-0	USA	MAGIC	MPI/MPGC_Cologne	germany	GS	42.8018	62	0	0	0	1	1	0
6909|T421-R1	6909|G421	Coil,NB,LRR	Coil,NB,LRR	CNL	CNL	canonical	NA	NA	NA	NA	0	0	0	0	0	0	0	0	0	0	0	0	Col-0	USA	MAGIC	MPI/MPGC_Cologne	germany	GS	42.8018	0	0	0	0	1	1	0
6909|T426-R1	6909|G426	Coil,NB,LRR	Coil,NB,LRR	CNL	CNL	canonical	NA	NA	NA	NA	0	0	0	0	0	0	0	0	0	0	0	0	Col-0	USA	MAGIC	MPI/MPGC_Cologne	germany	GS	42.8018	85	0	0	0	0	0	0
6909|T430-R1	6909|G430	TIR,PF14299	TIR,PF14299	TX	T(N,L)X	noncanonical	NA	NA	NA	NA	0	0	0	0	0	0	0	0	0	0	0	0	Col-0	USA	MAGIC	MPI/MPGC_Cologne	germany	GS	42.8018	58	0	0	0	1	0	0
6909|T438-R1	6909|G438	TIR	TIR	T	T(L)	canonical	NA	NA	NA	NA	0	0	0	0	0	0	0	0	0	0	0	0	Col-0	USA	MAGIC	MPI/MPGC_Cologne	germany	GS	42.8018	0	0	0	0	1	1	0
6909|T441-R1	6909|G441	NB	NB	N	N	canonical	NA	NA	NA	NA	0	0	0	0	0	1	0	0	0	0	0	0	Col-0	USA	MAGIC	MPI/MPGC_Cologne	germany	GS	42.8018	0	0	0	0	0	0	0
6909|T443-R1	6909|G443	TIR	TIR	T	T(L)	canonical	NA	NA	NA	NA	0	0	0	0	0	0	0	0	0	0	0	0	Col-0	USA	MAGIC	MPI/MPGC_Cologne	germany	GS	42.8018	0	0	0	0	1	0	0
6909|T444-R1	6909|G444	TIR,TIR	TIR	T	T(L)	canonical	NA	NA	NA	NA	0	0	0	0	0	0	0	0	0	0	0	0	Col-0	USA	MAGIC	MPI/MPGC_Cologne	germany	GS	42.8018	3	0	0	1	0	1	0
6909|T447-R1	6909|G447	TIR	TIR	T	T(L)	canonical	NA	NA	NA	NA	0	0	0	0	0	0	0	0	0	0	0	0	Col-0	USA	MAGIC	MPI/MPGC_Cologne	germany	GS	42.8018	0	0	0	1	0	0	0
6909|T450-R1	6909|G450	NB	NB	N	N	canonical	NA	NA	NA	NA	0	0	0	0	0	0	0	0	0	0	0	0	Col-0	USA	MAGIC	MPI/MPGC_Cologne	germany	GS	42.8018	97	0	0	0	0	0	0
6909|T453-R1	6909|G453	NB	NB	N	N	canonical	NA	NA	NA	NA	0	0	0	0	0	0	0	0	0	0	0	0	Col-0	USA	MAGIC	MPI/MPGC_Cologne	germany	GS	42.8018	51	0	0	0	0	0	0
6909|T457-R1	6909|G457	RPW8,NB	RPW8,NB	RN	R(C)N	canonical	NA	NA	NA	NA	0	0	0	0	0	0	0	0	0	0	0	0	Col-0	USA	MAGIC	MPI/MPGC_Cologne	germany	GS	42.8018	100	0	0	0	0	0	0
6909|T460-R1	6909|G460	TIR,NB	TIR,NB	TN	TN	canonical	NA	NA	NA	NA	0	0	0	0	0	0	0	0	0	0	0	0	Col-0	USA	MAGIC	MPI/MPGC_Cologne	germany	GS	42.8018	17	0	0	0	1	0	0
6909|T464-R1	6909|G464	TIR,TIR	TIR	T	T(L)	canonical	NA	NA	NA	NA	0	0	0	0	0	0	0	0	0	0	0	0	Col-0	USA	MAGIC	MPI/MPGC_Cologne	germany	GS	42.8018	3	0	0	0	0	0	0
6909|T469-R1	6909|G469	NB	NB	N	N	canonical	NA	NA	NA	NA	0	0	0	0	0	0	0	0	0	0	0	0	Col-0	USA	MAGIC	MPI/MPGC_Cologne	germany	GS	42.8018	0	0	0	0	0	0	0
6909|T472.1-R1	6909|G472.1	TIR,PF04859	TIR,PF04859	TX	T(N,L)X	noncanonical	NA	NA	NA	NA	1	0	0	0	0	0	0	0	0	0	0	0	Col-0	USA	MAGIC	MPI/MPGC_Cologne	germany	GS	42.8018	15	0	1	0	1	1	0
6909|T474-R1	6909|G474	TIR	TIR	T	T(L)	canonical	NA	NA	NA	NA	0	0	0	0	0	0	0	0	0	0	0	0	Col-0	USA	MAGIC	MPI/MPGC_Cologne	germany	GS	42.8018	28	0	0	0	1	0	0
6909|T481-R1	6909|G481	TIR	TIR	T	T(L)	canonical	NA	NA	NA	NA	0	0	0	0	0	0	0	0	0	0	0	0	Col-0	USA	MAGIC	MPI/MPGC_Cologne	germany	GS	42.8018	0	0	0	0	0	0	0
6909|T483-R1	6909|G483	TIR,NB,LRR	TIR,NB,LRR	TNL	TNL	canonical	NA	NA	NA	NA	0	0	0	0	0	0	0	0	0	0	0	0	Col-0	USA	MAGIC	MPI/MPGC_Cologne	germany	GS	42.8018	27	0	0	0	0	0	0
6909|T484-R1	6909|G484	TIR,NB,LRR	TIR,NB,LRR	TNL	TNL	canonical	NA	NA	NA	NA	0	0	0	0	1	0	0	0	0	0	0	0	Col-0	USA	MAGIC	MPI/MPGC_Cologne	germany	GS	42.8018	2	0	0	0	0	0	0
6909|T485-R1	6909|G485	NB	NB	N	N	canonical	NA	NA	NA	NA	0	0	0	0	0	0	0	0	0	0	0	0	Col-0	USA	MAGIC	MPI/MPGC_Cologne	germany	GS	42.8018	0	0	0	0	0	0	0
6909|T487-R1	6909|G487	TIR	TIR	T	T(L)	canonical	NA	NA	NA	NA	0	0	0	0	0	0	0	0	0	0	0	0	Col-0	USA	MAGIC	MPI/MPGC_Cologne	germany	GS	42.8018	0	0	0	0	1	1	0
6909|T489-R1	6909|G489	TIR	TIR	T	T(L)	canonical	NA	NA	NA	NA	0	0	0	0	0	0	0	0	0	0	0	0	Col-0	USA	MAGIC	MPI/MPGC_Cologne	germany	GS	42.8018	0	0	0	0	1	0	0
6909|T494-R1	6909|G494	NB	NB	N	N	canonical	NA	NA	NA	NA	0	0	0	0	0	0	0	0	0	0	0	0	Col-0	USA	MAGIC	MPI/MPGC_Cologne	germany	GS	42.8018	0	0	0	0	0	0	0
6909|T501-R1	6909|G501	TIR,NB	TIR,NB	TN	TN	canonical	NA	NA	NA	NA	0	0	0	0	0	0	0	0	0	0	0	0	Col-0	USA	MAGIC	MPI/MPGC_Cologne	germany	GS	42.8018	0	0	0	0	1	1	0
6909|T505-R1	6909|G505	NB	NB	N	N	canonical	NA	NA	NA	NA	0	0	0	0	0	0	0	0	0	0	0	0	Col-0	USA	MAGIC	MPI/MPGC_Cologne	germany	GS	42.8018	14	0	0	0	0	1	0
6909|T508-R1	6909|G508	TIR	TIR	T	T(L)	canonical	NA	NA	NA	NA	0	0	0	0	0	0	0	0	0	0	0	0	Col-0	USA	MAGIC	MPI/MPGC_Cologne	germany	GS	42.8018	0	0	0	0	1	0	0
6909|T512.2-R1	6909|G512.2	TIR	TIR	T	T(L)	canonical	NA	NA	NA	NA	1	0	0	0	0	1	0	0	0	0	0	0	Col-0	USA	MAGIC	MPI/MPGC_Cologne	germany	GS	42.8018	0	0	0	0	0	0	0
6909|T531-R1	6909|G531	TIR,NB,LRR	TIR,NB,LRR	TNL	TNL	canonical	NA	NA	NA	NA	0	1	0	0	0	0	0	0	0	0	0	0	Col-0	USA	MAGIC	MPI/MPGC_Cologne	germany	GS	42.8018	72	0	0	0	0	0	0
6909|T544-R1	6909|G544	TIR,NB,LRR,LRR	TIR,NB,LRR	TNL	TNL	canonical	NA	NA	NA	NA	0	0	0	0	1	0	0	0	0	0	0	0	Col-0	USA	MAGIC	MPI/MPGC_Cologne	germany	GS	42.8018	28	0	0	0	0	0	0
6909|T564-R1	6909|G564	TIR	TIR	T	T(L)	canonical	NA	NA	NA	NA	0	0	0	0	0	0	0	0	0	0	0	0	Col-0	USA	MAGIC	MPI/MPGC_Cologne	germany	GS	42.8018	0	0	0	0	1	0	0
6909|T568-R1	6909|G568	TIR	TIR	T	T(L)	canonical	NA	NA	NA	NA	0	0	0	0	0	0	0	0	0	0	0	0	Col-0	USA	MAGIC	MPI/MPGC_Cologne	germany	GS	42.8018	0	0	0	0	0	0	0
6909|T573-R1	6909|G573	Coil,NB,LRR	Coil,NB,LRR	CNL	CNL	canonical	NA	NA	NA	NA	0	0	0	0	0	0	0	0	0	0	0	0	Col-0	USA	MAGIC	MPI/MPGC_Cologne	germany	GS	42.8018	85	0	0	0	0	0	0
6924|T031-R1	6924|G031	TIR,NB,LRR	TIR,NB,LRR	TNL	TNL	canonical	190	31	190.1	29	0	0	0	0	0	0	0	0	0	0	0	0	HR-5	UK	OTHER	TSL	western_europe	GR	31.8952	61	0	0	0	0	0	0
6924|T033-R1	6924|G033	TIR,NB,LRR	TIR,NB,LRR	TNL	TNL	canonical	174	38	174.1	35	0	0	0	0	0	0	0	0	0	0	0	0	HR-5	UK	OTHER	TSL	western_europe	GR	31.8952	12	0	0	0	0	1	0
6924|T034-R1	6924|G034	TIR,NB,LRR	TIR,NB,LRR	TNL	TNL	canonical	137	53	137.1	50	0	0	0	0	0	0	0	0	0	0	0	0	HR-5	UK	OTHER	TSL	western_europe	GR	31.8952	74	0	0	1	0	0	0
6924|T036-R1	6924|G036	NB	NB	N	N	canonical	140	51	140.1	46	0	0	0	0	0	0	0	0	0	0	0	0	HR-5	UK	OTHER	TSL	western_europe	GR	31.8952	32	0	0	0	0	1	0
6924|T038-R1	6924|G038	TIR	TIR	T	T(L)	canonical	262	9	262.3	1	0	0	0	0	0	0	0	0	0	0	0	0	HR-5	UK	OTHER	TSL	western_europe	GR	31.8952	23	0	0	0	0	0	0
6924|T040-R1	6924|G040	NB,LRR,PF03106	NB,LRR,PF03106	NLX	N(L)X	noncanonical	94	61	94.1	55	0	0	1	0	0	0	0	0	0	0	0	0	HR-5	UK	OTHER	TSL	western_europe	GR	31.8952	97	0	0	1	0	0	0
6924|T041-R1	6924|G041	TIR,NB,LRR	TIR,NB,LRR	TNL	TNL	canonical	80	62	80.1	56	0	0	1	0	0	0	0	0	0	0	0	0	HR-5	UK	OTHER	TSL	western_europe	GR	31.8952	97	0	0	0	1	0	0
6924|T043-R1	6924|G043	TIR	TIR	T	T(L)	canonical	177	36	177.1	34	0	0	0	0	0	0	0	0	0	0	0	0	HR-5	UK	OTHER	TSL	western_europe	GR	31.8952	0	0	0	0	1	1	0
6924|T044-R1	6924|G044	TIR,NB,LRR,NB	TIR,NB,LRR	TNL	TNL	canonical	113	59	113.1	51	0	0	0	0	0	0	0	0	0	0	0	0	HR-5	UK	OTHER	TSL	western_europe	GR	31.8952	1	0	0	0	1	1	0
6924|T045-R1	6924|G045	TIR,NB,NB	TIR,NB	TN	TN	canonical	102	60	102.11	1	0	0	0	0	1	0	0	0	0	0	0	0	HR-5	UK	OTHER	TSL	western_europe	GR	31.8952	0	0	0	0	0	0	0
6924|T046-R1	6924|G046	TIR,TIR	TIR	T	T(L)	canonical	19	70	19.1	61	0	0	0	0	0	0	0	0	0	0	0	0	HR-5	UK	OTHER	TSL	western_europe	GR	31.8952	59	0	0	0	1	1	0
6924|T047-R1	6924|G047	NB,LRR	NB,LRR	NL	NL	canonical	48	65	1140	1	0	0	0	0	0	0	0	0	0	0	0	0	HR-5	UK	OTHER	TSL	western_europe	GR	31.8952	11	0	0	0	1	1	1
6924|T048-R1	6924|G048	TIR,NB,LRR	TIR,NB,LRR	TNL	TNL	canonical	88	62	927	1	0	0	0	0	0	0	0	0	0	0	0	0	HR-5	UK	OTHER	TSL	western_europe	GR	31.8952	0	0	0	1	0	0	1
6924|T049-R1	6924|G049	TIR,NB,LRR	TIR,NB,LRR	TNL	TNL	canonical	148	50	148.1	44	0	0	0	1	0	0	0	0	0	0	0	0	HR-5	UK	OTHER	TSL	western_europe	GR	31.8952	0	0	0	0	0	0	0
6924|T050-R1	6924|G050	TIR,NB	TIR,NB	TN	TN	canonical	147	50	147.1	44	0	0	0	1	0	0	0	0	0	0	0	0	HR-5	UK	OTHER	TSL	western_europe	GR	31.8952	0	0	0	0	0	0	0
6924|T052-R1	6924|G052	TIR,NB,LRR	TIR,NB,LRR	TNL	TNL	canonical	183	34	183.1	31	0	0	0	0	0	0	0	0	0	0	0	0	HR-5	UK	OTHER	TSL	western_europe	GR	31.8952	39	0	0	0	1	0	0
6924|T054-R1	6924|G054	TIR,NB,LRR	TIR,NB,LRR	TNL	TNL	canonical	23	67	23.1	58	0	0	0	0	0	0	0	1	0	0	1	1	HR-5	UK	OTHER	TSL	western_europe	GR	31.8952	31	0	0	0	0	0	0
6924|T056-R1	6924|G056	TIR,NB,LRR	TIR,NB,LRR	TNL	TNL	canonical	142	50	142.1	45	0	0	0	0	0	0	0	0	0	0	0	0	HR-5	UK	OTHER	TSL	western_europe	GR	31.8952	23	0	0	0	0	0	0
6924|T058-R1	6924|G058	TIR,NB	TIR,NB	TN	TN	canonical	128	55	128.1	49	0	0	0	0	0	0	0	0	0	0	0	0	HR-5	UK	OTHER	TSL	western_europe	GR	31.8952	62	0	0	0	0	0	0
6924|T069-R1	6924|G069	TIR,LRR,LRR,LRR	TIR,LRR	TL	T(L)	canonical	16	71	16.11	10	0	0	0	0	0	0	0	0	0	0	0	0	HR-5	UK	OTHER	TSL	western_europe	GR	31.8952	93	0	0	0	1	0	0
6924|T071-R1	6924|G071	NB	NB	N	N	canonical	NA	0	1529	1	0	0	0	0	0	0	0	0	0	0	0	0	HR-5	UK	OTHER	TSL	western_europe	GR	31.8952	64	0	0	0	0	1	0
6924|T074-R1	6924|G074	NB,LRR,LRR	NB,LRR	NL	NL	canonical	297	5	297.1	5	0	0	0	0	1	0	0	0	0	0	0	0	HR-5	UK	OTHER	TSL	western_europe	GR	31.8952	97	0	0	0	0	0	0
6924|T078-R1	6924|G078	TIR,NB,LRR	TIR,NB,LRR	TNL	TNL	canonical	160	42	160.1	37	0	0	0	0	0	0	0	0	0	0	0	0	HR-5	UK	OTHER	TSL	western_europe	GR	31.8952	75	0	0	0	0	1	0
6924|T079-R1	6924|G079	TIR	TIR	T	T(L)	canonical	232	17	232.1	16	0	0	0	0	0	0	0	0	0	0	0	0	HR-5	UK	OTHER	TSL	western_europe	GR	31.8952	0	0	0	0	0	1	0
6924|T080.2-R1	6924|G080.2	TIR,NB,LRR	TIR,NB,LRR	TNL	TNL	canonical	184	33	184.6	9	1	0	0	0	0	0	0	0	0	0	0	1	HR-5	UK	OTHER	TSL	western_europe	GR	31.8952	81	0	0	0	1	0	0
6924|T081-R1	6924|G081	TIR	TIR	T	T(L)	canonical	259	10	259.1	9	0	0	0	0	0	0	0	0	0	0	0	0	HR-5	UK	OTHER	TSL	western_europe	GR	31.8952	37	0	0	0	0	0	0
6924|T087-R1	6924|G087	TIR,NB,LRR	TIR,NB,LRR	TNL	TNL	canonical	163	41	163.6	2	0	0	0	0	0	0	0	0	0	0	0	0	HR-5	UK	OTHER	TSL	western_europe	GR	31.8952	62	0	0	0	0	0	0
6924|T090-R1	6924|G090	TIR,NB,LRR,LRR,LRR,LRR	TIR,NB,LRR	TNL	TNL	canonical	4	130	4.1	6	0	0	0	0	0	0	0	0	0	0	0	0	HR-5	UK	OTHER	TSL	western_europe	GR	31.8952	98	0	0	0	0	0	0
6924|T093-R1	6924|G093	Coil,NB,LRR	Coil,NB,LRR	CNL	CNL	canonical	3	145	3.8	22	0	0	0	0	0	0	0	0	0	0	0	0	HR-5	UK	OTHER	TSL	western_europe	GR	31.8952	95	0	0	0	0	0	0
6924|T094-R1	6924|G094	Coil,NB,LRR	Coil,NB,LRR	CNL	CNL	canonical	3	145	3.3	17	0	0	0	0	0	0	0	0	0	0	0	0	HR-5	UK	OTHER	TSL	western_europe	GR	31.8952	95	0	0	0	0	0	0
6924|T096-R1	6924|G096	Coil,NB,LRR	Coil,NB,LRR	CNL	CNL	canonical	303	5	303.1	5	0	0	0	0	0	0	0	0	0	0	0	0	HR-5	UK	OTHER	TSL	western_europe	GR	31.8952	87	0	0	0	0	1	0
6924|T098-R1	6924|G098	TIR	TIR	T	T(L)	canonical	87	62	87.1	58	0	0	0	0	0	0	0	0	0	0	0	0	HR-5	UK	OTHER	TSL	western_europe	GR	31.8952	0	0	0	0	1	0	0
6924|T100-R1	6924|G100	TIR,NB,LRR	TIR,NB,LRR	TNL	TNL	canonical	253	11	253.1	3	0	0	0	0	0	0	0	0	0	0	0	0	HR-5	UK	OTHER	TSL	western_europe	GR	31.8952	0	0	0	0	1	0	0
6924|T102-R1	6924|G102	TIR,NB	TIR,NB	TN	TN	canonical	253	11	840	1	0	0	0	0	0	0	0	0	0	0	0	0	HR-5	UK	OTHER	TSL	western_europe	GR	31.8952	6	0	0	0	0	0	1
6924|T104.1-R1	6924|G104.1	TIR,NB	TIR,NB	TN	TN	canonical	34	66	34.1	56	1	0	0	0	0	0	0	0	0	0	0	0	HR-5	UK	OTHER	TSL	western_europe	GR	31.8952	25	0	0	0	0	0	0
6924|T104.2-R1	6924|G104.2	TIR,NB	TIR,NB	TN	TN	canonical	122	57	122.1	54	1	0	0	0	0	0	0	0	0	0	0	0	HR-5	UK	OTHER	TSL	western_europe	GR	31.8952	95	0	0	0	1	0	0
6924|T105-R1	6924|G105	TIR,NB	TIR,NB	TN	TN	canonical	157	44	157.1	40	0	0	0	0	0	0	0	0	0	0	0	0	HR-5	UK	OTHER	TSL	western_europe	GR	31.8952	62	0	0	0	1	1	0
6924|T106.1-R1	6924|G106.1	TIR	TIR	T	T(L)	canonical	202	25	202.1	23	1	0	0	0	0	0	0	0	0	0	0	0	HR-5	UK	OTHER	TSL	western_europe	GR	31.8952	38	0	1	0	0	0	0
6924|T106.2-R1	6924|G106.2	TIR	TIR	T	T(L)	canonical	167	40	167.1	37	1	0	0	0	0	0	0	0	0	0	0	0	HR-5	UK	OTHER	TSL	western_europe	GR	31.8952	77	0	0	0	0	1	0
6924|T106.3-R1	6924|G106.3	TIR,NB	TIR,NB	TN	TN	canonical	86	62	86.1	60	1	0	0	0	0	0	0	0	0	0	0	0	HR-5	UK	OTHER	TSL	western_europe	GR	31.8952	73	0	0	0	0	0	0
6924|T107-R1	6924|G107	TIR,NB	TIR,NB	TN	TN	canonical	38	66	38.1	57	0	0	0	0	0	0	0	0	0	0	0	0	HR-5	UK	OTHER	TSL	western_europe	GR	31.8952	1	0	0	0	0	0	0
6924|T109-R1	6924|G109	TIR	TIR	T	T(L)	canonical	262	9	262.2	2	0	0	0	0	0	0	0	0	0	0	0	0	HR-5	UK	OTHER	TSL	western_europe	GR	31.8952	40	0	0	0	0	1	0
6924|T110-R1	6924|G110	TIR,NB,LRR	TIR,NB,LRR	TNL	TNL	canonical	216	21	216.3	9	0	0	0	0	0	0	0	0	0	0	0	0	HR-5	UK	OTHER	TSL	western_europe	GR	31.8952	97	0	0	0	0	0	0
6924|T112-R1	6924|G112	Coil,NB	Coil,NB	CN	CN	canonical	304	5	304.1	5	0	0	0	0	0	0	0	0	0	0	0	0	HR-5	UK	OTHER	TSL	western_europe	GR	31.8952	7	0	0	0	0	0	0
6924|T121-R1	6924|G121	NB	NB	N	N	canonical	324	4	324.1	2	0	0	0	0	0	0	0	0	0	0	0	0	HR-5	UK	OTHER	TSL	western_europe	GR	31.8952	1	0	0	0	0	0	0
6924|T124-R1	6924|G124	Coil,NB	Coil,NB	CN	CN	canonical	6	122	6.4	10	0	1	0	0	0	0	0	0	0	0	0	1	HR-5	UK	OTHER	TSL	western_europe	GR	31.8952	100	0	0	1	1	0	0
6924|T126-R1	6924|G126	Coil,NB	Coil,NB	CN	CN	canonical	6	122	6.6	16	0	0	0	0	0	0	0	0	0	0	0	0	HR-5	UK	OTHER	TSL	western_europe	GR	31.8952	100	0	0	0	0	0	0
6924|T128-R1	6924|G128	NB,LRR,Coil,PF00412,PF12315	NB,LRR,Coil,PF00412,PF12315	CNLX	C(N,L)X	noncanonical	130	55	130.1	52	0	0	1	0	0	0	0	0	0	0	0	0	HR-5	UK	OTHER	TSL	western_europe	GR	31.8952	61	0	0	0	1	0	0
6924|T129-R1	6924|G129	TIR,NB,LRR	TIR,NB,LRR	TNL	TNL	canonical	91	61	91.1	58	0	0	1	0	0	0	0	0	0	0	0	0	HR-5	UK	OTHER	TSL	western_europe	GR	31.8952	61	0	0	0	0	1	0
6924|T132-R1	6924|G132	TIR,NB,LRR	TIR,NB,LRR	TNL	TNL	canonical	57	64	57.1	59	0	0	0	0	0	0	0	0	0	0	0	0	HR-5	UK	OTHER	TSL	western_europe	GR	31.8952	45	0	0	0	0	1	0
6924|T133-R1	6924|G133	TIR,NB,LRR	TIR,NB,LRR	TNL	TNL	canonical	42	66	42.1	62	0	0	0	0	0	0	0	0	0	0	0	0	HR-5	UK	OTHER	TSL	western_europe	GR	31.8952	98	0	0	0	1	0	0
6924|T135-R1	6924|G135	TIR,PF14299	TIR,PF14299	TX	T(N,L)X	noncanonical	203	24	203.1	20	0	0	0	0	0	0	0	0	0	0	0	0	HR-5	UK	OTHER	TSL	western_europe	GR	31.8952	8	0	0	0	0	1	0
6924|T136-R1	6924|G136	TIR,PF14299	TIR,PF14299	TX	T(N,L)X	noncanonical	199	25	199.1	20	0	0	0	0	0	0	0	0	0	0	0	0	HR-5	UK	OTHER	TSL	western_europe	GR	31.8952	10	0	1	0	1	0	0
6924|T137-R1	6924|G137	TIR,NB,LRR	TIR,NB,LRR	TNL	TNL	canonical	18	70	18.1	58	0	0	0	0	0	0	0	0	0	0	0	0	HR-5	UK	OTHER	TSL	western_europe	GR	31.8952	100	0	0	0	1	1	0
6924|T138.1-R1	6924|G138.1	TIR,NB,LRR	TIR,NB,LRR	TNL	TNL	canonical	64	63	64.1	59	1	0	0	0	0	0	0	0	0	0	0	0	HR-5	UK	OTHER	TSL	western_europe	GR	31.8952	13	0	0	0	1	0	0
6924|T138.2-R1	6924|G138.2	TIR	TIR	T	T(L)	canonical	118	58	118.1	50	1	0	0	0	0	0	0	0	0	0	0	0	HR-5	UK	OTHER	TSL	western_europe	GR	31.8952	0	0	0	0	1	1	0
6924|T139-R1	6924|G139	NB,LRR	NB,LRR	NL	NL	canonical	53	64	53.1	58	0	0	0	0	0	0	0	0	0	0	0	0	HR-5	UK	OTHER	TSL	western_europe	GR	31.8952	0	0	0	0	0	1	0
6924|T141-R1	6924|G141	TIR,NB,LRR	TIR,NB,LRR	TNL	TNL	canonical	112	59	112.1	56	0	0	0	0	0	0	0	0	0	0	0	0	HR-5	UK	OTHER	TSL	western_europe	GR	31.8952	91	0	0	1	1	1	0
6924|T142-R1	6924|G142	TIR,NB,LRR	TIR,NB,LRR	TNL	TNL	canonical	106	60	106.1	55	0	1	0	0	0	0	0	1	0	0	0	1	HR-5	UK	OTHER	TSL	western_europe	GR	31.8952	4	0	0	1	1	1	0
6924|T144-R1	6924|G144	TIR	TIR	T	T(L)	canonical	222	19	222.1	18	0	0	0	0	0	0	0	0	0	0	0	0	HR-5	UK	OTHER	TSL	western_europe	GR	31.8952	0	0	0	0	1	1	0
6924|T145-R1	6924|G145	TIR,NB,LRR	TIR,NB,LRR	TNL	TNL	canonical	81	62	81.1	56	0	0	0	1	0	0	0	0	0	0	0	0	HR-5	UK	OTHER	TSL	western_europe	GR	31.8952	8	0	0	0	1	0	0
6924|T146-R1	6924|G146	NB	NB	N	N	canonical	67	63	67.1	60	0	0	0	1	0	0	0	0	0	0	0	0	HR-5	UK	OTHER	TSL	western_europe	GR	31.8952	1	0	0	0	0	0	0
6924|T149-R1	6924|G149	TIR,NB,LRR,LRR	TIR,NB,LRR	TNL	TNL	canonical	70	63	70.1	56	0	0	0	0	0	0	0	0	0	0	0	0	HR-5	UK	OTHER	TSL	western_europe	GR	31.8952	88	0	0	0	0	0	0
6924|T151-R1	6924|G151	TIR,NB,LRR	TIR,NB,LRR	TNL	TNL	canonical	46	65	46.1	57	0	0	0	0	0	0	0	0	0	0	0	0	HR-5	UK	OTHER	TSL	western_europe	GR	31.8952	61	0	0	0	0	0	0
6924|T152-R1	6924|G152	TIR,NB,LRR	TIR,NB,LRR	TNL	TNL	canonical	30	66	30.1	61	0	0	0	0	0	0	0	0	0	0	0	0	HR-5	UK	OTHER	TSL	western_europe	GR	31.8952	97	0	0	0	0	0	0
6924|T159-R1	6924|G159	TIR,NB,LRR	TIR,NB,LRR	TNL	TNL	canonical	84	62	84.1	58	0	0	1	0	0	0	0	0	0	0	0	0	HR-5	UK	OTHER	TSL	western_europe	GR	31.8952	0	0	0	0	0	0	0
6924|T160-R1	6924|G160	TIR,NB,LRR	TIR,NB,LRR	TNL	TNL	canonical	78	62	78.1	57	0	0	1	0	0	0	0	0	0	0	0	0	HR-5	UK	OTHER	TSL	western_europe	GR	31.8952	0	0	0	0	0	0	0
6924|T172-R1	6924|G172	RPW8	RPW8	R	R(C)	canonical	151	48	151.1	11	0	0	0	0	0	0	0	0	0	0	0	0	HR-5	UK	OTHER	TSL	western_europe	GR	31.8952	70	0	0	0	1	0	0
6924|T173-R1	6924|G173	RPW8	RPW8	R	R(C)	canonical	2	152	2.9	24	0	0	0	0	0	0	0	0	0	0	0	0	HR-5	UK	OTHER	TSL	western_europe	GR	31.8952	44	0	0	0	0	0	0
6924|T174-R1	6924|G174	RPW8	RPW8	R	R(C)	canonical	108	59	108.1	13	0	0	0	0	0	0	0	0	0	0	0	0	HR-5	UK	OTHER	TSL	western_europe	GR	31.8952	13	0	0	0	0	0	0
6924|T175-R1	6924|G175	RPW8	RPW8	R	R(C)	canonical	2	152	2.3	10	0	0	0	0	0	0	0	0	0	0	0	0	HR-5	UK	OTHER	TSL	western_europe	GR	31.8952	32	0	0	0	0	0	0
6924|T176-R1	6924|G176	RPW8	RPW8	R	R(C)	canonical	58	64	58.1	61	0	0	0	0	0	0	0	0	0	0	0	0	HR-5	UK	OTHER	TSL	western_europe	GR	31.8952	53	0	0	0	0	0	0
6924|T177-R1	6924|G177	RPW8	RPW8	R	R(C)	canonical	116	58	116.1	55	0	0	0	0	0	0	0	0	0	0	0	0	HR-5	UK	OTHER	TSL	western_europe	GR	31.8952	0	0	0	0	0	1	0
6924|T179-R1	6924|G179	TIR	TIR	T	T(L)	canonical	132	54	132.1	49	0	0	0	0	0	0	0	0	0	0	0	0	HR-5	UK	OTHER	TSL	western_europe	GR	31.8952	3	0	0	0	0	0	0
6924|T180-R1	6924|G180	TIR	TIR	T	T(L)	canonical	131	54	131.1	49	0	0	0	0	0	0	0	0	0	0	0	0	HR-5	UK	OTHER	TSL	western_europe	GR	31.8952	7	0	0	0	0	0	0
6924|T181-R1	6924|G181	TIR,Coil	TIR,Coil	T	T(L)	canonical	136	53	136.1	46	0	0	0	0	0	0	0	0	0	0	0	0	HR-5	UK	OTHER	TSL	western_europe	GR	31.8952	0	0	0	0	0	1	0
6924|T182-R1	6924|G182	TIR,NB,LRR	TIR,NB,LRR	TNL	TNL	canonical	120	58	120.1	53	0	0	0	0	0	0	0	0	0	0	0	0	HR-5	UK	OTHER	TSL	western_europe	GR	31.8952	82	0	0	0	0	1	0
6924|T186-R1	6924|G186	TIR,NB,LRR	TIR,NB,LRR	TNL	TNL	canonical	138	52	1260	1	0	0	0	0	0	0	0	0	0	0	0	0	HR-5	UK	OTHER	TSL	western_europe	GR	31.8952	61	0	0	0	0	0	1
6924|T187-R1	6924|G187	TIR,NB,LRR	TIR,NB,LRR	TNL	TNL	canonical	149	49	149.1	48	0	0	0	0	0	0	0	0	0	0	0	0	HR-5	UK	OTHER	TSL	western_europe	GR	31.8952	2	0	0	0	1	0	0
6924|T189-R1	6924|G189	TIR,NB,LRR	TIR,NB,LRR	TNL	TNL	canonical	26	67	26.1	63	0	0	1	0	0	0	0	0	0	0	0	0	HR-5	UK	OTHER	TSL	western_europe	GR	31.8952	95	0	0	0	0	1	0
6924|T190-R1	6924|G190	TIR,NB,TIR,NB,LRR	TIR,NB,LRR	TNL	TNL	canonical	21	69	21.1	62	0	0	1	0	0	0	0	0	0	0	0	0	HR-5	UK	OTHER	TSL	western_europe	GR	31.8952	76	0	0	1	0	0	0
6924|T200-R1	6924|G200	TIR,TIR,NB	TIR,NB	TN	TN	canonical	24	67	24.1	63	0	0	0	0	0	0	0	0	0	0	0	0	HR-5	UK	OTHER	TSL	western_europe	GR	31.8952	88	0	0	0	0	1	0
6924|T201-R1	6924|G201	TIR,TIR,NB	TIR,NB	TN	TN	canonical	164	41	1418	1	0	0	0	0	0	0	0	0	0	0	0	0	HR-5	UK	OTHER	TSL	western_europe	GR	31.8952	22	0	0	0	0	0	1
6924|T202-R1	6924|G202	PF03634,PF02362,TIR,NB,LRR,PF00642,PF00642	PF03634,PF02362,TIR,NB,LRR,PF00642	TNLX	T(N,L)X	noncanonical	205	24	205.1	23	0	0	0	1	0	0	0	0	0	0	0	0	HR-5	UK	OTHER	TSL	western_europe	GR	31.8952	38	0	0	0	1	1	0
6924|T204-R1	6924|G204	TIR,NB,LRR,LRR	TIR,NB,LRR	TNL	TNL	canonical	204	24	204.1	21	0	0	0	1	0	0	0	0	0	0	0	0	HR-5	UK	OTHER	TSL	western_europe	GR	31.8952	18	0	0	1	0	0	0
6924|T208-R1	6924|G208	TIR,NB,LRR	TIR,NB,LRR	TNL	TNL	canonical	102	60	102.8	22	0	0	0	0	0	0	0	0	0	0	0	0	HR-5	UK	OTHER	TSL	western_europe	GR	31.8952	42	0	0	0	0	0	0
6924|T209-R1	6924|G209	TIR,TIR,NB,LRR	TIR,NB,LRR	TNL	TNL	canonical	211	23	211.1	19	0	0	0	0	0	0	0	0	0	0	0	0	HR-5	UK	OTHER	TSL	western_europe	GR	31.8952	47	0	0	0	0	0	0
6924|T212.1-R1	6924|G212.1	TIR,NB,LRR	TIR,NB,LRR	TNL	TNL	canonical	133	54	133.1	49	1	0	0	0	0	0	0	0	0	0	0	0	HR-5	UK	OTHER	TSL	western_europe	GR	31.8952	100	0	0	0	0	0	0
6924|T212.2-R1	6924|G212.2	TIR,NB	TIR,NB	TN	TN	canonical	143	50	143.1	45	1	0	0	0	0	0	0	0	0	0	0	0	HR-5	UK	OTHER	TSL	western_europe	GR	31.8952	95	0	0	0	0	0	0
6924|T213-R1	6924|G213	NB	NB	N	N	canonical	182	34	182.1	34	0	0	0	0	0	0	0	0	0	0	0	0	HR-5	UK	OTHER	TSL	western_europe	GR	31.8952	0	0	0	0	0	0	0
6924|T215-R1	6924|G215	Coil,NB	Coil,NB	CN	CN	canonical	191	31	191.1	26	0	0	0	0	0	0	0	0	0	0	0	0	HR-5	UK	OTHER	TSL	western_europe	GR	31.8952	27	0	0	0	1	1	0
[truncated: 11,911 more rows]

## Sheet: Table S3b
0300|LA_C19109_1	TIR	TIR	T
0300|LA_C21641_1	TIR	TIR	T
0300|LA_C22297_1	NB	NB	N
0300|LA_C23013_1	TIR	TIR	T
0300|LA_C26155_1	TIR	TIR	T
0300|LA_C26451_1	TIR	TIR	T
0300|LA_C35459_1	PF14223,NB	PF14223,NB	NX
0300|LA_C36289_1	TIR	TIR	T
0300|LA_C37081_1	TIR	TIR	T
0300|LA_C40753_1	TIR,TIR	TIR	T
0300|LA_C41611_1	TIR	TIR	T
0300|LA_C41611_2	TIR	TIR	T
0300|LA_C48409_1	TIR	TIR	T
0300|LA_C51317_1	TIR,TIR,Coil,TIR	TIR,Coil	T
0300|LA_C51317_2	TIR	TIR	T
0300|LA_C54037_1	TIR,NB,LRR	TIR,NB,LRR	TNL
0300|LA_C56079_2	TIR	TIR	T
0300|LA_C58557_1	TIR,NB	TIR,NB	TN
0300|LA_C59137_1	TIR	TIR	T
0300|LA_C59885_1	Coil,NB	Coil,NB	CN
0300|LA_C60571_1	TIR,NB,LRR,LRR	TIR,NB,LRR	TNL
0300|LA_C63357_1	NB,LRR	NB,LRR	NL
0300|LA_C64493_1	TIR,NB,LRR,TIR	TIR,NB,LRR	TNL
0300|LA_C64753_1	TIR,PF00078	TIR,PF00078	TX
0300|LA_C65429_3	TIR	TIR	T
0300|LA_C66795_2	TIR,NB,LRR	TIR,NB,LRR	TNL
0300|LA_scaffold1037_7	PF13676,NB	PF13676,NB	NX
0300|LA_scaffold1058_10	TIR,NB,LRR	TIR,NB,LRR	TNL
0300|LA_scaffold1058_13	PF00079,TIR,NB,LRR	PF00079,TIR,NB,LRR	TNLX
0300|LA_scaffold107_24	NB,LRR	NB,LRR	NL
0300|LA_scaffold1119_9	TIR	TIR	T
0300|LA_scaffold1135_22	TIR	TIR	T
0300|LA_scaffold1143_11	RPW8,NB	RPW8,NB	RN
0300|LA_scaffold1205_22	TIR,NB,TIR,NB	TIR,NB	TN
0300|LA_scaffold1205_4	TIR,NB	TIR,NB	TN
0300|LA_scaffold1274_1	TIR,NB,LRR	TIR,NB,LRR	TNL
0300|LA_scaffold1290_12	Coil,NB,NB,LRR	Coil,NB,LRR	CNL
0300|LA_scaffold1313_4	TIR,NB,LRR	TIR,NB,LRR	TNL
0300|LA_scaffold1320_11	TIR,NB,LRR	TIR,NB,LRR	TNL
0300|LA_scaffold1324_6	RPW8,NB	RPW8,NB	RN
0300|LA_scaffold1348_40	TIR,Coil	TIR,Coil	T
0300|LA_scaffold1357_20	TIR	TIR	T
0300|LA_scaffold1371_4	TIR,TIR,NB	TIR,NB	TN
0300|LA_scaffold143_2	TIR,NB,PF05879	TIR,NB,PF05879	TNX
0300|LA_scaffold143_3	TIR,TIR,TIR	TIR	T
0300|LA_scaffold143_4	TIR	TIR	T
0300|LA_scaffold1445_6	TIR,NB,LRR	TIR,NB,LRR	TNL
0300|LA_scaffold1494_9	TIR,NB,LRR	TIR,NB,LRR	TNL
0300|LA_scaffold1511_24	TIR,NB,LRR	TIR,NB,LRR	TNL
0300|LA_scaffold1511_29	NB	NB	N
0300|LA_scaffold1515_10	TIR,NB	TIR,NB	TN
0300|LA_scaffold1521_3	PF01657,PF01657,TIR	PF01657,TIR	TX
0300|LA_scaffold1524_7	TIR,PF04488,PF04572,PF01535,PF01535,PF01535,PF13041,PF13041,PF13041,PF01535,PF13041	TIR,PF04488,PF04572,PF01535,PF13041	TX
0300|LA_scaffold1533_41	TIR,NB	TIR,NB	TN
0300|LA_scaffold1549_13	TIR,TIR,NB	TIR,NB	TN
0300|LA_scaffold1550_41	RPW8,NB,PF02362,PF02362,PF12894,PF00400,PF00400,PF00400,PF10075	RPW8,NB,PF02362,PF12894,PF00400,PF10075	RNX
0300|LA_scaffold1596_4	Coil,NB	Coil,NB	CN
0300|LA_scaffold1596_7	Coil,NB	Coil,NB	CN
0300|LA_scaffold1710_69	Coil,NB	Coil,NB	CN
0300|LA_scaffold1728_12	TIR,NB,LRR	TIR,NB,LRR	TNL
0300|LA_scaffold1728_13	NB,TIR,NB	NB,TIR	TN
0300|LA_scaffold1728_14	TIR	TIR	T
0300|LA_scaffold1728_15	NB	NB	N
0300|LA_scaffold1735_10	NB,LRR	NB,LRR	NL
0300|LA_scaffold1808_2	TIR,TIR	TIR	T
0300|LA_scaffold1808_4	TIR,TIR	TIR	T
0300|LA_scaffold1808_5	TIR	TIR	T
0300|LA_scaffold1808_6	TIR,TIR	TIR	T
0300|LA_scaffold1808_8	TIR,TIR	TIR	T
0300|LA_scaffold1837_5	NB,LRR	NB,LRR	NL
0300|LA_scaffold1843_4	TIR,NB,LRR	TIR,NB,LRR	TNL
0300|LA_scaffold1865_1	NB,LRR,PF04548	NB,LRR,PF04548	NLX
0300|LA_scaffold1866_2	NB	NB	N
0300|LA_scaffold1873_18	TIR,NB,LRR,PF08458	TIR,NB,LRR,PF08458	TNLX
0300|LA_scaffold1931_20	TIR,NB,LRR	TIR,NB,LRR	TNL
0300|LA_scaffold2085_38	TIR,NB	TIR,NB	TN
0300|LA_scaffold2085_39	TIR,NB,TIR,NB,LRR,PF14244,PF14223	TIR,NB,LRR,PF14244,PF14223	TNLX
0300|LA_scaffold2123_5	TIR,NB	TIR,NB	TN
0300|LA_scaffold2205_36	TIR	TIR	T
0300|LA_scaffold2239_11	RPW8,NB	RPW8,NB	RN
0300|LA_scaffold2279_3	NB	NB	N
0300|LA_scaffold2279_4	Coil,NB	Coil,NB	CN
0300|LA_scaffold2290_11	TIR,NB	TIR,NB	TN
0300|LA_scaffold2356_5	TIR,NB,LRR	TIR,NB,LRR	TNL
0300|LA_scaffold2368_1	TIR	TIR	T
0300|LA_scaffold2368_2	TIR,TIR	TIR	T
0300|LA_scaffold2368_3	TIR	TIR	T
0300|LA_scaffold2392_1	Coil,NB	Coil,NB	CN
0300|LA_scaffold2392_2	NB,LRR	NB,LRR	NL
0300|LA_scaffold2413_6	Coil,NB,LRR	Coil,NB,LRR	CNL
0300|LA_scaffold2449_2	NB,LRR,PF14244,PF03732,PF07727	NB,LRR,PF14244,PF03732,PF07727	NLX
0300|LA_scaffold2449_4	TIR	TIR	T
0300|LA_scaffold2455_9	TIR,NB	TIR,NB	TN
0300|LA_scaffold2470_12	Coil,NB,LRR	Coil,NB,LRR	CNL
0300|LA_scaffold2497_2	Coil,NB	Coil,NB	CN
0300|LA_scaffold2597_3	Coil,NB,LRR	Coil,NB,LRR	CNL
0300|LA_scaffold2597_6	TIR	TIR	T
0300|LA_scaffold2597_8	Coil,NB,LRR	Coil,NB,LRR	CNL
0300|LA_scaffold2602_20	TIR,NB	TIR,NB	TN
0300|LA_scaffold2618_3	TIR	TIR	T
0300|LA_scaffold2618_4	TIR,NB,LRR	TIR,NB,LRR	TNL
0300|LA_scaffold2637_10	TIR,NB	TIR,NB	TN
0300|LA_scaffold2637_11	TIR,NB	TIR,NB	TN
0300|LA_scaffold2656_3	TIR	TIR	T
0300|LA_scaffold2735_1	RPW8,NB	RPW8,NB	RN
0300|LA_scaffold2749_2	NB	NB	N
0300|LA_scaffold276_14	NB	NB	N
0300|LA_scaffold2797_1	TIR,NB,LRR	TIR,NB,LRR	TNL
0300|LA_scaffold281_7	Coil,NB	Coil,NB	CN
0300|LA_scaffold2834_1	TIR	TIR	T
0300|LA_scaffold283_7	TIR,NB	TIR,NB	TN
0300|LA_scaffold283_8	TIR,NB,NB,LRR	TIR,NB,LRR	TNL
0300|LA_scaffold2839_5	NB,LRR	NB,LRR	NL
0300|LA_scaffold2861_1	TIR	TIR	T
0300|LA_scaffold2861_2	NB,LRR,LRR,LRR	NB,LRR	NL
0300|LA_scaffold2864_6	TIR	TIR	T
0300|LA_scaffold292_4	TIR,NB	TIR,NB	TN
0300|LA_scaffold2926_17	TIR,TIR	TIR	T
0300|LA_scaffold2959_1	RPW8	RPW8	R
0300|LA_scaffold296_1	TIR	TIR	T
0300|LA_scaffold3013_6	RPW8,NB,NB	RPW8,NB	RN
0300|LA_scaffold30_5	Coil,NB,LRR	Coil,NB,LRR	CNL
0300|LA_scaffold3054_1	TIR,NB	TIR,NB	TN
0300|LA_scaffold3054_2	TIR,LRR	TIR,LRR	TL
0300|LA_scaffold307_1	TIR	TIR	T
0300|LA_scaffold307_2	TIR,TIR,TIR	TIR	T
0300|LA_scaffold307_4	TIR,TIR,TIR,TIR	TIR	T
0300|LA_scaffold3169_2	NB,LRR	NB,LRR	NL
0300|LA_scaffold320_2	NB,LRR	NB,LRR	NL
0300|LA_scaffold320_3	TIR	TIR	T
0300|LA_scaffold3231_2	TIR,LRR,LRR	TIR,LRR	TL
0300|LA_scaffold3244_19	TIR	TIR	T
0300|LA_scaffold3253_1	NB,LRR	NB,LRR	NL
0300|LA_scaffold3323_1	RPW8	RPW8	R
0300|LA_scaffold3340_2	NB	NB	N
0300|LA_scaffold345_4	TIR,NB,LRR	TIR,NB,LRR	TNL
0300|LA_scaffold3465_1	TIR,NB,TIR	TIR,NB	TN
0300|LA_scaffold359_10	TIR	TIR	T
0300|LA_scaffold3615_2	TIR	TIR	T
0300|LA_scaffold382_14	RPW8	RPW8	R
0300|LA_scaffold389_12	TIR,NB	TIR,NB	TN
0300|LA_scaffold389_13	TIR,NB	TIR,NB	TN
0300|LA_scaffold389_14	TIR	TIR	T
0300|LA_scaffold389_15	TIR,NB	TIR,NB	TN
0300|LA_scaffold402_15	TIR	TIR	T
0300|LA_scaffold409_5	TIR	TIR	T
0300|LA_scaffold426_30	Coil,NB,LRR	Coil,NB,LRR	CNL
0300|LA_scaffold49_1	NB	NB	N
0300|LA_scaffold512_4	TIR,NB,LRR	TIR,NB,LRR	TNL
0300|LA_scaffold512_7	TIR,NB,LRR	TIR,NB,LRR	TNL
0300|LA_scaffold636_20	Coil,NB	Coil,NB	CN
0300|LA_scaffold653_1	RPW8,Coil,NB	RPW8,Coil,NB	RCN
0300|LA_scaffold653_3	PF01764,RPW8,NB	PF01764,RPW8,NB	RNX
0300|LA_scaffold664_7	TIR,NB,LRR,LRR	TIR,NB,LRR	TNL
0300|LA_scaffold664_9	NB,LRR,PF00069	NB,LRR,PF00069	NLX
0300|LA_scaffold666_1	TIR,NB,LRR	TIR,NB,LRR	TNL
0300|LA_scaffold690_16	TIR,TIR,TIR	TIR	T
0300|LA_scaffold698_109	NB	NB	N
0300|LA_scaffold707_3	PF14244,PF14223,PF00665,NB,LRR	PF14244,PF14223,PF00665,NB,LRR	NLX
0300|LA_scaffold707_4	NB,LRR,LRR	NB,LRR	NL
0300|LA_scaffold724_7	TIR	TIR	T
0300|LA_scaffold736_2	TIR	TIR	T
0300|LA_scaffold76_1	TIR	TIR	T
0300|LA_scaffold76_2	PF14223,TIR,NB,LRR	PF14223,TIR,NB,LRR	TNLX
0300|LA_scaffold76_6	TIR,NB	TIR,NB	TN
0300|LA_scaffold775_1	NB,LRR,PF14223	NB,LRR,PF14223	NLX
0300|LA_scaffold81_1	TIR,PF01419	TIR,PF01419	TX
0300|LA_scaffold829_14	TIR,PF14299	TIR,PF14299	TX
0300|LA_scaffold878_1	TIR	TIR	T
0300|LA_scaffold878_2	TIR,TIR	TIR	T
0300|LA_scaffold878_3	TIR,NB,LRR	TIR,NB,LRR	TNL
0300|LA_scaffold878_4	TIR,NB,PF12799	TIR,NB,PF12799	TNX
0300|LA_scaffold880_39	TIR,TIR	TIR	T
0300|LA_scaffold903_3	Coil,NB	Coil,NB	CN
0300|LA_scaffold903_5	NB,LRR	NB,LRR	NL
0300|LA_scaffold903_6	Coil,NB,PF12799	Coil,NB,PF12799	CNX
0300|LA_scaffold926_12	TIR,NB,LRR	TIR,NB,LRR	TNL
0300|LA_scaffold946_54	TIR,NB	TIR,NB	TN
0300|LA_scaffold961_2	TIR	TIR	T
0300|LA_scaffold961_3	NB	NB	N
0300|LA_scaffold961_8	TIR,PF14299	TIR,PF14299	TX
0300|LA_scaffold968_13	TIR,NB,LRR	TIR,NB,LRR	TNL
0300|LA_scaffold991_5	Coil,NB	Coil,NB	CN
0300|LA_scaffold993_58	TIR,NB	TIR,NB	TN
0400|AA_C147341_1	TIR,NB	TIR,NB	TN
0400|AA_C160661_1	TIR,NB,LRR	TIR,NB,LRR	TNL
0400|AA_C161249_1	NB	NB	N
0400|AA_C166801_1	NB	NB	N
0400|AA_C171735_2	TIR,NB	TIR,NB	TN
0400|AA_C177939_1	NB	NB	N
0400|AA_C178517_1	TIR,LRR	TIR,LRR	TL
0400|AA_C179869_1	Coil,NB,LRR	Coil,NB,LRR	CNL
0400|AA_C179927_2	NB	NB	N
0400|AA_C182441_1	Coil,NB,PF03078	Coil,NB,PF03078	CNX
0400|AA_C183811_2	NB	NB	N
0400|AA_C185251_1	NB	NB	N
0400|AA_C191863_3	TIR,NB,LRR	TIR,NB,LRR	TNL
0400|AA_C191863_4	TIR,NB,LRR	TIR,NB,LRR	TNL
0400|AA_scaffold1218_10	TIR,NB	TIR,NB	TN
0400|AA_scaffold1218_11	TIR,NB	TIR,NB	TN
0400|AA_scaffold1218_8	TIR,NB	TIR,NB	TN
0400|AA_scaffold1441_155	TIR,NB	TIR,NB	TN
0400|AA_scaffold1441_158	TIR,NB	TIR,NB	TN
0400|AA_scaffold1441_159	TIR,NB	TIR,NB	TN
0400|AA_scaffold1441_37	RPW8,NB	RPW8,NB	RN
0400|AA_scaffold1453_100	NB,NB	NB	N
0400|AA_scaffold1453_101	Coil,NB	Coil,NB	CN
0400|AA_scaffold1453_81	Coil,NB,Coil,NB,LRR	Coil,NB,LRR	CNL
0400|AA_scaffold1582_3	Coil,NB,LRR	Coil,NB,LRR	CNL
0400|AA_scaffold1582_4	Coil,NB,LRR	Coil,NB,LRR	CNL
0400|AA_scaffold1582_5	Coil,NB,LRR	Coil,NB,LRR	CNL
0400|AA_scaffold1582_6	PF00400,PF00400,PF00400,PF00400,PF13925,Coil,NB,LRR	PF00400,PF13925,Coil,NB,LRR	CNLX
0400|AA_scaffold1659_1	TIR	TIR	T
0400|AA_scaffold1659_2	TIR,NB,LRR,LRR,LRR	TIR,NB,LRR	TNL
0400|AA_scaffold1659_4	TIR,LRR	TIR,LRR	TL
0400|AA_scaffold1738_17	TIR,NB,LRR	TIR,NB,LRR	TNL
0400|AA_scaffold1738_18	TIR,NB	TIR,NB	TN
0400|AA_scaffold1738_19	TIR,NB,LRR	TIR,NB,LRR	TNL
0400|AA_scaffold1738_20	NB,LRR	NB,LRR	NL
0400|AA_scaffold1738_25	TIR,NB	TIR,NB	TN
0400|AA_scaffold1738_29	PF00462,PF04776,PF02265,Coil,NB	PF00462,PF04776,PF02265,Coil,NB	CNX
0400|AA_scaffold1738_58	PF00380,TIR,NB	PF00380,TIR,NB	TNX
0400|AA_scaffold1748_198	Coil,NB	Coil,NB	CN
0400|AA_scaffold1748_224	Coil,NB	Coil,NB	CN
0400|AA_scaffold1760_41	RPW8,NB	RPW8,NB	RN
0400|AA_scaffold182_23	TIR,NB	TIR,NB	TN
0400|AA_scaffold182_25	TIR,NB	TIR,NB	TN
0400|AA_scaffold1843_165	TIR,NB	TIR,NB	TN
0400|AA_scaffold2040_30	NB	NB	N
0400|AA_scaffold2074_10	Coil,NB,LRR	Coil,NB,LRR	CNL
0400|AA_scaffold2391_59	NB	NB	N
0400|AA_scaffold2391_60	NB	NB	N
0400|AA_scaffold2398_23	NB,LRR	NB,LRR	NL
0400|AA_scaffold2506_41	NB	NB	N
0400|AA_scaffold2535_10	PF02519,TIR,NB,LRR,LRR,LRR,LRR	PF02519,TIR,NB,LRR	TNLX
0400|AA_scaffold2535_41	PF00380,TIR,NB,LRR,LRR,LRR	PF00380,TIR,NB,LRR	TNLX
0400|AA_scaffold2957_13	TIR,TIR,NB,NB	TIR,NB	TN
0400|AA_scaffold2957_14	TIR,NB,LRR	TIR,NB,LRR	TNL
0400|AA_scaffold2957_16	TIR	TIR	T
0400|AA_scaffold2957_17	TIR,NB	TIR,NB	TN
0400|AA_scaffold2957_18	TIR	TIR	T
0400|AA_scaffold2957_19	NB	NB	N
0400|AA_scaffold2957_20	TIR,NB,LRR	TIR,NB,LRR	TNL
0400|AA_scaffold2957_21	TIR,NB,TIR	TIR,NB	TN
0400|AA_scaffold2957_22	TIR,NB,LRR	TIR,NB,LRR	TNL
0400|AA_scaffold2957_23	TIR,NB,LRR	TIR,NB,LRR	TNL
0400|AA_scaffold2957_24	TIR,NB,LRR	TIR,NB,LRR	TNL
0400|AA_scaffold2957_26	TIR	TIR	T
0400|AA_scaffold2957_27	NB,LRR	NB,LRR	NL
0400|AA_scaffold2957_28	TIR,NB,LRR	TIR,NB,LRR	TNL
0400|AA_scaffold2957_29	TIR,NB,LRR	TIR,NB,LRR	TNL
0400|AA_scaffold2957_40	TIR,PF14299	TIR,PF14299	TX
0400|AA_scaffold2957_41	TIR,PF14299	TIR,PF14299	TX
0400|AA_scaffold2957_42	TIR,PF14299	TIR,PF14299	TX
0400|AA_scaffold2957_43	TIR,PF14299	TIR,PF14299	TX
0400|AA_scaffold2957_44	TIR,PF14299	TIR,PF14299	TX
0400|AA_scaffold2957_45	TIR,PF14299	TIR,PF14299	TX
0400|AA_scaffold2957_46	TIR	TIR	T
0400|AA_scaffold2957_48	TIR,PF14299	TIR,PF14299	TX
0400|AA_scaffold2957_49	TIR	TIR	T
0400|AA_scaffold2957_54	TIR	TIR	T
0400|AA_scaffold2957_56	TIR,TIR	TIR	T
0400|AA_scaffold2957_57	TIR	TIR	T
0400|AA_scaffold2957_58	TIR	TIR	T
0400|AA_scaffold2957_60	TIR	TIR	T
0400|AA_scaffold2957_61	TIR	TIR	T
0400|AA_scaffold2957_64	TIR	TIR	T
0400|AA_scaffold2957_65	TIR	TIR	T
0400|AA_scaffold2957_66	TIR	TIR	T
0400|AA_scaffold3428_1	NB,LRR	NB,LRR	NL
0400|AA_scaffold3428_61	NB	NB	N
0400|AA_scaffold3487_148	NB	NB	N
0400|AA_scaffold3627_14	Coil,NB	Coil,NB	CN
0400|AA_scaffold3630_27	TIR,NB,LRR	TIR,NB,LRR	TNL
0400|AA_scaffold381_51	TIR,NB	TIR,NB	TN
0400|AA_scaffold3953_58	TIR	TIR	T
0400|AA_scaffold4057_4	TIR	TIR	T
0400|AA_scaffold4279_20	RPW8,Coil,NB,RPW8,Coil,NB	RPW8,Coil,NB	RCN
0400|AA_scaffold4356_32	Coil,NB	Coil,NB	CN
0400|AA_scaffold4402_85	TIR,NB,LRR	TIR,NB,LRR	TNL
0400|AA_scaffold4402_86	TIR,NB,NB,PF00481	TIR,NB,PF00481	TNX
0400|AA_scaffold4402_88	TIR,NB	TIR,NB	TN
0400|AA_scaffold4402_89	TIR,NB	TIR,NB	TN
0400|AA_scaffold4407_60	PF01903,Coil,NB,NB	PF01903,Coil,NB	CNX
0400|AA_scaffold4429_2	Coil,NB,LRR	Coil,NB,LRR	CNL
0400|AA_scaffold4429_3	Coil,NB,LRR	Coil,NB,LRR	CNL
0400|AA_scaffold4429_4	Coil,NB,LRR,Coil,NB,LRR	Coil,NB,LRR	CNL
0400|AA_scaffold4429_5	Coil,NB,LRR	Coil,NB,LRR	CNL
0400|AA_scaffold4513_24	TIR,NB,LRR,PF01283	TIR,NB,LRR,PF01283	TNLX
0400|AA_scaffold4513_25	PF05701,Coil,PF01208,TIR,NB,LRR	PF05701,Coil,PF01208,TIR,NB,LRR	TNLX
0400|AA_scaffold4798_1	TIR	TIR	T
0400|AA_scaffold4798_2	NB,LRR	NB,LRR	NL
0400|AA_scaffold4798_3	TIR,NB	TIR,NB	TN
0400|AA_scaffold5063_48	NB	NB	N
0400|AA_scaffold5171_41	TIR	TIR	T
0400|AA_scaffold5171_62	NB	NB	N
0400|AA_scaffold5269_12	Coil,NB,NB,LRR	Coil,NB,LRR	CNL
0400|AA_scaffold5269_13	Coil,NB,LRR	Coil,NB,LRR	CNL
0400|AA_scaffold5279_36	PF08701,PF01926,Coil,NB	PF08701,PF01926,Coil,NB	CNX
0400|AA_scaffold5422_2	TIR,NB,LRR,PF00642,PF00642	TIR,NB,LRR,PF00642	TNLX
0400|AA_scaffold5422_3	TIR,NB,LRR,LRR	TIR,NB,LRR	TNL
0400|AA_scaffold5560_13	NB	NB	N
0400|AA_scaffold5560_61	TIR,PF03151	TIR,PF03151	TX
0400|AA_scaffold5560_62	TIR	TIR	T
0400|AA_scaffold5560_65	TIR,PF12937	TIR,PF12937	TX
0400|AA_scaffold5560_66	TIR	TIR	T
0400|AA_scaffold5560_68	TIR,PF12937	TIR,PF12937	TX
0400|AA_scaffold5560_69	TIR	TIR	T
0400|AA_scaffold5560_73	TIR	TIR	T
0400|AA_scaffold5573_13	Coil,NB,LRR	Coil,NB,LRR	CNL
0400|AA_scaffold5573_2	Coil,NB,LRR	Coil,NB,LRR	CNL
0400|AA_scaffold5573_3	Coil,NB,NB,LRR	Coil,NB,LRR	CNL
0400|AA_scaffold5573_4	Coil,NB,LRR	Coil,NB,LRR	CNL
0400|AA_scaffold5573_5	NB,LRR	NB,LRR	NL
0400|AA_scaffold5573_6	NB,Coil,NB,LRR	NB,Coil,LRR	CNL
0400|AA_scaffold5573_7	Coil,NB,LRR	Coil,NB,LRR	CNL
0400|AA_scaffold5599_7	Coil,NB	Coil,NB	CN
0400|AA_scaffold5721_24	TIR,NB	TIR,NB	TN
0400|AA_scaffold573_1	NB,LRR,TIR	NB,LRR,TIR	TNL
0400|AA_scaffold573_2	LRR,LRR,TIR,NB,LRR,LRR,LRR,LRR,LRR,LRR,TIR,NB,LRR,LRR	LRR,TIR,NB	TNL
0400|AA_scaffold573_3	TIR,NB,LRR,LRR,LRR,LRR,LRR,LRR	TIR,NB,LRR	TNL
0400|AA_scaffold5757_1	NB,LRR	NB,LRR	NL
0400|AA_scaffold5757_11	Coil,NB,LRR	Coil,NB,LRR	CNL
0400|AA_scaffold5757_12	NB,LRR	NB,LRR	NL
0400|AA_scaffold5757_13	NB,LRR	NB,LRR	NL
0400|AA_scaffold5757_14	NB,LRR	NB,LRR	NL
0400|AA_scaffold5757_15	Coil,NB,LRR	Coil,NB,LRR	CNL
0400|AA_scaffold5757_17	Coil,NB,LRR	Coil,NB,LRR	CNL
0400|AA_scaffold5757_18	Coil,NB,LRR	Coil,NB,LRR	CNL
0400|AA_scaffold5757_3	Coil,NB,LRR	Coil,NB,LRR	CNL
0400|AA_scaffold5757_9	NB,LRR	NB,LRR	NL
0400|AA_scaffold578_70	NB,LRR	NB,LRR	NL
0400|AA_scaffold578_71	NB	NB	N
0400|AA_scaffold5892_4	RPW8	RPW8	R
0400|AA_scaffold5892_5	RPW8	RPW8	R
0400|AA_scaffold5912_2	NB	NB	N
0400|AA_scaffold6089_11	TIR,TIR	TIR	T
0400|AA_scaffold6089_12	TIR,TIR	TIR	T
0400|AA_scaffold6092_3	TIR,NB	TIR,NB	TN
0400|AA_scaffold6113_12	TIR,NB,LRR,LRR,PF09335	TIR,NB,LRR,PF09335	TNLX
0400|AA_scaffold6113_13	PF07887,TIR,NB,LRR,PF01758	PF07887,TIR,NB,LRR,PF01758	TNLX
0400|AA_scaffold6119_13	TIR,NB,LRR	TIR,NB,LRR	TNL
0400|AA_scaffold6119_14	TIR,NB,LRR	TIR,NB,LRR	TNL
0400|AA_scaffold6160_1	TIR,TIR,NB,LRR	TIR,NB,LRR	TNL
0400|AA_scaffold6329_1	TIR,NB	TIR,NB	TN
0400|AA_scaffold6329_4	NB,LRR,LRR	NB,LRR	NL
0400|AA_scaffold6482_10	PF13947,PF08488,PF07714,TIR,NB,LRR	PF13947,PF08488,PF07714,TIR,NB,LRR	TNLX
0400|AA_scaffold6482_46	TIR,NB	TIR,NB	TN
0400|AA_scaffold6682_1	NB	NB	N
0400|AA_scaffold6682_3	NB	NB	N
0400|AA_scaffold6748_3	NB,LRR	NB,LRR	NL
0400|AA_scaffold6748_4	TIR	TIR	T
0400|AA_scaffold6761_11	Coil,NB,PF00083,PF11250	Coil,NB,PF00083,PF11250	CNX
0400|AA_scaffold871_18	NB,LRR	NB,LRR	NL
0500|c0001_00944	Coil,NB,LRR	Coil,NB,LRR	CNL
0500|c0001_00945	Coil,NB,LRR	Coil,NB,LRR	CNL
0500|c0001_01237	NB,LRR	NB,LRR	NL
0500|c0001_01914	TIR,NB,LRR	TIR,NB,LRR	TNL
0500|c0001_01915	TIR,NB	TIR,NB	TN
0500|c0001_01916	TIR	TIR	T
0500|c0002_00924	Coil,NB,NB	Coil,NB	CN
0500|c0002_01256g	TIR,PF02854,PF02847	TIR,PF02854,PF02847	TX
0500|c0002_01277	PF07819,TIR,NB	PF07819,TIR,NB	TNX
0500|c0002_02321	RPW8,NB	RPW8,NB	RN
0500|c0003_00094	RPW8,NB	RPW8,NB	RN
0500|c0003_00095	RPW8,NB,LRR	RPW8,NB,LRR	RNL
0500|c0003_00962	TIR,NB	TIR,NB	TN
0500|c0003_01313	NB	NB	N
0500|c0003_01513	TIR	TIR	T
0500|c0003_01777	TIR,NB,LRR	TIR,NB,LRR	TNL
0500|c0003_01778	TIR,NB	TIR,NB	TN
0500|c0003_01884	TIR,TIR,NB,NB	TIR,NB	TN
0500|c0003_01885	TIR,NB,LRR	TIR,NB,LRR	TNL
0500|c0003_01886	NB	NB	N
0500|c0003_01888	TIR	TIR	T
0500|c0003_01889	TIR,NB	TIR,NB	TN
0500|c0003_01890	NB	NB	N
0500|c0003_01891	TIR,NB	TIR,NB	TN
0500|c0003_01892	TIR,NB,LRR	TIR,NB,LRR	TNL
0500|c0003_01893	TIR,NB	TIR,NB	TN
0500|c0003_01894	TIR	TIR	T
0500|c0003_01895	TIR,LRR	TIR,LRR	TL
0500|c0003_01909	PF13676,TIR	PF13676,TIR	TX
0500|c0003_01910	TIR,PF14299	TIR,PF14299	TX
0500|c0003_01919	TIR	TIR	T
0500|c0003_01920	TIR	TIR	T
0500|c0003_01922	TIR,TIR,NB	TIR,NB	TN
0500|c0003_01960	PF06026,TIR,NB	PF06026,TIR,NB	TNX
0500|c0003_02103	NB	NB	N
0500|c0005_00249	TIR	TIR	T
0500|c0005_00285	TIR	TIR	T
0500|c0005_01258	NB	NB	N
0500|c0005_01259	Coil,NB,LRR	Coil,NB,LRR	CNL
0500|c0005_01382	NB	NB	N
0500|c0006_00102	NB	NB	N
0500|c0006_00394	TIR,NB	TIR,NB	TN
0500|c0006_00829	TIR	TIR	T
0500|c0006_00830	NB,LRR,LRR,LRR	NB,LRR	NL
0500|c0006_00884	NB	NB	N
0500|c0006_00885	NB	NB	N
0500|c0006_01108	TIR,NB,LRR	TIR,NB,LRR	TNL
0500|c0006_01225	NB	NB	N
0500|c0006_01233	TIR,TIR	TIR	T
0500|c0006_01234g	PF08246,PF00112,TIR	PF08246,PF00112,TIR	TX
0500|c0006_01486	Coil,NB,LRR	Coil,NB,LRR	CNL
0500|c0007_00166	NB	NB	N
0500|c0007_00316	NB,LRR	NB,LRR	NL
0500|c0007_00511	Coil,NB	Coil,NB	CN
0500|c0008_00232	TIR	TIR	T
0500|c0008_00259	NB	NB	N
0500|c0009_00368	TIR,PF13499,PF13499	TIR,PF13499	TX
0500|c0010_00150	TIR,NB	TIR,NB	TN
0500|c0011_00433	TIR,NB,LRR	TIR,NB,LRR	TNL
0500|c0011_00511	PF07887,PF05678,NB,LRR	PF07887,PF05678,NB,LRR	NLX
0500|c0011_00512	TIR,NB,LRR	TIR,NB,LRR	TNL
0500|c0011_00618	TIR,NB	TIR,NB	TN
0500|c0011_00619	TIR,NB,LRR	TIR,NB,LRR	TNL
0500|c0012_00592	TIR,NB	TIR,NB	TN
0500|c0012_00593	TIR,NB	TIR,NB	TN
0500|c0012_00595	TIR,NB	TIR,NB	TN
0500|c0012_00596	TIR,NB	TIR,NB	TN
0500|c0013_00576	TIR,NB	TIR,NB	TN
0500|c0013_00669	NB	NB	N
0500|c0014_00524	RPW8,NB	RPW8,NB	RN
0500|c0015_00104	TIR	TIR	T
0500|c0015_00106	TIR	TIR	T
0500|c0015_00107	TIR	TIR	T
0500|c0015_00152	Coil,NB	Coil,NB	CN
0500|c0015_00193	NB	NB	N
0500|c0015_00194	NB	NB	N
0500|c0015_00212	NB	NB	N
0500|c0015_00293	Coil,NB,LRR	Coil,NB,LRR	CNL
0500|c0015_00307	Coil,NB	Coil,NB	CN
0500|c0015_00312	TIR,NB	TIR,NB	TN
0500|c0015_00352	TIR	TIR	T
0500|c0015_00366	Coil,NB	Coil,NB	CN
0500|c0016_00037	TIR,NB,LRR,PF04142	TIR,NB,LRR,PF04142	TNLX
0500|c0016_00050	TIR,NB	TIR,NB	TN
0500|c0016_00051	TIR,NB,LRR	TIR,NB,LRR	TNL
0500|c0016_00185	TIR,NB,LRR	TIR,NB,LRR	TNL
0500|c0016_00186	TIR,NB	TIR,NB	TN
0500|c0016_00211	TIR,NB,LRR,TIR	TIR,NB,LRR	TNL
0500|c0016_00436	NB	NB	N
0500|c0019_00124	TIR,NB	TIR,NB	TN
0500|c0021_00083	TIR	TIR	T
0500|c0021_00107	TIR,TIR	TIR	T
0500|c0022_00158	Coil,NB	Coil,NB	CN
0500|c0023_00022g2	TIR	TIR	T
0500|c0023_00039	TIR,NB	TIR,NB	TN
0500|c0023_00078	Coil,NB	Coil,NB	CN
0500|c0026_00079	TIR,NB,LRR	TIR,NB,LRR	TNL
0500|c0026_00081	TIR,NB	TIR,NB	TN
0500|c0026_00082	TIR	TIR	T
0500|c0026_00083	TIR,NB,LRR	TIR,NB,LRR	TNL
0500|c0026_00094	TIR,NB,LRR	TIR,NB,LRR	TNL
0500|c0028_00070	TIR,NB,LRR	TIR,NB,LRR	TNL
0500|c0037_00012	TIR,NB	TIR,NB	TN
0500|c0079_00007	Coil,NB,LRR	Coil,NB,LRR	CNL
0500|c0079_00008	Coil,NB,LRR	Coil,NB,LRR	CNL
0500|c0096_00006	TIR,NB	TIR,NB	TN
0500|c0161_00007	TIR,NB	TIR,NB	TN
0500|c0250_00003	TIR,NB	TIR,NB	TN
0500|c0258_00002	NB	NB	N
0500|c0267_00007	TIR,NB	TIR,NB	TN
0500|c0267_00008	TIR,NB,LRR	TIR,NB,LRR	TNL
0500|c0287_00001	TIR	TIR	T
0500|c0287_00003	TIR	TIR	T
0500|c0292_00009	TIR,NB	TIR,NB	TN
0500|c0311_00002	Coil,NB,LRR	Coil,NB,LRR	CNL
0500|c0359_00002	TIR	TIR	T
0500|c0362_00004	RPW8,NB	RPW8,NB	RN
0500|c0482_00004	TIR	TIR	T
0500|c0482_00005	TIR	TIR	T
0500|c1198_00001	Coil,NB	Coil,NB	CN
0700|KFK21892.1	TIR,TIR,NB,LRR,NB,LRR,TIR	TIR,NB,LRR	TNL
0700|KFK21893.1	TIR,TIR,NB,LRR,NB,LRR,TIR	TIR,NB,LRR	TNL
0700|KFK21894.1	TIR,TIR,NB,LRR,NB,LRR,TIR	TIR,NB,LRR	TNL
0700|KFK21947.1	TIR	TIR	T
0700|KFK21948.1	TIR	TIR	T
0700|KFK21949.1	TIR,TIR,NB	TIR,NB	TN
0700|KFK22095.1	TIR,NB,LRR	TIR,NB,LRR	TNL
0700|KFK22148.1	Coil,NB	Coil,NB	CN
0700|KFK22250.1	TIR,NB,LRR,LRR,LRR	TIR,NB,LRR	TNL
0700|KFK22253.1	TIR,NB,LRR,LRR,LRR	TIR,NB,LRR	TNL
0700|KFK22310.1	TIR,LRR	TIR,LRR	TL
0700|KFK22467.1	TIR,NB,LRR	TIR,NB,LRR	TNL
0700|KFK22468.1	TIR,NB,LRR,LRR,LRR	TIR,NB,LRR	TNL
0700|KFK22469.1	TIR,NB,LRR	TIR,NB,LRR	TNL
0700|KFK22470.1	NB,LRR	NB,LRR	NL
0700|KFK22471.1	TIR,PF04564	TIR,PF04564	TX
0700|KFK22483.1	TIR,NB,LRR	TIR,NB,LRR	TNL
0700|KFK22485.1	TIR,NB,LRR,LRR,LRR	TIR,NB,LRR	TNL
0700|KFK22502.1	TIR,NB,LRR	TIR,NB,LRR	TNL
0700|KFK22503.1	TIR,NB,LRR	TIR,NB,LRR	TNL
0700|KFK22504.1	TIR,NB,LRR	TIR,NB,LRR	TNL
0700|KFK22509.1	TIR,NB	TIR,NB	TN
0700|KFK22584.1	TIR,NB	TIR,NB	TN
0700|KFK22694.1	TIR	TIR	T
0700|KFK22778.1	NB	NB	N
0700|KFK22938.1	TIR,NB	TIR,NB	TN
0700|KFK23207.1	TIR	TIR	T
0700|KFK23237.1	NB	NB	N
0700|KFK23336.1	TIR	TIR	T
0700|KFK23430.1	TIR,LRR	TIR,LRR	TL
0700|KFK23448.1	TIR,NB	TIR,NB	TN
0700|KFK23503.1	NB,LRR	NB,LRR	NL
0700|KFK23626.1	RPW8,NB	RPW8,NB	RN
0700|KFK23870.1	Coil,NB,LRR	Coil,NB,LRR	CNL
0700|KFK23935.1	NB,NB	NB	N
0700|KFK24060.1	PF13456,TIR,TIR,NB,LRR	PF13456,TIR,NB,LRR	TNLX
0700|KFK24061.1	NB	NB	N
0700|KFK24169.1	TIR	TIR	T
0700|KFK24170.1	TIR	TIR	T
0700|KFK24294.1	TIR,NB,LRR	TIR,NB,LRR	TNL
0700|KFK24295.1	TIR,NB,LRR	TIR,NB,LRR	TNL
0700|KFK24580.1	TIR	TIR	T
0700|KFK24596.1	NB	NB	N
0700|KFK24914.1	RPW8,NB,NB	RPW8,NB	RN
0700|KFK25168.1	TIR	TIR	T
0700|KFK25247.1	Coil,NB,LRR	Coil,NB,LRR	CNL
0700|KFK25453.1	TIR,NB	TIR,NB	TN
0700|KFK25492.1	TIR,NB,LRR,LRR	TIR,NB,LRR	TNL
0700|KFK25493.1	TIR,NB,LRR,LRR	TIR,NB,LRR	TNL
0700|KFK25888.1	TIR,NB,LRR	TIR,NB,LRR	TNL
0700|KFK25992.1	TIR,NB,LRR	TIR,NB,LRR	TNL
0700|KFK26010.1	TIR,NB,LRR	TIR,NB,LRR	TNL
0700|KFK26011.1	NB,LRR	NB,LRR	NL
0700|KFK26018.1	TIR,NB	TIR,NB	TN
0700|KFK26019.1	TIR,NB	TIR,NB	TN
0700|KFK26371.1	TIR,NB,LRR	TIR,NB,LRR	TNL
0700|KFK26757.1	TIR,NB,LRR,LRR	TIR,NB,LRR	TNL
0700|KFK26758.1	TIR,NB,LRR,LRR	TIR,NB,LRR	TNL
0700|KFK26759.1	TIR,NB,LRR	TIR,NB,LRR	TNL
0700|KFK26945.1	TIR,LRR	TIR,LRR	TL
0700|KFK26946.1	TIR,LRR	TIR,LRR	TL
0700|KFK27202.1	NB	NB	N
0700|KFK27273.1	TIR,NB,LRR	TIR,NB,LRR	TNL
0700|KFK28025.1	Coil,NB	Coil,NB	CN
0700|KFK28338.1	RPW8,PF00412	RPW8,PF00412	RX
0700|KFK28371.1	RPW8,NB	RPW8,NB	RN
0700|KFK28372.1	RPW8,NB	RPW8,NB	RN
0700|KFK28373.1	RPW8,NB	RPW8,NB	RN
0700|KFK28374.1	RPW8,NB	RPW8,NB	RN
0700|KFK28601.1	TIR,NB,LRR	TIR,NB,LRR	TNL
0700|KFK28602.1	TIR,NB	TIR,NB	TN
0700|KFK28606.1	TIR,NB,LRR,LRR	TIR,NB,LRR	TNL
0700|KFK28608.1	TIR,NB,LRR,LRR	TIR,NB,LRR	TNL
0700|KFK28610.1	PF01764,PF01764,TIR,NB,LRR	PF01764,TIR,NB,LRR	TNLX
0700|KFK28611.1	TIR,NB	TIR,NB	TN
0700|KFK28628.1	TIR,TIR	TIR	T
0700|KFK28630.1	TIR,PF01426	TIR,PF01426	TX
0700|KFK28631.1	TIR,PF01426	TIR,PF01426	TX
0700|KFK28632.1	TIR,Coil	TIR,Coil	T
0700|KFK28741.1	TIR,NB,LRR	TIR,NB,LRR	TNL
0700|KFK28779.1	TIR,NB,LRR,LRR,LRR	TIR,NB,LRR	TNL
0700|KFK29705.1	TIR,NB,LRR	TIR,NB,LRR	TNL
0700|KFK29706.1	TIR,NB,LRR	TIR,NB,LRR	TNL
0700|KFK29941.1	RPW8,NB	RPW8,NB	RN
0700|KFK30123.1	TIR,NB,LRR	TIR,NB,LRR	TNL
0700|KFK30124.1	NB,LRR,PF01425	NB,LRR,PF01425	NLX
0700|KFK30245.1	TIR,NB,TIR,LRR,LRR,LRR,Coil	TIR,NB,LRR,Coil	TNL
0700|KFK30246.1	TIR,TIR,NB,LRR,LRR	TIR,NB,LRR	TNL
0700|KFK30247.1	TIR,TIR,NB,LRR,LRR	TIR,NB,LRR	TNL
0700|KFK30249.1	TIR,NB,LRR	TIR,NB,LRR	TNL
0700|KFK30250.1	TIR,NB,LRR	TIR,NB,LRR	TNL
0700|KFK30601.1	TIR	TIR	T
0700|KFK30620.1	TIR,TIR	TIR	T
0700|KFK31463.1	TIR	TIR	T
0700|KFK31465.1	TIR,NB,LRR	TIR,NB,LRR	TNL
0700|KFK31558.1	NB	NB	N
0700|KFK31561.1	NB,Coil	NB,Coil	CN
0700|KFK31566.1	NB,Coil	NB,Coil	CN
0700|KFK31582.1	TIR,TIR,LRR,LRR	TIR,LRR	TL
0700|KFK31583.1	TIR,NB	TIR,NB	TN
0700|KFK31584.1	NB	NB	N
0700|KFK31585.1	TIR,PF14299	TIR,PF14299	TX
0700|KFK31589.1	TIR	TIR	T
0700|KFK31590.1	TIR,NB,LRR,PF04969,PF05002	TIR,NB,LRR,PF04969,PF05002	TNLX
0700|KFK31591.1	TIR,NB,LRR,PF04969,PF05002	TIR,NB,LRR,PF04969,PF05002	TNLX
0700|KFK31592.1	TIR,NB,LRR,PF14299	TIR,NB,LRR,PF14299	TNLX
0700|KFK31596.1	TIR,TIR	TIR	T
0700|KFK31598.1	TIR,Coil	TIR,Coil	T
0700|KFK31602.1	TIR	TIR	T
0700|KFK31684.1	TIR,NB,LRR	TIR,NB,LRR	TNL
0700|KFK32072.1	TIR,PF14299	TIR,PF14299	TX
0700|KFK32273.1	TIR,PF14299	TIR,PF14299	TX
0700|KFK32996.1	TIR,NB,LRR	TIR,NB,LRR	TNL
0700|KFK32997.1	TIR,NB,LRR	TIR,NB,LRR	TNL
0700|KFK33007.1	TIR,NB,LRR	TIR,NB,LRR	TNL
0700|KFK33045.1	TIR,NB,LRR	TIR,NB,LRR	TNL
0700|KFK33049.1	TIR	TIR	T
0700|KFK33050.1	LRR,NB,LRR,TIR	LRR,NB,TIR	TNL
0700|KFK33051.1	LRR,NB,LRR,TIR	LRR,NB,TIR	TNL
0700|KFK33052.1	LRR,NB,LRR,TIR	LRR,NB,TIR	TNL
0700|KFK33053.1	TIR,NB,TIR,NB	TIR,NB	TN
0700|KFK33060.1	TIR,TIR	TIR	T
0700|KFK33224.1	PF00892,TIR,NB	PF00892,TIR,NB	TNX
0700|KFK33225.1	PF00892,TIR,NB	PF00892,TIR,NB	TNX
0700|KFK33470.1	TIR,NB	TIR,NB	TN
0700|KFK33503.1	TIR	TIR	T
0700|KFK33577.1	RPW8	RPW8	R
0700|KFK33700.1	TIR,NB	TIR,NB	TN
0700|KFK34000.1	Coil,NB	Coil,NB	CN
0700|KFK34149.1	TIR	TIR	T
0700|KFK34180.1	TIR	TIR	T
0700|KFK34202.1	NB,LRR	NB,LRR	NL
0700|KFK34203.1	Coil,NB,LRR	Coil,NB,LRR	CNL
0700|KFK34273.1	Coil,NB,LRR	Coil,NB,LRR	CNL
0700|KFK34400.1	TIR,NB	TIR,NB	TN
0700|KFK34401.1	TIR,NB,LRR	TIR,NB,LRR	TNL
0700|KFK35707.1	NB,LRR	NB,LRR	NL
0700|KFK35777.1	NB	NB	N
0700|KFK35945.1	Coil,NB,NB	Coil,NB	CN
0700|KFK35947.1	TIR,NB,LRR	TIR,NB,LRR	TNL
0700|KFK35949.1	TIR,NB,LRR	TIR,NB,LRR	TNL
0700|KFK36792.1	TIR,NB	TIR,NB	TN
0700|KFK36839.1	PF03107,PF03107,PF03107,PF03107,PF03107,NB,LRR	PF03107,NB,LRR	NLX
0700|KFK37808.1	TIR,NB,LRR	TIR,NB,LRR	TNL
0700|KFK37811.1	TIR,NB,LRR	TIR,NB,LRR	TNL
0700|KFK37813.1	TIR,NB,LRR,LRR,LRR	TIR,NB,LRR	TNL
0700|KFK37814.1	TIR,NB,LRR,LRR,LRR	TIR,NB,LRR	TNL
0700|KFK37815.1	TIR,LRR,LRR	TIR,LRR	TL
0700|KFK37821.1	LRR,TIR,NB,LRR	LRR,TIR,NB	TNL
0700|KFK37837.1	PF00332,PF07983,TIR	PF00332,PF07983,TIR	TX
0700|KFK38017.1	TIR,LRR,TIR	TIR,LRR	TL
0700|KFK38024.1	TIR,NB,LRR	TIR,NB,LRR	TNL
0700|KFK38029.1	TIR,NB,PF00168	TIR,NB,PF00168	TNX
0700|KFK38030.1	NB,LRR	NB,LRR	NL
0700|KFK38031.1	TIR,NB,LRR,TIR	TIR,NB,LRR	TNL
0700|KFK38032.1	TIR,NB,LRR	TIR,NB,LRR	TNL
0700|KFK38033.1	TIR,NB,PF00168	TIR,NB,PF00168	TNX
0700|KFK38034.1	TIR	TIR	T
0700|KFK38134.1	TIR,NB,LRR	TIR,NB,LRR	TNL
0700|KFK38160.1	NB,NB	NB	N
0700|KFK38918.1	Coil,NB	Coil,NB	CN
0700|KFK39460.1	Coil,NB,LRR	Coil,NB,LRR	CNL
0700|KFK39461.1	NB,LRR	NB,LRR	NL
0700|KFK39627.1	PF06911,Coil,NB	PF06911,Coil,NB	CNX
0700|KFK39628.1	PF06911,Coil,NB	PF06911,Coil,NB	CNX
0700|KFK40088.1	TIR,Coil,NB,LRR	TIR,Coil,NB,LRR	TNL
0700|KFK40092.1	TIR,NB,LRR	TIR,NB,LRR	TNL
0700|KFK40143.1	NB,LRR	NB,LRR	NL
0700|KFK40144.1	NB,LRR	NB,LRR	NL
0700|KFK40383.1	TIR	TIR	T
0700|KFK40483.1	NB,LRR	NB,LRR	NL
0700|KFK40484.1	TIR,NB,LRR	TIR,NB,LRR	TNL
0700|KFK40486.1	TIR,NB,LRR,LRR	TIR,NB,LRR	TNL
0700|KFK40494.1	TIR,LRR	TIR,LRR	TL
0700|KFK40496.1	TIR	TIR	T
0700|KFK40507.1	Coil,NB	Coil,NB	CN
0700|KFK40578.1	Coil,NB	Coil,NB	CN
0700|KFK40579.1	Coil,NB,LRR	Coil,NB,LRR	CNL
0700|KFK40580.1	Coil,NB,LRR	Coil,NB,LRR	CNL
0700|KFK40592.1	Coil,NB,NB,LRR	Coil,NB,LRR	CNL
0700|KFK40626.1	TIR	TIR	T
0700|KFK40630.1	TIR,LRR,PF02536,PF02536	TIR,LRR,PF02536	TLX
0700|KFK41472.1	NB,LRR	NB,LRR	NL
0700|KFK41706.1	TIR,NB	TIR,NB	TN
0700|KFK41708.1	TIR	TIR	T
0700|KFK41712.1	TIR,NB	TIR,NB	TN
0700|KFK41713.1	TIR	TIR	T
0700|KFK41714.1	TIR	TIR	T
0700|KFK41716.1	TIR,NB	TIR,NB	TN
0700|KFK41717.1	TIR,NB	TIR,NB	TN
0700|KFK42299.1	TIR,NB	TIR,NB	TN
0700|KFK42301.1	TIR,NB	TIR,NB	TN
0700|KFK42368.1	TIR,NB,LRR	TIR,NB,LRR	TNL
0700|KFK42369.1	TIR,NB,LRR	TIR,NB,LRR	TNL
0700|KFK42464.1	Coil,NB,LRR	Coil,NB,LRR	CNL
0700|KFK43265.1	TIR	TIR	T
0700|KFK43267.1	TIR	TIR	T
0700|KFK43487.1	Coil,NB,LRR	Coil,NB,LRR	CNL
0700|KFK43490.1	Coil,NB	Coil,NB	CN
0700|KFK43491.1	Coil,NB	Coil,NB	CN
0700|KFK43942.1	TIR,NB	TIR,NB	TN
0700|KFK43944.1	TIR	TIR	T
0700|KFK43946.1	NB	NB	N
0700|KFK44482.1	TIR	TIR	T
0700|KFK44608.1	TIR,NB	TIR,NB	TN
0700|KFK44609.1	TIR,NB	TIR,NB	TN
0700|KFK44610.1	TIR,NB	TIR,NB	TN
0700|KFK44611.1	NB,TIR,NB	NB,TIR	TN
0700|KFK44970.1	TIR	TIR	T
0700|KFK44971.1	TIR,LRR	TIR,LRR	TL
0700|KFK45145.1	TIR	TIR	T
0700|KFK45146.1	TIR	TIR	T
0800|SI_C191505_1	TIR	TIR	T
0800|SI_C192505_2	TIR	TIR	T
0800|SI_C196787_1	NB,LRR	NB,LRR	NL
0800|SI_C205065_1	Coil,NB	Coil,NB	CN
0800|SI_C205065_2	NB	NB	N
0800|SI_C207313_2	TIR,PF14299	TIR,PF14299	TX
0800|SI_C211593_1	Coil,NB	Coil,NB	CN
0800|SI_C211701_1	PF05699,PF08241,PF13966,PF13456,TIR	PF05699,PF08241,PF13966,PF13456,TIR	TX
0800|SI_C214951_1	NB,Coil,NB,NB	NB,Coil	CN
0800|SI_C217313_1	Coil,NB,LRR	Coil,NB,LRR	CNL
0800|SI_C218123_2	TIR,NB	TIR,NB	TN
0800|SI_C218501_3	Coil,NB	Coil,NB	CN
0800|SI_C220849_1	TIR	TIR	T
0800|SI_C223555_2	Coil,NB,LRR	Coil,NB,LRR	CNL
0800|SI_C223715_1	TIR,NB	TIR,NB	TN
0800|SI_C224435_3	PF01535,PF01535,PF13041,PF01535,PF01535,PF13041,PF01535,PF13041,TIR,NB,LRR,LRR	PF01535,PF13041,TIR,NB,LRR	TNLX
0800|SI_C227197_1	NB	NB	N
0800|SI_C227795_1	TIR,NB,LRR	TIR,NB,LRR	TNL
0800|SI_C228743_3	RPW8,NB	RPW8,NB	RN
0800|SI_C229701_3	RPW8	RPW8	R
0800|SI_C229701_4	RPW8	RPW8	R
0800|SI_C229701_7	RPW8	RPW8	R
0800|SI_scaffold1010_13	NB,LRR	NB,LRR	NL
0800|SI_scaffold1010_15	NB,LRR	NB,LRR	NL
0800|SI_scaffold101_105	TIR	TIR	T
0800|SI_scaffold1017_43	TIR,PF13499,PF13499	TIR,PF13499	TX
0800|SI_scaffold1019_22	TIR,NB,LRR	TIR,NB,LRR	TNL
0800|SI_scaffold1025_4	TIR,NB,LRR	TIR,NB,LRR	TNL
0800|SI_scaffold1025_5	TIR,NB	TIR,NB	TN
0800|SI_scaffold1036_14	TIR	TIR	T
0800|SI_scaffold1042_3	NB	NB	N
0800|SI_scaffold1054_75	TIR,TIR,NB,Coil	TIR,NB,Coil	TN
0800|SI_scaffold1054_76	TIR,TIR,NB	TIR,NB	TN
0800|SI_scaffold108_36	NB,PF13532	NB,PF13532	NX
0800|SI_scaffold1088_10	TIR,NB	TIR,NB	TN
0800|SI_scaffold1117_46	PF08246,PF00112,TIR	PF08246,PF00112,TIR	TX
0800|SI_scaffold1117_47	TIR,TIR	TIR	T
0800|SI_scaffold1117_48	TIR	TIR	T
0800|SI_scaffold1117_54	NB	NB	N
0800|SI_scaffold1137_24	PF00498,Coil,Coil,TIR,NB,LRR,PF00067	PF00498,Coil,TIR,NB,LRR,PF00067	TNLX
0800|SI_scaffold1137_25	NB,LRR	NB,LRR	NL
0800|SI_scaffold1138_19	TIR,NB	TIR,NB	TN
0800|SI_scaffold1138_20	TIR,TIR,NB,LRR	TIR,NB,LRR	TNL
0800|SI_scaffold1145_5	Coil,NB	Coil,NB	CN
0800|SI_scaffold1145_7	NB	NB	N
0800|SI_scaffold1145_8	Coil,NB	Coil,NB	CN
0800|SI_scaffold1174_8	TIR,NB	TIR,NB	TN
0800|SI_scaffold1185_2	NB,NB	NB	N
0800|SI_scaffold1240_19	Coil,NB,LRR	Coil,NB,LRR	CNL
0800|SI_scaffold1248_3	PF08325,PF09409,TIR,NB	PF08325,PF09409,TIR,NB	TNX
0800|SI_scaffold1263_1	RPW8	RPW8	R
0800|SI_scaffold127_34	NB,LRR	NB,LRR	NL
0800|SI_scaffold1292_2	Coil,NB,LRR	Coil,NB,LRR	CNL
0800|SI_scaffold1304_2	TIR,NB,LRR,PF02545	TIR,NB,LRR,PF02545	TNLX
0800|SI_scaffold1338_10	TIR,NB,LRR	TIR,NB,LRR	TNL
0800|SI_scaffold1338_12	TIR,NB,NB,LRR	TIR,NB,LRR	TNL
0800|SI_scaffold1338_2	TIR,NB,LRR	TIR,NB,LRR	TNL
0800|SI_scaffold1338_27	TIR,NB,LRR	TIR,NB,LRR	TNL
0800|SI_scaffold1338_3	TIR,NB	TIR,NB	TN
0800|SI_scaffold1338_9	TIR,NB,LRR	TIR,NB,LRR	TNL
0800|SI_scaffold1342_13	TIR	TIR	T
0800|SI_scaffold1342_16	NB,LRR	NB,LRR	NL
0800|SI_scaffold1364_1	TIR,TIR,NB	TIR,NB	TN
0800|SI_scaffold1364_11	TIR,TIR,NB	TIR,NB	TN
0800|SI_scaffold1364_14	TIR,NB,LRR,LRR	TIR,NB,LRR	TNL
0800|SI_scaffold1364_37	TIR	TIR	T
0800|SI_scaffold1364_41	TIR	TIR	T
0800|SI_scaffold1364_5	TIR,NB,LRR	TIR,NB,LRR	TNL
0800|SI_scaffold1382_17	TIR,TIR	TIR	T
0800|SI_scaffold1382_18	TIR,TIR	TIR	T
0800|SI_scaffold1382_20	RPW8,TIR,TIR	RPW8,TIR	RT
0800|SI_scaffold1382_21	RPW8,TIR,PF07727	RPW8,TIR,PF07727	RTX
0800|SI_scaffold1384_150	TIR	TIR	T
0800|SI_scaffold1384_210	Coil,NB	Coil,NB	CN
0800|SI_scaffold1412_5	PF14244,PF07727,NB	PF14244,PF07727,NB	NX
0800|SI_scaffold1412_6	TIR	TIR	T
0800|SI_scaffold141_5	TIR	TIR	T
0800|SI_scaffold1423_22	TIR,NB	TIR,NB	TN
0800|SI_scaffold1423_24	TIR,NB,LRR	TIR,NB,LRR	TNL
0800|SI_scaffold1423_26	TIR,NB,LRR	TIR,NB,LRR	TNL
0800|SI_scaffold1423_5	PF03169,TIR,NB	PF03169,TIR,NB	TNX
0800|SI_scaffold1440_10	TIR,PF13499,PF13499	TIR,PF13499	TX
0800|SI_scaffold1440_11	TIR,PF13499,PF13499	TIR,PF13499	TX
0800|SI_scaffold1440_16	TIR,PF13499,PF13499	TIR,PF13499	TX
0800|SI_scaffold1440_9	TIR,PF13499,PF13499,PF13499,PF13202,PF13202	TIR,PF13499,PF13202	TX
0800|SI_scaffold146_2	TIR,NB,LRR	TIR,NB,LRR	TNL
0800|SI_scaffold146_21	TIR,NB	TIR,NB	TN
0800|SI_scaffold146_3	NB,NB	NB	N
0800|SI_scaffold146_4	TIR,NB,LRR	TIR,NB,LRR	TNL
0800|SI_scaffold1464_44	TIR,NB,TIR,NB,LRR	TIR,NB,LRR	TNL
0800|SI_scaffold1491_265	TIR,NB	TIR,NB	TN
0800|SI_scaffold1514_11	NB,LRR	NB,LRR	NL
0800|SI_scaffold1514_12	TIR	TIR	T
0800|SI_scaffold1551_13	Coil,NB	Coil,NB	CN
0800|SI_scaffold1551_14	TIR,NB,LRR,TIR	TIR,NB,LRR	TNL
0800|SI_scaffold1551_15	TIR	TIR	T
0800|SI_scaffold1551_17	TIR,NB,LRR,TIR,TIR,NB,LRR,TIR,TIR,NB	TIR,NB,LRR	TNL
0800|SI_scaffold1551_18	TIR,NB,LRR,TIR	TIR,NB,LRR	TNL
0800|SI_scaffold1576_1	TIR	TIR	T
0800|SI_scaffold158_1	TIR,NB,LRR	TIR,NB,LRR	TNL
0800|SI_scaffold1586_21	TIR,NB	TIR,NB	TN
0800|SI_scaffold1586_22	TIR,NB	TIR,NB	TN
0800|SI_scaffold162_11	Coil,NB	Coil,NB	CN
0800|SI_scaffold162_8	NB,NB	NB	N
0800|SI_scaffold1632_46	NB,LRR	NB,LRR	NL
0800|SI_scaffold1632_47	Coil,NB,LRR	Coil,NB,LRR	CNL
0800|SI_scaffold1632_48	Coil,NB,LRR	Coil,NB,LRR	CNL
0800|SI_scaffold1632_49	Coil,NB,NB,LRR	Coil,NB,LRR	CNL
0800|SI_scaffold1635_2	TIR,NB,LRR	TIR,NB,LRR	TNL
0800|SI_scaffold1724_41	TIR,NB,LRR	TIR,NB,LRR	TNL
0800|SI_scaffold1724_45	PF01535,PF01535,PF01535,PF01535,PF14432,TIR,NB,LRR,TIR,NB,LRR,TIR,NB,LRR	PF01535,PF14432,TIR,NB,LRR	TNLX
0800|SI_scaffold1724_46	TIR,LRR	TIR,LRR	TL
0800|SI_scaffold1727_44	NB	NB	N
0800|SI_scaffold1765_5	NB,NB	NB	N
0800|SI_scaffold1781_10	PF00588,NB	PF00588,NB	NX
0800|SI_scaffold1805_11	TIR,LRR	TIR,LRR	TL
0800|SI_scaffold181_2	NB	NB	N
0800|SI_scaffold1847_1	TIR	TIR	T
0800|SI_scaffold1847_3	TIR,NB,LRR	TIR,NB,LRR	TNL
0800|SI_scaffold1882_1	TIR	TIR	T
0800|SI_scaffold1909_2	TIR	TIR	T
0800|SI_scaffold1911_14	RPW8	RPW8	R
0800|SI_scaffold1911_16	RPW8	RPW8	R
0800|SI_scaffold1911_19	RPW8	RPW8	R
0800|SI_scaffold1911_20	RPW8	RPW8	R
0800|SI_scaffold1934_78	TIR	TIR	T
0800|SI_scaffold1935_7	Coil,NB,LRR	Coil,NB,LRR	CNL
0800|SI_scaffold1935_8	Coil,NB,NB,LRR	Coil,NB,LRR	CNL
0800|SI_scaffold194_14	TIR,NB	TIR,NB	TN
0800|SI_scaffold194_15	TIR,NB,LRR,PF13976,PF00665	TIR,NB,LRR,PF13976,PF00665	TNLX
0800|SI_scaffold197_30	TIR	TIR	T
0800|SI_scaffold197_31	PF14244,PF13976,PF00665,PF07727,PF07727,TIR,NB,LRR	PF14244,PF13976,PF00665,PF07727,TIR,NB,LRR	TNLX
0800|SI_scaffold2049_170	TIR,NB	TIR,NB	TN
0800|SI_scaffold2054_31	NB	NB	N
0800|SI_scaffold2074_2	NB	NB	N
0800|SI_scaffold2091_3	TIR,NB,LRR	TIR,NB,LRR	TNL
0800|SI_scaffold2091_4	TIR,NB	TIR,NB	TN
0800|SI_scaffold2116_16	TIR,NB,LRR	TIR,NB,LRR	TNL
0800|SI_scaffold2135_16	PF14363,PF00004,Coil,NB	PF14363,PF00004,Coil,NB	CNX
0800|SI_scaffold2159_199	Coil,NB,LRR	Coil,NB,LRR	CNL
0800|SI_scaffold216_7	NB,NB	NB	N
0800|SI_scaffold2201_10	TIR	TIR	T
0800|SI_scaffold2201_9	NB	NB	N
0800|SI_scaffold221_13	NB	NB	N
0800|SI_scaffold227_5	Coil,NB,LRR	Coil,NB,LRR	CNL
0800|SI_scaffold2289_1	TIR,NB	TIR,NB	TN
0800|SI_scaffold2301_5	Coil,NB,NB,Coil	Coil,NB	CN
0800|SI_scaffold2334_3	Coil,Coil,NB,LRR	Coil,NB,LRR	CNL
0800|SI_scaffold2334_4	Coil,NB	Coil,NB	CN
0800|SI_scaffold2366_9	TIR	TIR	T
0800|SI_scaffold238_3	NB,NB	NB	N
0800|SI_scaffold2412_27	TIR,NB	TIR,NB	TN
0800|SI_scaffold242_127	TIR,NB,LRR	TIR,NB,LRR	TNL
0800|SI_scaffold242_128	TIR,NB	TIR,NB	TN
0800|SI_scaffold242_130	TIR,NB	TIR,NB	TN
0800|SI_scaffold242_131	TIR,NB	TIR,NB	TN
0800|SI_scaffold242_132	TIR,NB	TIR,NB	TN
0800|SI_scaffold242_133	TIR,NB	TIR,NB	TN
0800|SI_scaffold242_134	TIR,NB,PF05879	TIR,NB,PF05879	TNX
0800|SI_scaffold2426_217	RPW8,NB,LRR	RPW8,NB,LRR	RNL
0800|SI_scaffold2426_218	RPW8,NB	RPW8,NB	RN
0800|SI_scaffold243_14	TIR,NB,LRR	TIR,NB,LRR	TNL
0800|SI_scaffold2450_30	TIR,NB,LRR,LRR	TIR,NB,LRR	TNL
0800|SI_scaffold2450_31	PF07887,NB,LRR	PF07887,NB,LRR	NLX
0800|SI_scaffold2450_34	TIR	TIR	T
0800|SI_scaffold2450_36	NB	NB	N
0800|SI_scaffold2450_37	PF00249,PF07887,NB,LRR,PF07887	PF00249,PF07887,NB,LRR	NLX
0800|SI_scaffold2450_38	PF05678,NB	PF05678,NB	NX
0800|SI_scaffold249_14	RPW8,NB	RPW8,NB	RN
0800|SI_scaffold249_153	Coil,NB,LRR,Coil,NB,LRR	Coil,NB,LRR	CNL
0800|SI_scaffold249_154	Coil,NB,LRR	Coil,NB,LRR	CNL
0800|SI_scaffold249_155	Coil,NB,LRR	Coil,NB,LRR	CNL
0800|SI_scaffold249_162	NB,LRR	NB,LRR	NL
0800|SI_scaffold2583_6	TIR	TIR	T
0800|SI_scaffold2605_16	TIR	TIR	T
0800|SI_scaffold2605_17	TIR	TIR	T
0800|SI_scaffold2605_19	TIR	TIR	T
0800|SI_scaffold2605_20	TIR	TIR	T
0800|SI_scaffold2605_23	TIR,Coil	TIR,Coil	T
0800|SI_scaffold2605_24	NB,LRR	NB,LRR	NL
0800|SI_scaffold2605_25	TIR	TIR	T
0800|SI_scaffold2605_26	TIR,NB,LRR	TIR,NB,LRR	TNL
0800|SI_scaffold2605_27	NB,LRR	NB,LRR	NL
0800|SI_scaffold2605_28	TIR	TIR	T
0800|SI_scaffold2605_33	TIR,NB,LRR	TIR,NB,LRR	TNL
0800|SI_scaffold2651_4	Coil,NB,LRR	Coil,NB,LRR	CNL
0800|SI_scaffold2722_2	TIR,TIR,TIR,TIR	TIR	T
0800|SI_scaffold2751_10	TIR,NB	TIR,NB	TN
0800|SI_scaffold276_4	NB,LRR	NB,LRR	NL
0800|SI_scaffold2791_5	TIR,NB,LRR	TIR,NB,LRR	TNL
0800|SI_scaffold2804_1	TIR,NB,LRR,LRR	TIR,NB,LRR	TNL
0800|SI_scaffold2804_10	NB,LRR	NB,LRR	NL
0800|SI_scaffold2804_9	TIR	TIR	T
0800|SI_scaffold2805_14	Coil,NB	Coil,NB	CN
0800|SI_scaffold2805_15	NB,LRR	NB,LRR	NL
0800|SI_scaffold2846_23	TIR,NB,LRR	TIR,NB,LRR	TNL
0800|SI_scaffold2880_4	TIR	TIR	T
0800|SI_scaffold2991_2	TIR	TIR	T
0800|SI_scaffold3024_1	TIR	TIR	T
0800|SI_scaffold3027_5	TIR	TIR	T
0800|SI_scaffold3027_6	TIR	TIR	T
0800|SI_scaffold3027_7	TIR	TIR	T
0800|SI_scaffold30_49	TIR,NB,LRR	TIR,NB,LRR	TNL
0800|SI_scaffold30_61	NB,LRR	NB,LRR	NL
0800|SI_scaffold30_62	Coil,NB,LRR	Coil,NB,LRR	CNL
0800|SI_scaffold325_12	TIR,NB,LRR	TIR,NB,LRR	TNL
0800|SI_scaffold325_13	TIR,NB,LRR	TIR,NB,LRR	TNL
0800|SI_scaffold325_14	TIR,NB,LRR,TIR,NB,LRR	TIR,NB,LRR	TNL
0800|SI_scaffold325_15	TIR,NB,TIR,NB,LRR	TIR,NB,LRR	TNL
0800|SI_scaffold325_17	TIR,NB,LRR	TIR,NB,LRR	TNL
0800|SI_scaffold325_20	TIR	TIR	T
0800|SI_scaffold325_22	TIR,NB,LRR,TIR,PF00078	TIR,NB,LRR,PF00078	TNLX
0800|SI_scaffold330_22	Coil,NB,LRR	Coil,NB,LRR	CNL
0800|SI_scaffold335_10	PF00743,PF00743,PF00743,Coil,NB,LRR,PF00743	PF00743,Coil,NB,LRR	CNLX
0800|SI_scaffold335_4	Coil,NB,LRR	Coil,NB,LRR	CNL
0800|SI_scaffold335_6	Coil,NB,LRR	Coil,NB,LRR	CNL
0800|SI_scaffold335_7	Coil,NB,LRR	Coil,NB,LRR	CNL
0800|SI_scaffold335_9	Coil,NB,LRR	Coil,NB,LRR	CNL
0800|SI_scaffold340_2	TIR	TIR	T
0800|SI_scaffold340_4	NB	NB	N
0800|SI_scaffold378_15	TIR,NB,LRR	TIR,NB,LRR	TNL
0800|SI_scaffold380_4	TIR,NB,LRR	TIR,NB,LRR	TNL
0800|SI_scaffold388_25	TIR,NB	TIR,NB	TN
0800|SI_scaffold399_1	Coil,NB,LRR	Coil,NB,LRR	CNL
0800|SI_scaffold436_1	TIR,LRR	TIR,LRR	TL
0800|SI_scaffold461_17	Coil,NB,NB	Coil,NB	CN
0800|SI_scaffold467_2	TIR,NB,LRR	TIR,NB,LRR	TNL
0800|SI_scaffold469_22	NB	NB	N
0800|SI_scaffold474_32	TIR,TIR,TIR	TIR	T
0800|SI_scaffold474_34	TIR,TIR	TIR	T
0800|SI_scaffold474_35	TIR,TIR,NB,LRR	TIR,NB,LRR	TNL
0800|SI_scaffold474_36	TIR,Coil	TIR,Coil	T
0800|SI_scaffold474_37	TIR	TIR	T
0800|SI_scaffold474_39	TIR	TIR	T
0800|SI_scaffold474_40	TIR	TIR	T
0800|SI_scaffold510_26	PF00298,TIR,NB	PF00298,TIR,NB	TNX
0800|SI_scaffold553_4	NB	NB	N
0800|SI_scaffold57_18	TIR	TIR	T
0800|SI_scaffold579_10	TIR,TIR	TIR	T
0800|SI_scaffold592_1	NB,PF14223,PF00665	NB,PF14223,PF00665	NX
0800|SI_scaffold621_2	Coil,NB	Coil,NB	CN
0800|SI_scaffold627_15	TIR,NB,LRR,LRR,LRR	TIR,NB,LRR	TNL
0800|SI_scaffold627_18	TIR,NB,LRR,LRR,LRR,LRR,LRR,PF13976,PF13976,PF00665	TIR,NB,LRR,PF13976,PF00665	TNLX
0800|SI_scaffold637_19	NB	NB	N
0800|SI_scaffold646_29	TIR	TIR	T
0800|SI_scaffold646_30	TIR	TIR	T
0800|SI_scaffold646_45	TIR	TIR	T
0800|SI_scaffold646_46	NB,LRR	NB,LRR	NL
0800|SI_scaffold646_7	TIR,LRR	TIR,LRR	TL
0800|SI_scaffold650_101	NB	NB	N
0800|SI_scaffold668_6	NB	NB	N
0800|SI_scaffold668_8	NB	NB	N
0800|SI_scaffold669_157	RPW8,NB	RPW8,NB	RN
0800|SI_scaffold684_55	TIR,PF00134,PF02984	TIR,PF00134,PF02984	TX
0800|SI_scaffold695_1	TIR	TIR	T
0800|SI_scaffold70_2	Coil,NB	Coil,NB	CN
0800|SI_scaffold70_4	NB,LRR,LRR	NB,LRR	NL
0800|SI_scaffold734_1	Coil,NB,LRR	Coil,NB,LRR	CNL
0800|SI_scaffold744_110	NB	NB	N
0800|SI_scaffold759_4	TIR,NB,LRR	TIR,NB,LRR	TNL
0800|SI_scaffold759_9	TIR,NB	TIR,NB	TN
0800|SI_scaffold781_24	Coil,NB	Coil,NB	CN
0800|SI_scaffold842_25	TIR,NB	TIR,NB	TN
0800|SI_scaffold842_29	TIR,NB,LRR,LRR,LRR	TIR,NB,LRR	TNL
0800|SI_scaffold843_13	TIR,NB,LRR	TIR,NB,LRR	TNL
0800|SI_scaffold843_57	TIR,NB,LRR,TIR,PF02854,PF02847	TIR,NB,LRR,PF02854,PF02847	TNLX
0800|SI_scaffold843_76	TIR,NB,LRR	TIR,NB,LRR	TNL
0800|SI_scaffold846_1	Coil,NB,LRR	Coil,NB,LRR	CNL
0800|SI_scaffold862_17	PF07983,TIR,NB,LRR	PF07983,TIR,NB,LRR	TNLX
0800|SI_scaffold877_2	TIR,NB,LRR	TIR,NB,LRR	TNL
0800|SI_scaffold877_4	TIR	TIR	T
0800|SI_scaffold880_25	NB,PF13966	NB,PF13966	NX
0800|SI_scaffold920_2	Coil,NB	Coil,NB	CN
0800|SI_scaffold925_2	TIR,NB	TIR,NB	TN
0800|SI_scaffold930_100	NB	NB	N
0800|SI_scaffold930_101	NB	NB	N
0800|SI_scaffold930_112	NB	NB	N
0800|SI_scaffold930_152	TIR,NB,LRR	TIR,NB,LRR	TNL
0800|SI_scaffold930_153	PF02362,TIR,NB,LRR,PF00010,Coil	PF02362,TIR,NB,LRR,PF00010,Coil	TNLX
0800|SI_scaffold930_155	PF03634,PF03634,PF02362,TIR,NB,LRR,PF08711,Coil,PF07928	PF03634,PF02362,TIR,NB,LRR,PF08711,Coil,PF07928	TNLX
0800|SI_scaffold930_156	NB,LRR	NB,LRR	NL
0800|SI_scaffold930_157	TIR,NB,LRR	TIR,NB,LRR	TNL
0800|SI_scaffold930_160	TIR,NB,LRR	TIR,NB,LRR	TNL
0800|SI_scaffold930_161	TIR	TIR	T
0800|SI_scaffold930_163	Coil,NB,LRR	Coil,NB,LRR	CNL
0800|SI_scaffold936_12	TIR,TIR,NB,LRR,NB,LRR,TIR	TIR,NB,LRR	TNL
0800|SI_scaffold936_4	TIR,NB,LRR	TIR,NB,LRR	TNL
0800|SI_scaffold936_41	NB	NB	N
0800|SI_scaffold936_43	NB	NB	N
0800|SI_scaffold936_46	NB	NB	N
0800|SI_scaffold936_5	TIR,TIR,NB,LRR,NB,LRR,Coil,TIR	TIR,NB,LRR,Coil	TNL
0800|SI_scaffold936_6	TIR,NB,LRR	TIR,NB,LRR	TNL
0800|SI_scaffold991_7	Coil,NB	Coil,NB	CN
0900|Thhalv10000019m	TIR,NB,LRR	TIR,NB,LRR	TNL
0900|Thhalv10000021m	TIR,NB,LRR	TIR,NB,LRR	TNL
0900|Thhalv10000023m	TIR,NB,LRR	TIR,NB,LRR	TNL
0900|Thhalv10000112m	Coil,NB	Coil,NB	CN
0900|Thhalv10000509m	TIR,NB	TIR,NB	TN
0900|Thhalv10000647m	TIR,NB,LRR	TIR,NB,LRR	TNL
0900|Thhalv10000695m	TIR,NB,LRR	TIR,NB,LRR	TNL
0900|Thhalv10000747m	TIR,NB	TIR,NB	TN
0900|Thhalv10000750m	TIR,NB,LRR	TIR,NB,LRR	TNL
0900|Thhalv10000751m	TIR,NB	TIR,NB	TN
0900|Thhalv10000753m	TIR,NB,LRR	TIR,NB,LRR	TNL
0900|Thhalv10000759m	TIR,NB,LRR	TIR,NB,LRR	TNL
0900|Thhalv10000765m	NB	NB	N
0900|Thhalv10000769m	Coil,NB,LRR	Coil,NB,LRR	CNL
0900|Thhalv10000770m	NB,LRR	NB,LRR	NL
0900|Thhalv10000771m	NB,LRR	NB,LRR	NL
0900|Thhalv10000772m	NB,LRR	NB,LRR	NL
0900|Thhalv10000773m	NB,LRR	NB,LRR	NL
0900|Thhalv10000777m	NB,LRR	NB,LRR	NL
0900|Thhalv10000924m	NB	NB	N
0900|Thhalv10000995m	TIR	TIR	T
0900|Thhalv10001104m	TIR	TIR	T
0900|Thhalv10001121m	TIR,PF14299	TIR,PF14299	TX
0900|Thhalv10001122m	TIR	TIR	T
0900|Thhalv10001124m	TIR	TIR	T
0900|Thhalv10001146m	TIR	TIR	T
0900|Thhalv10001152m	TIR,NB,LRR	TIR,NB,LRR	TNL
0900|Thhalv10001159m	TIR	TIR	T
0900|Thhalv10001160m	TIR	TIR	T
0900|Thhalv10001165m	NB	NB	N
0900|Thhalv10001186m	TIR	TIR	T
0900|Thhalv10001191m	TIR,NB	TIR,NB	TN
0900|Thhalv10001215m	TIR,NB,LRR	TIR,NB,LRR	TNL
0900|Thhalv10001229m	TIR,NB,LRR	TIR,NB,LRR	TNL
0900|Thhalv10001234m	NB,LRR	NB,LRR	NL
0900|Thhalv10001238m	TIR,NB,LRR	TIR,NB,LRR	TNL
0900|Thhalv10002051m	TIR	TIR	T
0900|Thhalv10002357m	TIR	TIR	T
0900|Thhalv10002442m	Coil,NB	Coil,NB	CN
0900|Thhalv10002764m	Coil,NB	Coil,NB	CN
0900|Thhalv10002770m	NB	NB	N
0900|Thhalv10002856m	TIR,NB	TIR,NB	TN
0900|Thhalv10002924m	Coil,NB	Coil,NB	CN
0900|Thhalv10002951m	NB,NB	NB	N
0900|Thhalv10003136m	TIR,NB,LRR	TIR,NB,LRR	TNL
0900|Thhalv10003383m	TIR	TIR	T
0900|Thhalv10003489m	NB,Coil	NB,Coil	CN
0900|Thhalv10003662m	RPW8,Coil,NB	RPW8,Coil,NB	RCN
0900|Thhalv10004936m	TIR	TIR	T
0900|Thhalv10005443m	RPW8,NB,NB	RPW8,NB	RN
0900|Thhalv10005549m	TIR	TIR	T
0900|Thhalv10005569m	TIR	TIR	T
0900|Thhalv10005701m	TIR	TIR	T
0900|Thhalv10006573m	TIR,NB,LRR,LRR	TIR,NB,LRR	TNL
0900|Thhalv10006759m	Coil,NB,LRR	Coil,NB,LRR	CNL
0900|Thhalv10006784m	Coil,NB,LRR	Coil,NB,LRR	CNL
0900|Thhalv10009635m	TIR,NB,LRR	TIR,NB,LRR	TNL
0900|Thhalv10010075m	TIR,NB	TIR,NB	TN
0900|Thhalv10010076m	TIR,NB,LRR	TIR,NB,LRR	TNL
0900|Thhalv10010117m	Coil,NB	Coil,NB	CN
0900|Thhalv10010714m	RPW8	RPW8	R
0900|Thhalv10011185m	NB	NB	N
0900|Thhalv10011222m	NB,LRR	NB,LRR	NL
0900|Thhalv10011574m	NB	NB	N
0900|Thhalv10011769m	TIR	TIR	T
0900|Thhalv10011939m	NB	NB	N
0900|Thhalv10012230m	NB	NB	N
0900|Thhalv10012278m	TIR	TIR	T
0900|Thhalv10012455m	TIR,NB	TIR,NB	TN
0900|Thhalv10012477m	TIR,NB,LRR	TIR,NB,LRR	TNL
0900|Thhalv10012485m	NB	NB	N
0900|Thhalv10012486m	TIR,NB,LRR	TIR,NB,LRR	TNL
0900|Thhalv10012489m	TIR,NB,LRR	TIR,NB,LRR	TNL
0900|Thhalv10012555m	TIR,NB,LRR	TIR,NB,LRR	TNL
0900|Thhalv10012581m	NB	NB	N
0900|Thhalv10012605m	Coil,NB	Coil,NB	CN
0900|Thhalv10012720m	RPW8,NB,NB	RPW8,NB	RN
0900|Thhalv10015416m	TIR,NB,NB,LRR,LRR,LRR	TIR,NB,LRR	TNL
0900|Thhalv10015487m	NB	NB	N
0900|Thhalv10015989m	TIR	TIR	T
0900|Thhalv10017979m	Coil,NB,LRR	Coil,NB,LRR	CNL
0900|Thhalv10018052m	TIR,NB,LRR	TIR,NB,LRR	TNL
0900|Thhalv10018571m	TIR,NB	TIR,NB	TN
0900|Thhalv10018617m	TIR	TIR	T
0900|Thhalv10018718m	TIR,PF13499,PF13499	TIR,PF13499	TX
0900|Thhalv10019465m	TIR,NB,LRR,LRR	TIR,NB,LRR	TNL
0900|Thhalv10019468m	TIR,NB,LRR	TIR,NB,LRR	TNL
0900|Thhalv10019540m	TIR,NB,LRR	TIR,NB,LRR	TNL
0900|Thhalv10019585m	TIR,NB,LRR	TIR,NB,LRR	TNL
0900|Thhalv10019682m	NB,LRR	NB,LRR	NL
0900|Thhalv10020008m	NB	NB	N
0900|Thhalv10020099m	RPW8,NB	RPW8,NB	RN
0900|Thhalv10022114m	NB	NB	N
0900|Thhalv10022404m	TIR,NB	TIR,NB	TN
0900|Thhalv10022545m	TIR,NB,LRR,LRR,LRR	TIR,NB,LRR	TNL
0900|Thhalv10022909m	TIR	TIR	T
0900|Thhalv10023218m	TIR,NB	TIR,NB	TN
0900|Thhalv10023230m	TIR,NB,LRR	TIR,NB,LRR	TNL
0900|Thhalv10023232m	TIR,NB,LRR	TIR,NB,LRR	TNL
0900|Thhalv10023235m	NB	NB	N
0900|Thhalv10023237m	NB	NB	N
0900|Thhalv10023246m	Coil,NB,LRR	Coil,NB,LRR	CNL
0900|Thhalv10023248m	Coil,NB,LRR	Coil,NB,LRR	CNL
0900|Thhalv10023255m	Coil,NB,LRR	Coil,NB,LRR	CNL
0900|Thhalv10023256m	Coil,NB,LRR	Coil,NB,LRR	CNL
0900|Thhalv10023257m	Coil,NB,LRR	Coil,NB,LRR	CNL
0900|Thhalv10023258m	Coil,NB,LRR	Coil,NB,LRR	CNL
0900|Thhalv10023259m	NB	NB	N
0900|Thhalv10023260m	NB,LRR	NB,LRR	NL
0900|Thhalv10023263m	Coil,NB,LRR	Coil,NB,LRR	CNL
0900|Thhalv10023266m	Coil,NB,LRR	Coil,NB,LRR	CNL
0900|Thhalv10023286m	Coil,NB,LRR	Coil,NB,LRR	CNL
0900|Thhalv10023289m	Coil,NB	Coil,NB	CN
0900|Thhalv10023301m	Coil,NB	Coil,NB	CN
0900|Thhalv10023401m	TIR,NB	TIR,NB	TN
0900|Thhalv10023827m	TIR,LRR	TIR,LRR	TL
0900|Thhalv10023861m	NB	NB	N
0900|Thhalv10023884m	TIR,NB	TIR,NB	TN
0900|Thhalv10023894m	TIR,LRR	TIR,LRR	TL
0900|Thhalv10023945m	NB,NB	NB	N
0900|Thhalv10023951m	TIR,NB,LRR	TIR,NB,LRR	TNL
0900|Thhalv10023985m	TIR	TIR	T
0900|Thhalv10024056m	TIR	TIR	T
0900|Thhalv10024072m	NB	NB	N
0900|Thhalv10024080m	TIR	TIR	T
0900|Thhalv10024085m	NB	NB	N
0900|Thhalv10024109m	TIR	TIR	T
0900|Thhalv10024140m	Coil,NB	Coil,NB	CN
0900|Thhalv10024211m	TIR,NB,LRR,LRR,LRR,LRR,LRR	TIR,NB,LRR	TNL
0900|Thhalv10024234m	TIR,NB,LRR,LRR,LRR,LRR,LRR	TIR,NB,LRR	TNL
0900|Thhalv10024259m	NB	NB	N
0900|Thhalv10024295m	TIR,NB	TIR,NB	TN
0900|Thhalv10024315m	NB,LRR	NB,LRR	NL
0900|Thhalv10024348m	TIR,NB	TIR,NB	TN
0900|Thhalv10024353m	Coil,NB,LRR	Coil,NB,LRR	CNL
0900|Thhalv10024421m	RPW8,NB	RPW8,NB	RN
0900|Thhalv10024441m	TIR,NB,LRR	TIR,NB,LRR	TNL
0900|Thhalv10024445m	NB,LRR	NB,LRR	NL
0900|Thhalv10025864m	NB	NB	N
0900|Thhalv10026484m	TIR	TIR	T
0900|Thhalv10026755m	TIR	TIR	T
0900|Thhalv10026756m	NB,LRR	NB,LRR	NL
0900|Thhalv10026940m	TIR,NB	TIR,NB	TN
0900|Thhalv10026964m	TIR,NB	TIR,NB	TN
0900|Thhalv10027276m	PF04852,TIR,NB,LRR	PF04852,TIR,NB,LRR	TNLX
0900|Thhalv10027301m	NB	NB	N
0900|Thhalv10027371m	TIR,TIR	TIR	T
0900|Thhalv10027412m	TIR,NB,LRR	TIR,NB,LRR	TNL
0900|Thhalv10027462m	TIR	TIR	T
0900|Thhalv10027631m	TIR,NB,LRR	TIR,NB,LRR	TNL
0900|Thhalv10027634m	TIR,NB,LRR	TIR,NB,LRR	TNL
0900|Thhalv10027706m	TIR,NB,LRR	TIR,NB,LRR	TNL
0900|Thhalv10027748m	TIR,PF13499,PF13499,PF13499	TIR,PF13499	TX
0900|Thhalv10027751m	TIR,PF13499,PF13499,PF13499	TIR,PF13499	TX
0900|Thhalv10027752m	TIR,PF13499,PF13499,PF13499	TIR,PF13499	TX
0900|Thhalv10027754m	TIR,PF13499,PF13499,PF13499	TIR,PF13499	TX
0900|Thhalv10027793m	TIR,PF13499,PF13499	TIR,PF13499	TX
0900|Thhalv10027802m	TIR,PF13499,PF13499	TIR,PF13499	TX
0900|Thhalv10027844m	TIR,PF13499,PF13499	TIR,PF13499	TX
0900|Thhalv10027862m	TIR,PF13499,PF13499	TIR,PF13499	TX
0900|Thhalv10028060m	Coil,NB,LRR	Coil,NB,LRR	CNL
0900|Thhalv10028092m	TIR,NB,LRR	TIR,NB,LRR	TNL
0900|Thhalv10028114m	Coil,NB,LRR	Coil,NB,LRR	CNL
0900|Thhalv10028273m	TIR	TIR	T
0900|Thhalv10028291m	TIR	TIR	T
0900|Thhalv10028295m	TIR	TIR	T
0900|Thhalv10028296m	NB,LRR	NB,LRR	NL
0900|Thhalv10028316m	NB,LRR	NB,LRR	NL
0900|Thhalv10028373m	NB	NB	N
0900|Thhalv10028393m	PF07887,PF05678,NB,LRR	PF07887,PF05678,NB,LRR	NLX
0900|Thhalv10028428m	TIR,NB,LRR	TIR,NB,LRR	TNL
0900|Thhalv10028756m	NB	NB	N
0900|Thhalv10029401m	TIR,NB	TIR,NB	TN
0900|Thhalv10029472m	TIR	TIR	T
1001|Tsa1g10900	Coil,NB,LRR	Coil,NB,LRR	CNL
1001|Tsa1g10910	Coil,NB,LRR	Coil,NB,LRR	CNL
1001|Tsa1g21760	TIR,NB,LRR,LRR	TIR,NB,LRR	TNL
1001|Tsa1g29030	TIR,NB,LRR	TIR,NB,LRR	TNL
1001|Tsa1g34110	PF03372,PF13966,TIR	PF03372,PF13966,TIR	TX
1001|Tsa1g34130	NB	NB	N
1001|Tsa1g41700	NB	NB	N
1001|Tsa2g00960	TIR,TIR	TIR	T
1001|Tsa2g00990	TIR	TIR	T
1001|Tsa2g01000	TIR,NB	TIR,NB	TN
1001|Tsa2g01130	TIR,NB,LRR	TIR,NB,LRR	TNL
1001|Tsa2g02380	Coil,NB,LRR	Coil,NB,LRR	CNL
1001|Tsa2g02460	Coil,NB,LRR	Coil,NB,LRR	CNL
1001|Tsa2g02480	Coil,NB,LRR	Coil,NB,LRR	CNL
1001|Tsa2g02500	Coil,NB,LRR	Coil,NB,LRR	CNL
1001|Tsa2g04280	Coil,NB,NB	Coil,NB	CN
1001|Tsa2g04310	Coil,NB,LRR	Coil,NB,LRR	CNL
1001|Tsa2g04320	Coil,NB	Coil,NB	CN
1001|Tsa2g04520	TIR	TIR	T
1001|Tsa2g05000	TIR,NB	TIR,NB	TN
1001|Tsa2g05010	TIR,NB,LRR	TIR,NB,LRR	TNL
1001|Tsa2g05120	Coil,NB,LRR	Coil,NB,LRR	CNL
1001|Tsa2g06360	TIR,NB	TIR,NB	TN
1001|Tsa2g06500	TIR,LRR,PF08268	TIR,LRR,PF08268	TLX
1001|Tsa2g06710	NB	NB	N
1001|Tsa2g06730	NB	NB	N
1001|Tsa2g06790	Coil,NB	Coil,NB	CN
1001|Tsa2g07110	NB,NB	NB	N
1001|Tsa2g07120	NB	NB	N
1001|Tsa2g07200	NB	NB	N
1001|Tsa2g07440	Coil,NB	Coil,NB	CN
1001|Tsa2g07450	NB	NB	N
1001|Tsa2g07460	NB	NB	N
1001|Tsa2g08260	TIR	TIR	T
1001|Tsa2g08560	TIR	TIR	T
1001|Tsa2g09530	TIR	TIR	T
1001|Tsa2g10360	TIR,PF14299	TIR,PF14299	TX
1001|Tsa2g12860	PF06026,TIR,NB,LRR	PF06026,TIR,NB,LRR	TNLX
1001|Tsa2g13510	TIR	TIR	T
1001|Tsa2g13520	TIR,Coil	TIR,Coil	T
1001|Tsa2g13540	TIR	TIR	T
1001|Tsa2g13560	TIR,TIR	TIR	T
1001|Tsa2g13580	PF14111,PF14392,PF13456,TIR	PF14111,PF14392,PF13456,TIR	TX
1001|Tsa2g13770	TIR,PF14299	TIR,PF14299	TX
1001|Tsa2g13830	TIR,PF00646,PF08268	TIR,PF00646,PF08268	TX
1001|Tsa2g13840	NB,LRR	NB,LRR	NL
1001|Tsa2g13850	TIR	TIR	T
1001|Tsa2g13860	TIR,NB,LRR	TIR,NB,LRR	TNL
1001|Tsa2g13870	NB	NB	N
1001|Tsa2g13880	TIR	TIR	T
1001|Tsa2g13890	TIR,NB	TIR,NB	TN
1001|Tsa2g13900	TIR,NB	TIR,NB	TN
1001|Tsa2g13910	TIR,NB	TIR,NB	TN
1001|Tsa2g13920	TIR,NB,LRR	TIR,NB,LRR	TNL
1001|Tsa2g13930	NB,LRR	NB,LRR	NL
1001|Tsa2g13940	TIR,NB	TIR,NB	TN
1001|Tsa2g14050	TIR,NB,LRR	TIR,NB,LRR	TNL
1001|Tsa2g14070	TIR,NB	TIR,NB	TN
1001|Tsa2g14240	NB	NB	N
1001|Tsa2g15400	TIR,NB,LRR	TIR,NB,LRR	TNL
1001|Tsa2g15430	NB,LRR,Coil	NB,LRR,Coil	CNL
1001|Tsa2g15440	TIR,NB,LRR	TIR,NB,LRR	TNL
1001|Tsa2g16280	NB,LRR	NB,LRR	NL
1001|Tsa2g16310	Coil,NB,LRR	Coil,NB,LRR	CNL
1001|Tsa2g18720	TIR	TIR	T
1001|Tsa2g18780	TIR	TIR	T
1001|Tsa2g18790	TIR	TIR	T
1001|Tsa2g35280	RPW8,Coil,NB	RPW8,Coil,NB	RCN
1001|Tsa2g35290	RPW8,NB,NB	RPW8,NB	RN
1001|Tsa3g03090	TIR,NB,LRR	TIR,NB,LRR	TNL
1001|Tsa3g06030	NB	NB	N
1001|Tsa3g14120	NB	NB	N
1001|Tsa3g23060	RPW8,NB	RPW8,NB	RN
1001|Tsa3g23080	RPW8	RPW8	R
1001|Tsa3g25920	Coil,NB	Coil,NB	CN
1001|Tsa3g26630	TIR,NB	TIR,NB	TN
1001|Tsa3g30180	TIR,NB,LRR,LRR	TIR,NB,LRR	TNL
1001|Tsa3g35520	TIR	TIR	T
1001|Tsa4g03250	TIR,NB,LRR	TIR,NB,LRR	TNL
1001|Tsa4g04730	TIR,NB,LRR	TIR,NB,LRR	TNL
1001|Tsa4g04760	TIR,NB,LRR	TIR,NB,LRR	TNL
1001|Tsa4g04770	TIR	TIR	T
1001|Tsa4g06510	Coil,NB	Coil,NB	CN
1001|Tsa4g06570	TIR,NB,LRR	TIR,NB,LRR	TNL
1001|Tsa4g06580	TIR	TIR	T
1001|Tsa4g10270	TIR,NB,NB,LRR,LRR,LRR	TIR,NB,LRR	TNL
1001|Tsa4g11170	Coil,NB,LRR	Coil,NB,LRR	CNL
1001|Tsa5g11410	TIR,NB,LRR	TIR,NB,LRR	TNL
1001|Tsa5g11420	TIR,NB	TIR,NB	TN
1001|Tsa5g11980	Coil,NB	Coil,NB	CN
1001|Tsa5g16680	NB,NB	NB	N
1001|Tsa5g17930	NB	NB	N
1001|Tsa5g18730	Coil,NB,LRR	Coil,NB,LRR	CNL
1001|Tsa5g21380	NB,LRR	NB,LRR	NL
1001|Tsa5g22020	NB,LRR	NB,LRR	NL
1001|Tsa5g22920	TIR	TIR	T
1001|Tsa5g22930	TIR	TIR	T
1001|Tsa5g24330	TIR,NB,LRR	TIR,NB,LRR	TNL
1001|Tsa5g24950	TIR,NB,LRR	TIR,NB,LRR	TNL
1001|Tsa5g30450	TIR,NB	TIR,NB	TN
1001|Tsa5g30460	TIR	TIR	T
1001|Tsa6g05030	TIR,NB	TIR,NB	TN
1001|Tsa6g05820	PF07887,PF05678,NB,LRR	PF07887,PF05678,NB,LRR	NLX
1001|Tsa6g05830	NB	NB	N
1001|Tsa6g09380	NB	NB	N
1001|Tsa6g09460	NB,LRR	NB,LRR	NL
1001|Tsa6g14580	NB,PF14111	NB,PF14111	NX
1001|Tsa6g20130	NB	NB	N
1001|Tsa6g25120	Coil,NB	Coil,NB	CN
1001|Tsa6g28680	TIR,NB,LRR	TIR,NB,LRR	TNL
1001|Tsa6g29100	NB	NB	N
1001|Tsa6g29110	TIR,NB,LRR	TIR,NB,LRR	TNL
1001|Tsa6g29280	TIR,NB	TIR,NB	TN
1001|Tsa6g35280	TIR,NB,LRR	TIR,NB,LRR	TNL
1001|Tsa6g41500	RPW8,NB,NB	RPW8,NB	RN
1001|Tsa7g00320	TIR,NB,LRR	TIR,NB,LRR	TNL
1001|Tsa7g00540	TIR,NB,LRR	TIR,NB,LRR	TNL
1001|Tsa7g00580	TIR,NB,LRR	TIR,NB,LRR	TNL
1001|Tsa7g01010	TIR,NB,LRR	TIR,NB,LRR	TNL
1001|Tsa7g02060	TIR	TIR	T
1001|Tsa7g02070	TIR	TIR	T
1001|Tsa7g04400	TIR,NB,LRR	TIR,NB,LRR	TNL
1001|Tsa7g06410	Coil,NB,LRR	Coil,NB,LRR	CNL
1001|Tsa7g06620	Coil,NB,LRR	Coil,NB,LRR	CNL
1001|Tsa7g12820	NB,NB	NB	N
1001|Tsa7g12850	TIR,NB	TIR,NB	TN
1001|Tsa7g12860	TIR,NB	TIR,NB	TN
1001|Tsa7g13980	NB,LRR	NB,LRR	NL
1001|Tsa7g14210	TIR,LRR	TIR,LRR	TL
1001|Tsa7g15250	TIR	TIR	T
1001|Tsa7g17980	NB	NB	N
1001|Tsa7g17990	NB	NB	N
1001|Tsa7g18410	PF04852,TIR,PF00076,PF00076,NB,LRR,TIR,NB,LRR	PF04852,TIR,PF00076,NB,LRR	TNLX
1001|Tsa7g18440	NB,LRR,PF14299,Coil	NB,LRR,PF14299,Coil	CNLX
1001|Tsa7g18450	TIR	TIR	T
1001|Tsa7g18460	NB,LRR	NB,LRR	NL
1001|Tsa7g18760	TIR	TIR	T
1001|Tsa7g20390	NB	NB	N
1001|Tsa7g20750	TIR,NB,LRR	TIR,NB,LRR	TNL
1001|Tsa7g20760	TIR,NB,LRR,LRR,LRR,LRR	TIR,NB,LRR	TNL
1001|Tsa7g20780	TIR,NB,LRR	TIR,NB,LRR	TNL
1001|Tsa7g22180	TIR,TIR	TIR	T
1001|Tsa7g22190	TIR	TIR	T
1001|Tsa7g24910	Coil,NB,LRR	Coil,NB,LRR	CNL
1001|Tsa7g26010	NB,LRR	NB,LRR	NL
1001|Tsa7g32450	RPW8,NB	RPW8,NB	RN
1001|Tsa-un0051-002	TIR,NB,LRR	TIR,NB,LRR	TNL
1001|Tsa-un0088-005	NB,LRR	NB,LRR	NL
1001|Tsa-un0089-005	NB,LRR	NB,LRR	NL
1001|Tsa-un0743-004	NB	NB	N
1001|Tsa-un1093-002	NB,LRR	NB,LRR	NL
1001|Tsa-un1178-001	NB	NB	N
1001|Tsa-un1533-001	NB	NB	N
1001|Tsa-un1904-001	TIR	TIR	T
1101|RSG00360.t1	Coil,NB	Coil,NB	CN
1101|RSG00566.t1	RPW8,NB	RPW8,NB	RN
1101|RSG00567.t1	RPW8,NB	RPW8,NB	RN
1101|RSG00735.t1	TIR,NB,LRR	TIR,NB,LRR	TNL
1101|RSG01388.t1	TIR	TIR	T
1101|RSG01389.t1	TIR,TIR,PF05938	TIR,PF05938	TX
1101|RSG02001.t1	TIR,PF14299	TIR,PF14299	TX
1101|RSG02520.t1	TIR	TIR	T
1101|RSG02522.t1	TIR,NB,LRR	TIR,NB,LRR	TNL
1101|RSG02528.t1	PF02362,TIR,NB,LRR,PF08711	PF02362,TIR,NB,LRR,PF08711	TNLX
1101|RSG02529.t1	TIR,NB,LRR	TIR,NB,LRR	TNL
1101|RSG02940.t1	Coil,NB	Coil,NB	CN
1101|RSG03204.t1	TIR,NB,LRR,PF02731	TIR,NB,LRR,PF02731	TNLX
1101|RSG03205.t1	TIR,NB,LRR	TIR,NB,LRR	TNL
1101|RSG04123.t1	TIR,NB,LRR	TIR,NB,LRR	TNL
1101|RSG04124.t1	TIR,NB,LRR,TIR	TIR,NB,LRR	TNL
1101|RSG04314.t1	Coil,NB,LRR	Coil,NB,LRR	CNL
1101|RSG04453.t1	TIR,NB,LRR	TIR,NB,LRR	TNL
1101|RSG04455.t1	TIR,NB,LRR	TIR,NB,LRR	TNL
1101|RSG04731.t1	TIR,NB,LRR,LRR,TIR,NB,LRR	TIR,NB,LRR	TNL
1101|RSG04846.t1	NB	NB	N
1101|RSG05184.t1	TIR,NB,LRR	TIR,NB,LRR	TNL
1101|RSG05185.t1	TIR,NB	TIR,NB	TN
1101|RSG05755.t1	TIR	TIR	T
1101|RSG05775.t1	Coil,NB,LRR	Coil,NB,LRR	CNL
1101|RSG05993.t1	RPW8	RPW8	R
1101|RSG06167.t1	NB,LRR	NB,LRR	NL
1101|RSG06439.t1	TIR,NB	TIR,NB	TN
1101|RSG06440.t1	TIR,NB	TIR,NB	TN
1101|RSG06494.t1	Coil,NB,NB,LRR	Coil,NB,LRR	CNL
1101|RSG07957.t1	TIR	TIR	T
1101|RSG08319.t1	TIR,NB,PF00201	TIR,NB,PF00201	TNX
1101|RSG08352.t1	NB,NB	NB	N
1101|RSG08412.t1	RPW8,NB	RPW8,NB	RN
1101|RSG09070.t1	Coil,NB	Coil,NB	CN
1101|RSG09511.t1	Coil,NB,LRR	Coil,NB,LRR	CNL
1101|RSG09513.t1	TIR,PF13499,PF13499	TIR,PF13499	TX
1101|RSG09515.t1	TIR	TIR	T
1101|RSG09858.t1	TIR,NB,LRR,LRR	TIR,NB,LRR	TNL
1101|RSG09971.t1	NB	NB	N
1101|RSG10132.t1	TIR,NB,LRR	TIR,NB,LRR	TNL
1101|RSG10133.t1	TIR,NB	TIR,NB	TN
1101|RSG10134.t1	TIR,NB	TIR,NB	TN
1101|RSG10189.t1	TIR,NB,LRR,PF07727	TIR,NB,LRR,PF07727	TNLX
1101|RSG10191.t1	TIR	TIR	T
1101|RSG10192.t1	NB	NB	N
1101|RSG10194.t1	TIR,NB,LRR	TIR,NB,LRR	TNL
1101|RSG10195.t1	TIR	TIR	T
1101|RSG10197.t1	TIR,NB	TIR,NB	TN
1101|RSG10200.t1	TIR,NB,LRR	TIR,NB,LRR	TNL
1101|RSG10239.t1	TIR,NB,LRR,LRR,PF00171	TIR,NB,LRR,PF00171	TNLX
1101|RSG10242.t1	NB,LRR,TIR,PF12937	NB,LRR,TIR,PF12937	TNLX
1101|RSG10243.t1	TIR,NB,LRR	TIR,NB,LRR	TNL
1101|RSG10244.t1	TIR,NB	TIR,NB	TN
1101|RSG10245.t1	TIR,NB	TIR,NB	TN
1101|RSG10246.t1	PF14223,NB,LRR,LRR,LRR,LRR	PF14223,NB,LRR	NLX
1101|RSG10829.t1	NB	NB	N
1101|RSG10830.t1	NB	NB	N
1101|RSG10952.t1	TIR	TIR	T
1101|RSG11309.t1	NB,Coil	NB,Coil	CN
1101|RSG11966.t1	TIR,NB,LRR	TIR,NB,LRR	TNL
1101|RSG11967.t1	TIR,NB	TIR,NB	TN
1101|RSG11982.t1	TIR,NB,LRR,TIR,TIR,NB	TIR,NB,LRR	TNL
1101|RSG11990.t1	PF00307,Coil,PF00225,Coil,TIR	PF00307,Coil,PF00225,TIR	TX
1101|RSG12861.t1	TIR	TIR	T
1101|RSG13224.t1	Coil,NB,LRR	Coil,NB,LRR	CNL
1101|RSG13242.t1	NB,TIR	NB,TIR	TN
1101|RSG13243.t1	TIR	TIR	T
1101|RSG13264.t1	TIR,Coil,TIR	TIR,Coil	T
1101|RSG13320.t1	TIR,NB,LRR,TIR	TIR,NB,LRR	TNL
1101|RSG13330.t1	TIR,NB,LRR,PF00254	TIR,NB,LRR,PF00254	TNLX
1101|RSG13332.t1	TIR,NB,LRR	TIR,NB,LRR	TNL
1101|RSG13569.t1	NB	NB	N
1101|RSG13949.t1	TIR,NB,LRR	TIR,NB,LRR	TNL
1101|RSG13955.t1	TIR,NB,LRR	TIR,NB,LRR	TNL
1101|RSG14501.t1	TIR,NB,LRR,PF02630,TIR,NB	TIR,NB,LRR,PF02630	TNLX
1101|RSG14568.t1	RPW8,NB	RPW8,NB	RN
1101|RSG14843.t1	Coil,NB,NB,NB,NB	Coil,NB	CN
1101|RSG14845.t1	Coil,NB,LRR	Coil,NB,LRR	CNL
1101|RSG14846.t1	Coil,NB,LRR	Coil,NB,LRR	CNL
1101|RSG14851.t1	Coil,NB,LRR	Coil,NB,LRR	CNL
1101|RSG14958.t1	Coil,NB	Coil,NB	CN
1101|RSG15356.t1	TIR,NB	TIR,NB	TN
1101|RSG15626.t1	TIR,PF13499	TIR,PF13499	TX
1101|RSG15628.t1	TIR,PF13499	TIR,PF13499	TX
1101|RSG15647.t1	Coil,NB,LRR,PF14223,PF13976,PF00665,PF07727	Coil,NB,LRR,PF14223,PF13976,PF00665,PF07727	CNLX
1101|RSG15648.t1	Coil,NB,LRR	Coil,NB,LRR	CNL
1101|RSG15692.t1	NB	NB	N
1101|RSG16922.t1	TIR	TIR	T
1101|RSG17037.t1	TIR,NB,LRR	TIR,NB,LRR	TNL
1101|RSG17510.t1	Coil,NB,LRR	Coil,NB,LRR	CNL
1101|RSG17537.t1	RPW8	RPW8	R
1101|RSG17538.t1	RPW8	RPW8	R
1101|RSG17539.t1	RPW8	RPW8	R
1101|RSG18236.t1	TIR,NB,LRR,LRR	TIR,NB,LRR	TNL
1101|RSG18365.t1	TIR	TIR	T
1101|RSG18710.t1	NB,LRR	NB,LRR	NL
1101|RSG19375.t1	PF12697,TIR,NB,LRR	PF12697,TIR,NB,LRR	TNLX
1101|RSG19376.t1	TIR,NB,LRR	TIR,NB,LRR	TNL
1101|RSG19378.t1	PF05266,TIR,NB,LRR	PF05266,TIR,NB,LRR	TNLX
1101|RSG19380.t1	TIR,NB,LRR	TIR,NB,LRR	TNL
1101|RSG19383.t1	TIR,NB,LRR,LRR	TIR,NB,LRR	TNL
1101|RSG19393.t1	TIR,NB	TIR,NB	TN
1101|RSG19883.t1	RPW8	RPW8	R
1101|RSG19925.t1	PF00595,PF03572,PF01655,TIR,PF14244,PF03732,PF13976,PF00665,PF07727	PF00595,PF03572,PF01655,TIR,PF14244,PF03732,PF13976,PF00665,PF07727	TX
1101|RSG19926.t1	NB	NB	N
1101|RSG19932.t1	TIR,NB,LRR	TIR,NB,LRR	TNL
1101|RSG19968.t1	RPW8,NB	RPW8,NB	RN
1101|RSG20158.t1	TIR,NB,LRR,TIR	TIR,NB,LRR	TNL
1101|RSG20162.t1	NB,LRR,NB,PF07727	NB,LRR,PF07727	NLX
1101|RSG20164.t1	TIR,TIR	TIR	T
1101|RSG20313.t1	NB	NB	N
1101|RSG20586.t1	TIR,NB,LRR	TIR,NB,LRR	TNL
1101|RSG20825.t1	RPW8,NB	RPW8,NB	RN
1101|RSG21009.t1	TIR,NB,LRR,PF00642,PF00642	TIR,NB,LRR,PF00642	TNLX
1101|RSG21046.t1	TIR,NB,LRR	TIR,NB,LRR	TNL
1101|RSG21047.t1	NB,LRR	NB,LRR	NL
1101|RSG21067.t1	TIR,NB	TIR,NB	TN
1101|RSG21099.t1	PF00149,NB	PF00149,NB	NX
1101|RSG21100.t1	NB	NB	N
1101|RSG21101.t1	PF00270,NB	PF00270,NB	NX
1101|RSG21541.t1	Coil,NB,LRR	Coil,NB,LRR	CNL
1101|RSG21601.t1	TIR,NB,LRR	TIR,NB,LRR	TNL
1101|RSG21602.t1	TIR	TIR	T
1101|RSG21603.t1	NB	NB	N
1101|RSG21607.t1	TIR,NB,LRR	TIR,NB,LRR	TNL
1101|RSG21635.t1	TIR,NB,LRR	TIR,NB,LRR	TNL
1101|RSG21636.t1	TIR,NB,LRR	TIR,NB,LRR	TNL
1101|RSG21637.t1	NB,LRR	NB,LRR	NL
1101|RSG21723.t1	TIR	TIR	T
1101|RSG21840.t1	NB,LRR	NB,LRR	NL
1101|RSG22295.t1	NB,NB	NB	N
1101|RSG22297.t1	PF01903,Coil,NB	PF01903,Coil,NB	CNX
1101|RSG22451.t1	TIR,NB	TIR,NB	TN
1101|RSG22455.t1	TIR,NB,TIR,NB,LRR	TIR,NB,LRR	TNL
1101|RSG22458.t1	TIR,NB	TIR,NB	TN
1101|RSG22744.t1	Coil,NB,LRR	Coil,NB,LRR	CNL
1101|RSG22999.t1	TIR,NB,LRR,TIR	TIR,NB,LRR	TNL
1101|RSG23487.t1	TIR,NB	TIR,NB	TN
1101|RSG23489.t1	TIR,NB,LRR	TIR,NB,LRR	TNL
1101|RSG23983.t1	Coil,NB	Coil,NB	CN
1101|RSG24610.t1	NB	NB	N
1101|RSG25019.t1	TIR,NB,LRR	TIR,NB,LRR	TNL
1101|RSG25020.t1	NB,LRR	NB,LRR	NL
1101|RSG25021.t1	TIR	TIR	T
1101|RSG25532.t1	TIR,NB	TIR,NB	TN
1101|RSG25902.t1	TIR	TIR	T
1101|RSG25903.t1	NB,LRR	NB,LRR	NL
1101|RSG25991.t1	TIR,NB,LRR	TIR,NB,LRR	TNL
1101|RSG26112.t1	TIR,NB	TIR,NB	TN
1101|RSG26115.t1	TIR,NB,LRR	TIR,NB,LRR	TNL
1101|RSG26273.t1	Coil,NB,LRR	Coil,NB,LRR	CNL
1101|RSG26316.t1	TIR,NB,PF05879	TIR,NB,PF05879	TNX
1101|RSG27050.t1	RPW8,NB	RPW8,NB	RN
1101|RSG27077.t1	Coil,NB,LRR	Coil,NB,LRR	CNL
1101|RSG27106.t1	Coil,NB	Coil,NB	CN
1101|RSG27247.t1	RPW8,NB,PF00412,PF12315,PF12315	RPW8,NB,PF00412,PF12315	RNX
1101|RSG27778.t1	NB	NB	N
1101|RSG28131.t1	TIR,NB	TIR,NB	TN
1101|RSG28346.t1	Coil,NB	Coil,NB	CN
1101|RSG28347.t1	NB	NB	N
1101|RSG28492.t1	TIR,NB,LRR,LRR	TIR,NB,LRR	TNL
1101|RSG28495.t1	NB,LRR,LRR	NB,LRR	NL
1101|RSG28652.t1	NB,LRR	NB,LRR	NL
1101|RSG28660.t1	TIR	TIR	T
1101|RSG28662.t1	TIR	TIR	T
1101|RSG29014.t1	NB,LRR	NB,LRR	NL
1101|RSG29123.t1	TIR,NB,LRR	TIR,NB,LRR	TNL
1101|RSG29743.t1	TIR,NB,LRR	TIR,NB,LRR	TNL
1101|RSG29878.t1	NB,LRR	NB,LRR	NL
1101|RSG29894.t1	NB,LRR	NB,LRR	NL
1101|RSG29897.t1	TIR,NB	TIR,NB	TN
1101|RSG29898.t1	NB	NB	N
1101|RSG30422.t1	RPW8	RPW8	R
1101|RSG30466.t1	TIR,NB,LRR,TIR,NB,NB,LRR,TIR	TIR,NB,LRR	TNL
1101|RSG30468.t1	TIR,LRR	TIR,LRR	TL
1101|RSG30864.t1	TIR,NB,LRR	TIR,NB,LRR	TNL
1101|RSG30912.t1	Coil,NB	Coil,NB	CN
1101|RSG31644.t1	NB,LRR,LRR	NB,LRR	NL
1101|RSG31645.t1	TIR	TIR	T
1101|RSG31703.t1	PF14303,TIR	PF14303,TIR	TX
1101|RSG32310.t1	Coil,NB	Coil,NB	CN
1101|RSG32396.t1	NB,LRR	NB,LRR	NL
1101|RSG32460.t1	TIR,NB,LRR	TIR,NB,LRR	TNL
1101|RSG32461.t1	TIR,NB	TIR,NB	TN
1101|RSG32462.t1	PF01535,PF13041,PF01535,PF01535,PF01535,PF13041,PF13041,PF01535,PF14432,TIR,NB,LRR	PF01535,PF13041,PF14432,TIR,NB,LRR	TNLX
1101|RSG32528.t1	TIR	TIR	T
1101|RSG32529.t1	NB,LRR	NB,LRR	NL
1101|RSG32583.t1	NB,LRR,PF03501	NB,LRR,PF03501	NLX
1101|RSG32772.t1	Coil,TIR,NB,LRR,LRR	Coil,TIR,NB,LRR	TNL
1101|RSG32773.t1	TIR,NB	TIR,NB	TN
1101|RSG32774.t1	TIR	TIR	T
1101|RSG32959.t1	TIR,NB,LRR	TIR,NB,LRR	TNL
1101|RSG33010.t1	TIR,NB,LRR	TIR,NB,LRR	TNL
1101|RSG33012.t1	TIR,NB	TIR,NB	TN
1101|RSG33014.t1	TIR,NB	TIR,NB	TN
1101|RSG33015.t1	TIR,NB	TIR,NB	TN
1101|RSG33273.t1	TIR,NB,LRR,Coil	TIR,NB,LRR,Coil	TNL
1101|RSG33274.t1	TIR,NB,LRR	TIR,NB,LRR	TNL
1101|RSG33303.t1	NB,PF00642	NB,PF00642	NX
1101|RSG33432.t1	NB	NB	N
1101|RSG33489.t1	RPW8,NB	RPW8,NB	RN
1101|RSG33801.t1	TIR	TIR	T
1101|RSG33802.t1	NB,LRR,LRR,LRR	NB,LRR	NL
1101|RSG33897.t1	TIR,NB,LRR	TIR,NB,LRR	TNL
1101|RSG33898.t1	TIR	TIR	T
1101|RSG34259.t1	Coil,NB,LRR	Coil,NB,LRR	CNL
1101|RSG34260.t1	NB,LRR,TIR	NB,LRR,TIR	TNL
1101|RSG34263.t1	TIR,NB	TIR,NB	TN
1101|RSG34265.t1	NB,LRR	NB,LRR	NL
1101|RSG34266.t1	TIR	TIR	T
1101|RSG34271.t1	TIR	TIR	T
1101|RSG34272.t1	NB,LRR	NB,LRR	NL
1101|RSG34274.t1	TIR	TIR	T
1101|RSG34607.t1	Coil,NB	Coil,NB	CN
1101|RSG34619.t1	TIR	TIR	T
1101|RSG34747.t1	TIR	TIR	T
1101|RSG34883.t1	NB	NB	N
1101|RSG34892.t1	NB	NB	N
1101|RSG35203.t1	TIR,NB,LRR,PF00642,Coil,PF07928	TIR,NB,LRR,PF00642,Coil,PF07928	TNLX
1101|RSG35424.t1	TIR,NB,LRR	TIR,NB,LRR	TNL
1101|RSG35425.t1	NB,LRR,TIR,NB	NB,LRR,TIR	TNL
1101|RSG35427.t1	TIR	TIR	T
1101|RSG35434.t1	TIR,TIR	TIR	T
1101|RSG35551.t1	TIR,LRR	TIR,LRR	TL
1101|RSG35634.t1	TIR	TIR	T
1101|RSG35635.t1	TIR,PF14299	TIR,PF14299	TX
1101|RSG35718.t1	TIR,NB,LRR	TIR,NB,LRR	TNL
1101|RSG35918.t1	NB	NB	N
1101|RSG35921.t1	NB	NB	N
1101|RSG36093.t1	TIR,NB,LRR	TIR,NB,LRR	TNL
1101|RSG36094.t1	TIR,NB	TIR,NB	TN
1101|RSG36095.t1	NB,LRR	NB,LRR	NL
1101|RSG36096.t1	TIR	TIR	T
1101|RSG36097.t1	TIR,NB	TIR,NB	TN
1101|RSG36100.t1	TIR,NB	TIR,NB	TN
1101|RSG36102.t1	TIR,PF05879	TIR,PF05879	TX
1101|RSG36662.t1	TIR,NB,LRR	TIR,NB,LRR	TNL
[truncated: 4,514 more rows]

## Sheet: Table S3c
Col-0
[truncated: 73 more rows]

[truncated: 6 more sheets: Table S3d, Table S3e, Table S3f, Table S3g, Table S3h, Table S3i]
