# Supplementary material for: A Species-Wide Inventory of NLR Genes and Alleles in Arabidopsis thaliana
Source: Cell. 2019 Aug 22;178(5):1260–1272.e14. doi: 10.1016/j.cell.2019.07.038 (PMC6709784; doi:10.1016/j.cell.2019.07.038)
Supplement: Table S4. Selection Analyses, Related to Figures 5–7 — (A) Frequency of positively selected sites in IDs. (B) List of OGs categorized as sensor/executor or control pairs, with functional metadata and Tajima’s D statistics. (C) Results from pervasive diversifying positive selection scans. (D) Posterior probabilities of diversifying positive selection by position. (E) Results from episodic diversifying positive selection scans. (F) P values for episodic diversifying positive selection by position. (G) Results from the 3seq analysis to assess the probability of non-clonal evolution in each OG. (H) Association of specific branches within OGs with metadata. (I) Association of overall OG phylogenetic topology with metadata. [file mmc4.xlsx]

## Sheet: Table S4a
positive_selection_class	OG_id_new	domain ID	sites	possites	ratio	domain name		This table is a subset of results available under results/selection/ online at https://github.com/weigelworld/pan-nlrome
pervasive_fubar	117.1	PF12315	632	15	2.373	DA1-like
pervasive_fubar	124.1	PF04859	137	6	4.38	DUF641
pervasive_fubar	154.1	PF08381	471	6	1.274	BRX
pervasive_fubar	169.1	PF00635	628	3	0.478	MSP
pervasive_fubar	199.1	PF14299	464	6	1.293	PP2
pervasive_fubar	218.1	PF14299	467	3	0.642	PP2
pervasive_fubar	41.1	PF00069	752	3	0.399	Pkinase
pervasive_fubar	43.1	PF03106	173	6	3.468	WRKY
pervasive_fubar	95.1	PF14299	359	3	0.836	PP2
invariant	154.1	PF08381	471	274	58.174	BRX
invariant	169.1	PF00635	628	347	55.255	MSP
invariant	199.1	PF14299	464	306	65.948	PP2
invariant	203.1	PF14299	458	416	90.83	PP2
invariant	205.1	PF00642	154	51	33.117	Zf
invariant	205.1	PF02362	308	6	1.948	B3
invariant	218.1	PF14299	467	431	92.291	PP2
invariant	41.1	PF03106	230	6	2.609	WRKY
invariant	43.1	PF03106	173	20	11.561	WRKY
invariant	49.1	PF04548	173	63	36.416	AIG1
invariant	94.1	PF03106	179	66	36.872	WRKY
episodic_meme	117.1	PF12315	632	6	0.949	DA1-like
episodic_meme	130.1	PF12315	640	3	0.469	DA1-like
episodic_meme	154.1	PF08381	471	9	1.911	BRX
episodic_meme	169.1	PF00635	628	9	1.433	MSP
episodic_meme	205.1	PF02362	308	9	2.922	B3
episodic_meme	205.1	PF03634	299	6	2.007	TCP
episodic_meme	41.1	PF00069	752	36	4.787	Pkinase
episodic_meme	41.1	PF03106	230	6	2.609	WRKY
episodic_meme	43.1	PF03106	173	9	5.202	WRKY
episodic_meme	49.1	PF04548	173	3	1.734	AIG1

## Sheet: Table S4b
orthogroup	Tajima.D	araport11	synonym	pairclass	orthogroup	Tajima.D	araport11	synonym	pairclass			Output from Regression analyses
91.1	3.61494	AT5G17880.1	CSA1	executor	130.1	2.31317	AT5G17890.1	CHS3/DAR4	sensor			SUMMARY OUTPUT
18.1	0.101047	AT5G45060.1	RPS4B	executor	43.1	-0.692025	AT5G45050.1	RRS1B	sensor			Control pairs
80.1	-1.75832	AT5G45250.1	RPS4	executor	94.1	-0.902908	AT5G45260.1	RRS1	sensor			Regression Statistics
147.1	-2.89453	NA	NA	executor	148.1	-2.47541	NA	NA	sensor			Multiple R	0.201668
204.1	1.21381	NA	NA	executor	205.1	0.329521	NA	NA	sensor			R Square	0.0406698
153.1	3.10728	AT1G72840.2	NA	executor	13.5	3.24625	AT1G72850.1	NA	sensor			Adjusted R Square	-0.0331248
201.1	-2.60342	AT1G72860.2	NA	executor	213.1	-1.07358	AT1G72870.1	NA	sensor			Standard Error	1.28226
229.1	-1.01013	AT5G48770.1	NA	executor	243.1	-0.797767	AT5G48780.1	NA	sensor			Observations	15
251.1	0.028214	AT5G45230.1	NA	executor	254.1	-1.31863	AT5G45240.1	NA	sensor
26.1	-1.47496	AT4G36150.1	NA	executor	21.1	-0.0937312	AT4G36140.1	NA	sensor			ANOVA
78.1	-2.36426	AT3G51570.1	NA	executor	84.1	-2.41679	AT3G51560.1	NA	sensor				df	SS	MS	F	Significance F
81.1	-1.62697	AT5G40100.1	NA	executor	67.1	-2.53609	AT5G40090.1	NA	sensor			Regression	1	0.906154	0.906154	0.551122	0.471061
82.1	-1.92287	AT2G17060.1	NA	executor	106.1	-2.65399	AT2G17050.2	NA	sensor			Residual	13	21.3746	1.6442
85.1	-2.04039	AT1G17600.1	SOC3/WRR12A	executor	47.1	-2.56331	AT1G17610.1	CHS1/WRR12B	sensor			Total	14	22.2807
88.1	-1.6337	AT5G45200.1	NA	executor	48.1	-1.12725	AT5G45210.4	NA	sensor
96.1	-0.0796057	AT4G12010.1	DSC1	executor	41.1	0.169959	AT4G12020.2	MAPKKK11	sensor				Coefficients	Standard Error	t Stat	P-value	Lower 95%	Upper 95%	Lower 95.0%	Upper 95.0%
												Intercept	-1.29534	0.435483	-2.9745	0.0107534	-2.23615	-0.35454	-2.23615	-0.35454
												X Variable 1	-0.193867	0.261144	-0.742376	0.471061	-0.758034	0.3703	-0.758034	0.3703
orthogroup	Tajima.D	araport11	synonym	pairclass	orthogroup	Tajima.D	araport11	synonym	pairclass
109.1	-0.900228	AT1G12210.1	RFL1	control	168.1	-2.49472	AT1G12220.1	RPS5	control			SUMMARY OUTPUT
66.1	-2.33484	AT1G12280.1	summ2	control	68.1	-2.49939	AT1G12290.1	NA	control			Sensor-executor pairs
164.1	0.972522	AT1G27180.1	NA	control	24.1	-2.1116	AT1G27170.1	NA	control			Regression Statistics
137.1	-1.79419	AT1G56510.1	WRR4	control	140.1	-2.18081	AT1G56520.2	NA	control			Multiple R	0.887242
128.1	0.001534	AT1G63860.1	NA	control	142.1	0.337558	AT1G63870.1	NA	control			R Square	0.787198
122.1	1.39493	AT1G72900.1	NA	control	34.1	-1.26431	AT1G72890.2	NA	control			Adjusted R Square	0.771998
157.1	-1.78144	AT1G72910.1	NA	control	202.1	-1.88119	AT1G72920.1	NA	control			Standard Error	0.925743
167.1	-1.9402	AT1G72930.1	NA	control	86.1	0.415711	AT1G72940.1	NA	control			Observations	16
54.1	-0.116974	AT4G19050.1	NA	control	76.1	-0.513452	AT4G19060.1	NA	control
172.1	-0.0950492	AT5G18350.1	NA	control	46.1	-1.74349	AT5G18360.1	NA	control			ANOVA
64.1	-1.80551	AT5G38340.1	NA	control	53.1	0.32314	AT5G38350.1	NA	control				df	SS	MS	F	Significance F
149.1	-2.50942	AT5G41540.1	NA	control	138.1	-1.71501	AT5G41550.1	NA	control			Regression	1	44.383	44.383	51.7888	4.5902e-06
136.1	-1.22593	AT5G44900.1	NA	control	131.1	-1.89023	AT5G44910.1	NA	control			Residual	14	11.998	0.857
199.1	-1.37767	AT5G45070.1	NA	control	203.1	-0.967246	AT5G45080.1	NA	control			Total	15	56.381
25.1	-2.76739	AT5G47250.1	NA	control	49.1	1.93546	AT5G47260.1	NA	control
													Coefficients	Standard Error	t Stat	P-value	Lower 95%	Upper 95%	Lower 95.0%	Upper 95.0%
												Intercept	0.0793896	0.256055	0.310049	0.761091	-0.469793	0.628573	-0.469793	0.628573
												X Variable 1	1.00171	0.139195	7.19644	4.5902e-06	0.703167	1.30026	0.703167	1.30026

## Sheet: Table S4c
idnew	domain	domain.length	pos.sites	pos.ratio	class
100.1	PF01582	530	2	0.38	T
101.1	W	1790	2	0.11	W
101.1	PF00931	881	5	0.57	N
102.1	W	2532	4	0.16	W
102.1	PF01582	485	10	2.06	T
102.1	PF00931	586	2	0.34	N
102.2	W	2532	1	0.04	W
102.2	PF01582	485	2	0.41	T
102.4	W	2520	1	0.04	W
102.4	PF01582	485	3	0.62	T
102.8	PF01582	506	1	0.2	T
10.2	W	2826	13	0.46	W
10.2	PF01582	524	22	4.2	T
10.2	PF00931	776	65	8.38	N
103.1	W	511	2	0.39	W
10.3	W	2334	4	0.17	W
10.3	PF01582	524	2	0.38	T
10.3	PF00931	776	29	3.74	N
104.1	W	1771	20	1.13	W
104.1	PF00931	839	69	8.22	N
105.1	W	2181	1	0.05	W
105.1	PF01582	521	10	1.92	T
105.1	PF00931	773	16	2.07	N
10.5	W	2331	4	0.17	W
10.5	PF01582	524	7	1.34	T
10.5	PF00931	761	24	3.15	N
106.1	W	3982	18	0.45	W
106.1	PF00931	686	5	0.73	N
107.1	PF01582	530	1	0.19	T
107.1	PF00931	785	1	0.13	N
108.8	W	127	1	0.79	W
109.1	PF00931	848	1	0.12	N
110.1	W	2049	1	0.05	W
110.1	PF01582	521	7	1.34	T
110.1	PF00931	770	8	1.04	N
1.1	PF01582	539	4	0.74	T
1.1	PF00931	767	5	0.65	N
111.1	PF01582	503	2	0.4	T
11.14	PF01582	521	3	0.58	T
112.1	W	2632	6	0.23	W
112.1	PF01582	501	2	0.4	T
112.1	PF00931	711	7	0.98	N
11.23	PF01582	383	1	0.26	T
113.1	W	5824	2	0.03	W
113.1	PF01582	512	3	0.59	T
1.13	W	3246	2	0.06	W
1.13	PF01582	539	6	1.11	T
1.13	PF00931	776	28	3.61	N
1.14	W	3024	5	0.17	W
1.14	PF01582	539	13	2.41	T
1.14	PF00931	779	19	2.44	N
115.1	W	1882	9	0.48	W
115.1	PF00931	866	4	0.46	N
1.15	PF01582	539	2	0.37	T
1.15	PF00931	782	3	0.38	N
116.1	PF05659	351	1	0.28	R
117.1	W	1222	3	0.25	W
117.1	PF05659	419	2	0.48	R
117.1	PF00931	389	3	0.77	N
118.1	W	268	1	0.37	W
118.1	PF01582	428	4	0.93	T
1.18	W	2907	6	0.21	W
1.18	PF01582	539	5	0.93	T
1.18	PF00931	782	14	1.79	N
11.8	PF01582	527	2	0.38	T
119.1	W	955	4	0.42	W
120.1	W	2430	2	0.08	W
120.1	PF01582	509	2	0.39	T
120.1	PF00931	806	2	0.25	N
12.11	PF00931	857	5	0.58	N
121.1	PF01582	488	2	0.41	T
1.21	W	3126	3	0.1	W
1.21	PF01582	539	9	1.67	T
1.21	PF00931	776	10	1.29	N
12.1	W	1761	1	0.06	W
1.22	PF00931	782	6	0.77	N
123.1	PF01582	551	3	0.54	T
1.23	W	3366	1	0.03	W
1.23	PF01582	569	1	0.18	T
1.23	PF00931	782	4	0.51	N
12.3	W	2424	9	0.37	W
124.1	W	545	1	0.18	W
124.1	PF01582	518	5	0.97	T
12.4	W	1885	2	0.11	W
12.4	PF00931	857	2	0.23	N
125.1	PF01582	536	3	0.56	T
125.1	PF00931	761	2	0.26	N
12.5	W	1879	1	0.05	W
12.5	PF00931	854	11	1.29	N
126.1	W	292	3	1.03	W
126.1	PF00931	749	3	0.4	N
127.1	W	1446	1	0.07	W
127.1	PF00931	836	2	0.24	N
1.27	W	4587	49	1.07	W
1.27	PF01582	536	35	6.53	T
1.27	PF00931	773	34	4.4	N
12.7	W	2553	3	0.12	W
128.1	PF01582	533	1	0.19	T
129.1	PF05659	342	3	0.88	R
130.1	PF00931	614	1	0.16	N
131.1	W	301	3	1	W
131.1	PF01582	503	1	0.2	T
132.1	PF01582	527	1	0.19	T
133.1	W	2037	1	0.05	W
133.1	PF01582	527	2	0.38	T
133.1	PF00931	758	6	0.79	N
134.11	W	1515	2	0.13	W
134.11	PF00931	845	2	0.24	N
134.4	PF00931	834	6	0.72	N
134.5	W	1692	4	0.24	W
134.5	PF00931	845	4	0.47	N
134.8	PF00931	845	1	0.12	N
135.13	W	2368	1	0.04	W
135.13	PF00931	731	1	0.14	N
135.2	PF00931	731	1	0.14	N
13.5	PF01582	533	5	0.94	T
136.1	PF01582	515	1	0.19	T
137.1	PF01582	524	7	1.34	T
137.1	PF00931	761	12	1.58	N
138.1	PF01582	527	8	1.52	T
138.1	PF00931	782	9	1.15	N
139.1	W	397	3	0.76	W
139.1	PF00931	764	2	0.26	N
140.1	W	2649	2	0.08	W
140.1	PF01582	503	2	0.4	T
140.1	PF00931	749	5	0.67	N
141.1	W	2717	6	0.22	W
141.1	PF01582	398	4	1.01	T
14.1	W	1970	3	0.15	W
14.1	PF00931	878	1	0.11	N
142.1	W	2415	1	0.04	W
142.1	PF01582	527	8	1.52	T
142.1	PF00931	740	9	1.22	N
14.2	W	2461	4	0.16	W
143.1	W	2835	1	0.04	W
143.1	PF00931	761	1	0.13	N
144.1	PF01582	296	1	0.34	T
145.1	W	367	1	0.27	W
145.1	PF01582	537	12	2.23	T
146.1	W	494	3	0.61	W
146.1	PF01582	527	11	2.09	T
147.1	PF01582	485	2	0.41	T
149.1	PF01582	545	8	1.47	T
149.1	PF00931	794	7	0.88	N
150.1	W	223	1	0.45	W
150.1	PF01582	479	3	0.63	T
151.12	PF05659	395	1	0.25	R
151.1	PF05659	395	3	0.76	R
15.1	W	2856	10	0.35	W
15.1	PF00931	864	16	1.85	N
152.1	PF00931	839	1	0.12	N
15.2	W	2707	3	0.11	W
15.2	PF00931	911	31	3.4	N
153.1	W	2544	1	0.04	W
153.1	PF01582	512	3	0.59	T
153.1	PF00931	743	7	0.94	N
15.3	W	3124	24	0.77	W
15.3	PF00931	878	44	5.01	N
154.1	W	1118	2	0.18	W
154.1	PF01582	462	2	0.43	T
154.1	PF00931	668	1	0.15	N
15.4	W	2965	19	0.64	W
15.4	PF00931	893	77	8.62	N
155.1	W	3653	3	0.08	W
155.1	PF01582	533	1	0.19	T
155.1	PF00931	666	1	0.15	N
156.1	PF00931	845	1	0.12	N
15.6	W	2602	4	0.15	W
15.6	PF00931	878	5	0.57	N
157.1	PF01582	536	1	0.19	T
159.1	PF00931	758	6	0.79	N
160.1	W	4224	15	0.36	W
160.1	PF01582	512	24	4.69	T
160.1	PF00931	710	26	3.66	N
16.1	W	4456	1	0.02	W
16.1	PF01582	494	6	1.21	T
16.1	PF00931	755	1	0.13	N
16.11	PF01582	503	2	0.4	T
16.11	PF00931	746	2	0.27	N
161.1	PF01582	527	2	0.38	T
161.1	PF00931	806	1	0.12	N
16.2	W	3907	3	0.08	W
16.2	PF01582	500	13	2.6	T
16.2	PF00931	755	23	3.05	N
163.3	PF01582	497	3	0.6	T
163.3	PF00931	737	1	0.14	N
163.7	W	1480	1	0.07	W
163.7	PF01582	497	3	0.6	T
163.7	PF00931	737	1	0.14	N
164.1	W	2979	6	0.2	W
164.1	PF01582	916	2	0.22	T
164.1	PF00931	773	11	1.42	N
165.5	PF01582	536	3	0.56	T
165.5	PF00931	782	5	0.64	N
165.6	W	2187	1	0.05	W
165.6	PF01582	536	1	0.19	T
165.7	W	2808	7	0.25	W
165.7	PF01582	539	9	1.67	T
165.7	PF00931	767	19	2.48	N
16.6	W	4771	2	0.04	W
16.6	PF01582	494	4	0.81	T
16.6	PF00931	755	1	0.13	N
168.1	W	1680	2	0.12	W
168.1	PF00931	848	1	0.12	N
169.1	W	960	1	0.1	W
169.1	PF00635	634	2	0.32	X
170.1	W	2037	10	0.49	W
170.1	PF01582	533	16	3	T
170.1	PF00931	791	8	1.01	N
171.1	PF00931	752	1	0.13	N
172.1	W	2549	1	0.04	W
172.1	PF00931	812	5	0.62	N
173.1	PF01582	395	3	0.76	T
174.1	W	2589	12	0.46	W
174.1	PF00931	758	12	1.58	N
17.4	PF00931	833	2	0.24	N
175.1	PF01582	521	8	1.54	T
175.1	PF00931	785	2	0.25	N
176.2	W	2664	5	0.19	W
176.2	PF01582	539	9	1.67	T
176.2	PF00931	782	6	0.77	N
176.3	PF01582	539	1	0.19	T
176.3	PF00931	776	4	0.52	N
177.1	W	109	2	1.83	W
178.3	PF00931	746	13	1.74	N
178.4	PF01582	979	1	0.1	T
178.4	PF00931	725	2	0.28	N
178.8	W	3299	8	0.24	W
179.2	W	3490	38	1.09	W
179.2	PF01582	536	32	5.97	T
179.2	PF00931	746	1	0.13	N
179.3	PF01582	536	3	0.56	T
179.3	PF00931	746	7	0.94	N
179.5	W	3561	2	0.06	W
179.5	PF01582	536	2	0.37	T
179.5	PF00931	764	4	0.52	N
180.1	W	2157	1	0.05	W
180.1	PF01582	539	1	0.19	T
180.2	W	2421	4	0.17	W
180.2	PF01582	539	1	0.19	T
180.2	PF00931	776	2	0.26	N
181.3	W	3396	4	0.12	W
181.3	PF01582	536	4	0.75	T
181.3	PF00931	776	9	1.16	N
181.4	W	2460	1	0.04	W
181.4	PF01582	536	7	1.31	T
181.4	PF00931	773	4	0.52	N
18.1	W	2163	1	0.05	W
18.1	PF00931	794	3	0.38	N
183.1	W	1917	4	0.21	W
183.1	PF01582	533	2	0.38	T
183.1	PF00931	758	1	0.13	N
184.5	W	2736	2	0.07	W
184.5	PF00931	776	16	2.06	N
184.6	PF01582	509	6	1.18	T
184.6	PF00931	791	2	0.25	N
184.7	PF01582	476	4	0.84	T
184.7	PF00931	773	3	0.39	N
186.1	W	1906	1	0.05	W
187.1	W	1710	8	0.47	W
187.1	PF00931	845	52	6.15	N
189.1	PF01582	536	1	0.19	T
189.1	PF00931	746	5	0.67	N
190.1	W	2097	4	0.19	W
190.1	PF01582	530	8	1.51	T
190.1	PF00931	776	16	2.06	N
191.1	W	1844	10	0.54	W
191.1	Coil	107	5	4.67	C
191.1	PF00931	875	13	1.49	N
19.1	W	1262	2	0.16	W
19.1	PF01582	979	4	0.41	T
193.1	PF00931	776	4	0.52	N
197.1	W	2300	4	0.17	W
199.1	PF01582	497	2	0.4	T
201.1	W	2837	1	0.04	W
201.1	PF00931	770	2	0.26	N
20.1	PF01582	536	2	0.37	T
20.1	PF00931	785	2	0.25	N
202.1	PF01582	545	4	0.73	T
203.1	W	206	1	0.49	W
203.1	PF01582	509	2	0.39	T
204.1	W	2466	1	0.04	W
204.1	PF01582	359	1	0.28	T
204.1	PF00931	731	3	0.41	N
206.1	PF00931	698	11	1.58	N
207.1	W	1528	3	0.2	W
207.1	PF00931	263	4	1.52	N
208.1	W	598	1	0.17	W
209.1	Coil	107	1	0.93	C
210.1	Coil	86	1	1.16	C
211.1	W	2381	1	0.04	W
211.1	PF01582	933	14	1.5	T
21.1	W	4130	1	0.02	W
212.3	W	1115	1	0.09	W
212.3	PF01582	491	6	1.22	T
212.3	PF00931	707	1	0.14	N
212.4	PF01582	488	4	0.82	T
212.4	PF00931	761	1	0.13	N
213.1	W	491	1	0.2	W
213.1	PF01582	476	5	1.05	T
214.1	W	3258	1	0.03	W
214.1	PF00931	770	1	0.13	N
216.1	W	3239	4	0.12	W
216.1	PF01582	524	4	0.76	T
216.1	PF00931	767	4	0.52	N
216.3	W	3186	2	0.06	W
216.3	PF01582	524	12	2.29	T
216.3	PF00931	755	3	0.4	N
216.5	W	3847	3	0.08	W
216.5	PF01582	524	6	1.15	T
216.5	PF00931	701	3	0.43	N
217.1	W	3103	2	0.06	W
217.1	PF00931	518	2	0.39	N
218.1	PF01582	270	1	0.37	T
219.1	PF00931	746	3	0.4	N
221.2	W	3039	2	0.07	W
221.2	PF01582	536	11	2.05	T
221.2	PF00931	782	32	4.09	N
223.1	PF01582	515	1	0.19	T
2.24	PF05659	357	1	0.28	R
225.1	PF00931	785	5	0.64	N
226.1	W	1590	25	1.57	W
226.1	PF00931	315	27	8.57	N
228.1	W	788	2	0.25	W
228.1	Coil	107	1	0.93	C
229.1	PF01582	530	2	0.38	T
229.1	PF00931	758	2	0.26	N
230.1	W	2950	3	0.1	W
230.1	PF01582	1081	4	0.37	T
23.1	PF01582	469	6	1.28	T
23.1	PF00931	770	18	2.34	N
233.1	W	2432	5	0.21	W
233.1	PF01582	392	2	0.51	T
234.1	W	1604	1	0.06	W
234.1	PF01582	221	1	0.45	T
235.1	PF01582	401	2	0.5	T
236.1	W	1800	3	0.17	W
236.1	PF01582	530	3	0.57	T
236.1	PF00931	714	15	2.1	N
237.1	W	639	3	0.47	W
238.2	PF00931	735	5	0.68	N
238.3	W	2870	1	0.03	W
238.3	PF00931	773	15	1.94	N
239.1	PF01582	536	1	0.19	T
239.1	PF00931	761	1	0.13	N
240.1	PF00931	764	2	0.26	N
241.1	W	3096	1	0.03	W
241.1	PF01582	503	9	1.79	T
241.1	PF00931	764	3	0.39	N
24.1	PF01582	916	6	0.66	T
24.1	PF00931	773	6	0.78	N
242.1	PF00931	737	1	0.14	N
244.1	W	2168	15	0.69	W
244.1	Coil	107	1	0.93	C
244.1	PF00931	374	20	5.35	N
245.1	PF01582	626	3	0.48	T
245.1	PF00931	773	3	0.39	N
246.1	W	656	1	0.15	W
248.1	W	328	5	1.52	W
249.1	W	1680	1	0.06	W
249.1	PF00931	848	1	0.12	N
251.1	PF00931	749	3	0.4	N
25.1	W	1443	1	0.07	W
25.1	Coil	65	2	3.08	C
25.1	PF00931	839	1	0.12	N
252.1	W	1472	7	0.48	W
252.1	PF00931	857	10	1.17	N
254.1	PF00931	611	1	0.16	N
255.1	W	1947	2	0.1	W
255.1	PF00931	704	3	0.43	N
257.1	PF00931	746	1	0.13	N
258.1	PF01582	506	2	0.4	T
259.1	PF01582	530	1	0.19	T
26.1	PF01582	479	1	0.21	T
26.1	PF00931	812	3	0.37	N
262.1	PF01582	419	3	0.72	T
263.1	W	1921	2	0.1	W
263.1	PF00931	872	6	0.69	N
267.1	PF01582	269	1	0.37	T
268.1	W	1568	5	0.32	W
268.1	Coil	107	2	1.87	C
268.1	PF00931	842	10	1.19	N
269.1	W	1581	1	0.06	W
269.1	Coil	107	1	0.93	C
270.1	W	1156	1	0.09	W
271.1	W	1702	2	0.12	W
271.1	PF00931	851	20	2.35	N
27.1	PF00931	845	3	0.36	N
272.1	W	277	3	1.08	W
273.1	W	1559	6	0.38	W
273.1	PF00931	851	26	3.06	N
274.1	W	502	1	0.2	W
274.1	PF00931	155	1	0.65	N
276.1	PF01582	539	1	0.19	T
276.1	PF00931	773	4	0.52	N
278.2	PF00931	782	1	0.13	N
279.1	W	1896	4	0.21	W
279.1	PF00931	851	26	3.06	N
280.1	W	1887	2	0.11	W
280.1	PF00931	766	9	1.17	N
281.1	W	2903	1	0.03	W
281.1	PF01582	536	1	0.19	T
281.1	PF00931	692	3	0.43	N
28.1	W	1718	1	0.06	W
28.1	PF01582	536	1	0.19	T
282.1	W	1806	10	0.55	W
282.1	Coil	107	2	1.87	C
282.1	PF00931	851	28	3.29	N
285.1	W	181	1	0.55	W
286.1	PF01582	503	3	0.6	T
287.1	PF01582	530	1	0.19	T
289.1	W	1288	1	0.08	W
289.1	PF00931	911	3	0.33	N
290.1	PF00931	851	12	1.41	N
291.1	W	827	4	0.48	W
291.1	PF00931	851	2	0.24	N
29.1	W	1340	3	0.22	W
29.1	PF01582	802	2	0.25	T
293.1	PF00931	752	1	0.13	N
296.1	PF00931	746	1	0.13	N
297.1	PF01582	488	1	0.2	T
297.1	PF00931	767	1	0.13	N
298.1	W	1710	1	0.06	W
298.1	PF00931	851	9	1.06	N
299.1	W	1894	3	0.16	W
299.1	PF01582	428	2	0.47	T
2.9	PF05659	360	2	0.56	R
30.1	W	2295	1	0.04	W
30.1	PF01582	530	1	0.19	T
302.1	W	1528	2	0.13	W
302.1	PF00931	722	2	0.28	N
303.1	W	1845	1	0.05	W
303.1	PF00931	851	11	1.29	N
304.1	W	746	1	0.13	W
306.1	W	3354	2	0.06	W
306.1	PF01582	146	2	1.37	T
310.1	PF01582	536	2	0.37	T
3.1	W	1689	8	0.47	W
3.1	Coil	107	1	0.93	C
3.1	PF00931	851	22	2.59	N
31.1	W	1189	3	0.25	W
3.12	W	1787	1	0.06	W
3.12	PF00931	851	15	1.76	N
3.13	W	1986	7	0.35	W
3.13	PF00931	851	42	4.94	N
3.14	W	1854	2	0.11	W
3.14	PF00931	851	20	2.35	N
3.17	W	1896	4	0.21	W
3.17	PF00931	851	28	3.29	N
3.18	W	1908	12	0.63	W
3.18	Coil	107	2	1.87	C
3.18	PF00931	851	48	5.64	N
3.19	W	1953	6	0.31	W
3.19	PF00931	851	18	2.12	N
320.1	W	2872	4	0.14	W
320.1	PF01582	486	1	0.21	T
321.1	W	1598	2	0.13	W
321.1	PF00931	416	4	0.96	N
32.1	PF05659	365	1	0.27	R
3.22	W	1462	1	0.07	W
3.22	PF00931	851	9	1.06	N
325.1	W	1663	8	0.48	W
325.1	PF00931	564	15	2.66	N
326.1	W	691	5	0.72	W
3.2	W	1432	2	0.14	W
3.2	PF00931	851	12	1.41	N
33.1	W	2041	4	0.2	W
33.1	PF00931	857	1	0.12	N
3.3	W	2265	10	0.44	W
3.3	Coil	107	2	1.87	C
3.3	PF00931	851	55	6.46	N
34.1	PF01582	506	2	0.4	T
35.1	W	1319	1	0.08	W
35.1	PF05659	356	2	0.56	R
36.1	PF01582	515	1	0.19	T
36.1	PF00931	758	2	0.26	N
38.1	W	140	1	0.71	W
38.1	PF01582	536	2	0.37	T
3.8	W	2583	8	0.31	W
3.8	Coil	107	4	3.74	C
3.8	PF00931	851	29	3.41	N
39.1	W	4143	39	0.94	W
39.1	PF01582	503	36	7.16	T
39.1	PF00931	776	44	5.67	N
3.9	W	2166	15	0.69	W
3.9	PF00931	851	24	2.82	N
40.1	W	1940	2	0.1	W
40.1	PF01582	614	6	0.98	T
40.1	PF00931	767	9	1.17	N
4.1	PF00931	707	9	1.27	N
4.11	W	3694	34	0.92	W
4.11	PF01582	500	13	2.6	T
4.11	PF00931	704	57	8.1	N
41.1	W	5377	2	0.04	W
41.1	PF02671	137	1	0.73	X
4.13	W	4611	36	0.78	W
4.13	PF01582	524	28	5.34	T
4.13	PF00931	704	32	4.55	N
4.13	Coil	65	5	7.69	C
4.14	W	2926	3	0.1	W
4.14	PF01582	491	1	0.2	T
4.14	PF00931	704	10	1.42	N
4.15	W	2976	2	0.07	W
4.15	PF01582	491	1	0.2	T
4.15	PF00931	716	14	1.96	N
4.16	W	3379	16	0.47	W
4.16	PF01582	488	14	2.87	T
4.16	PF00931	704	42	5.97	N
42.1	PF01582	506	1	0.2	T
4.2	W	3053	1	0.03	W
4.2	PF01582	497	1	0.2	T
4.2	PF00931	755	13	1.72	N
43.1	W	3168	2	0.06	W
4.3	W	3352	15	0.45	W
4.3	PF01582	341	13	3.81	T
4.3	PF00931	764	15	1.96	N
44.1	W	1917	2	0.1	W
44.1	PF01582	527	5	0.95	T
44.1	PF00931	770	11	1.43	N
4.4	PF01582	536	3	0.56	T
4.4	PF00931	755	4	0.53	N
45.2	PF01582	392	1	0.26	T
46.1	PF01582	521	3	0.58	T
4.6	W	3490	5	0.14	W
4.6	PF01582	491	7	1.43	T
4.6	PF00931	773	15	1.94	N
47.1	W	371	1	0.27	W
48.1	W	984	7	0.71	W
48.1	PF01582	461	8	1.74	T
48.1	PF00931	731	3	0.41	N
4.8	W	2918	10	0.34	W
4.8	PF01582	500	20	4	T
4.8	PF00931	749	42	5.61	N
49.1	W	2731	1	0.04	W
49.1	PF00931	836	3	0.36	N
4.9	W	2971	3	0.1	W
4.9	PF01582	494	2	0.4	T
4.9	PF00931	776	11	1.42	N
50.1	PF01582	521	8	1.54	T
50.1	PF00931	675	16	2.37	N
5.1	W	2018	4	0.2	W
5.1	PF01582	579	1	0.17	T
5.1	PF00931	773	15	1.94	N
51.1	W	328	1	0.3	W
51.1	PF01582	494	1	0.2	T
5.12	W	2406	3	0.12	W
5.12	PF01582	581	9	1.55	T
5.12	PF00931	782	33	4.22	N
5.1	W	1992	6	0.3	W
5.1	PF01582	626	6	0.96	T
5.1	PF00931	773	1	0.13	N
52.1	PF01582	997	3	0.3	T
5.2	PF00931	779	2	0.26	N
53.1	W	1901	3	0.16	W
53.1	PF00931	788	77	9.77	N
54.1	W	3325	9	0.27	W
54.1	PF00931	869	8	0.92	N
5.4	PF01582	539	6	1.11	T
5.4	PF00931	773	6	0.78	N
55.1	W	1523	4	0.26	W
55.1	PF05659	326	1	0.31	R
5.5	PF00931	776	2	0.26	N
56.1	W	1535	3	0.2	W
56.1	Coil	158	3	1.9	C
57.1	W	3300	3	0.09	W
5.7	W	2436	2	0.08	W
5.7	PF00931	773	3	0.39	N
5.8	PF01582	581	2	0.34	T
5.8	PF00931	773	2	0.26	N
59.1	W	1523	2	0.13	W
59.1	PF00931	761	1	0.13	N
60.1	W	1920	6	0.31	W
60.1	PF01582	533	5	0.94	T
60.1	PF00931	764	4	0.52	N
6.1	W	1899	11	0.58	W
6.1	PF00931	766	8	1.04	N
6.11	W	1766	4	0.23	W
6.11	PF00931	866	13	1.5	N
61.1	W	1742	2	0.11	W
61.1	Coil	149	1	0.67	C
61.1	PF00931	857	1	0.12	N
6.12	W	1790	2	0.11	W
6.12	PF00931	866	2	0.23	N
6.13	W	1760	3	0.17	W
6.13	PF00931	866	4	0.46	N
6.14	W	1763	2	0.11	W
6.14	PF00931	866	10	1.15	N
6.17	PF00931	857	5	0.58	N
62.1	W	445	3	0.67	W
62.1	PF01582	380	1	0.26	T
6.2	W	1799	8	0.44	W
6.2	PF00931	857	8	0.93	N
6.3	W	1760	3	0.17	W
6.3	PF00931	857	5	0.58	N
64.1	W	2178	5	0.23	W
64.1	PF01582	536	15	2.8	T
64.1	PF00931	785	9	1.15	N
6.4	W	1778	7	0.39	W
6.4	Coil	107	1	0.93	C
6.4	PF00931	857	33	3.85	N
65.1	W	1381	25	1.81	W
65.1	PF00931	1057	13	1.23	N
66.1	W	1743	1	0.06	W
66.1	PF00931	848	1	0.12	N
6.6	W	1862	17	0.91	W
6.6	Coil	107	1	0.93	C
6.6	PF00931	857	31	3.62	N
6.7	W	1823	6	0.33	W
6.7	Coil	86	2	2.33	C
6.7	PF00931	857	12	1.4	N
68.1	W	2148	3	0.14	W
68.1	PF00931	845	1	0.12	N
69.1	W	2127	2	0.09	W
69.1	PF01582	530	10	1.89	T
69.1	PF00931	797	2	0.25	N
70.1	W	2417	2	0.08	W
70.1	PF01582	527	5	0.95	T
70.1	PF00931	647	8	1.24	N
71.1	PF01582	533	1	0.19	T
7.12	PF00931	845	7	0.83	N
7.16	W	1542	1	0.06	W
7.16	Coil	107	1	0.93	C
7.17	W	1539	3	0.19	W
7.17	PF00931	845	1	0.12	N
7.1	W	1574	2	0.13	W
7.1	PF00931	845	23	2.72	N
7.2	PF00931	842	2	0.24	N
72.1	W	1726	2	0.12	W
72.1	PF00931	815	8	0.98	N
7.2	W	1527	1	0.07	W
7.2	PF00931	845	2	0.24	N
73.1	W	2559	21	0.82	W
73.1	PF01582	509	48	9.43	T
73.1	PF00931	779	57	7.32	N
7.3	W	1605	6	0.37	W
7.3	Coil	107	3	2.8	C
7.3	PF00931	845	29	3.43	N
74.1	W	1203	7	0.58	W
74.1	PF01582	536	7	1.31	T
74.1	PF00931	785	1	0.13	N
7.4	W	1593	8	0.5	W
7.4	PF00931	842	7	0.83	N
75.1	PF00931	857	1	0.12	N
7.5	W	1752	2	0.11	W
7.5	Coil	107	1	0.93	C
7.5	PF00931	842	5	0.59	N
76.1	PF00931	569	1	0.18	N
7.6	W	1620	4	0.25	W
7.6	PF00931	857	24	2.8	N
77.1	PF01582	527	5	0.95	T
77.1	PF00931	734	7	0.95	N
7.7	W	1785	1	0.06	W
7.7	PF00931	857	16	1.87	N
78.1	W	2499	1	0.04	W
78.1	PF01582	503	2	0.4	T
78.1	PF00931	794	2	0.25	N
7.8	W	1626	4	0.25	W
79.1	PF01582	530	5	0.94	T
79.1	PF00931	767	9	1.17	N
80.1	PF01582	509	1	0.2	T
80.1	PF00931	788	9	1.14	N
81.1	PF01582	506	1	0.2	T
81.1	PF00931	752	1	0.13	N
82.1	W	2322	5	0.22	W
82.1	PF01582	515	7	1.36	T
82.1	PF00931	749	5	0.67	N
8.2	W	1446	3	0.21	W
8.2	PF00931	845	15	1.78	N
83.1	W	1533	4	0.26	W
83.1	Coil	107	2	1.87	C
83.1	PF00931	848	1	0.12	N
8.3	W	1422	6	0.42	W
8.3	PF00931	842	6	0.71	N
8.4	W	1458	9	0.62	W
8.4	Coil	86	2	2.33	C
8.4	PF00931	842	19	2.26	N
85.1	PF01582	509	4	0.79	T
85.1	PF00931	758	2	0.26	N
8.5	W	1527	11	0.72	W
8.5	Coil	86	3	3.49	C
8.5	PF00931	842	20	2.38	N
87.1	PF01582	497	3	0.6	T
88.1	W	2493	1	0.04	W
88.1	PF01582	494	2	0.4	T
88.1	PF00931	767	2	0.26	N
89.1	W	2214	1	0.05	W
89.1	PF00931	767	5	0.65	N
90.1	PF01582	518	27	5.21	T
90.1	PF00931	791	25	3.16	N
91.1	W	2664	1	0.04	W
91.1	PF01582	500	1	0.2	T
91.1	PF00931	815	1	0.12	N
9.1	W	1717	3	0.17	W
9.1	PF00931	839	8	0.95	N
92.1	W	2469	2	0.08	W
92.1	PF01582	530	2	0.38	T
92.1	PF00931	791	2	0.25	N
9.2	W	1628	1	0.06	W
9.2	Coil	107	1	0.93	C
9.2	PF00931	836	4	0.48	N
9.3	W	1774	1	0.06	W
9.3	PF00931	851	3	0.35	N
94.1	W	3195	4	0.13	W
94.1	PF00931	716	5	0.7	N
95.1	PF01582	515	6	1.17	T
96.1	PF01582	536	6	1.12	T
96.1	PF00931	752	21	2.79	N
97.1	W	1440	16	1.11	W
97.1	Coil	107	3	2.8	C
97.1	PF00931	842	12	1.43	N
98.1	W	1141	2	0.18	W
99.1	W	2685	7	0.26	W
99.1	PF01582	536	11	2.05	T
99.1	PF00931	761	11	1.45	N

## Sheet: Table S4d
idnew	position	probablity
100.1	159	0.9469
100.1	270	0.9622
101.1	86	0.9217
101.1	481	0.9428
101.1	580	0.936
101.1	581	0.9185
101.1	584	0.9414
101.1	609	0.9352
101.1	892	0.9272
102.1	17	0.953
102.1	18	0.9522
102.1	55	0.9227
102.1	57	0.9512
102.1	59	0.9403
102.1	60	0.9637
102.1	61	0.93
102.1	325	0.9203
102.1	388	0.9378
102.1	446	0.9329
102.1	474	0.9308
102.1	514	0.9736
102.1	521	0.928
102.1	758	0.9501
102.1	838	0.9667
102.1	1060	0.9328
102.2	325	0.943
102.2	514	0.947
102.2	843	0.9442
102.4	46	0.902
102.4	60	0.9284
102.4	67	0.9004
102.4	446	0.9086
102.8	178	0.9084
10.2	20	0.9368
10.2	24	0.9004
10.2	31	0.9238
10.2	35	0.9008
10.2	44	0.9657
10.2	47	0.9847
10.2	52	0.9323
10.2	54	0.9088
10.2	106	0.9808
10.2	130	0.9732
10.2	239	0.9373
10.2	301	0.9623
10.2	391	0.9857
10.2	410	0.9543
10.2	425	0.9539
10.2	568	0.9757
10.2	572	0.9519
10.2	577	0.962
10.2	594	0.9887
10.2	598	0.9899
10.2	648	0.9963
10.2	649	0.9711
10.2	668	0.9604
10.2	670	0.9823
10.2	671	0.9783
10.2	681	0.9276
10.2	682	0.9258
10.2	693	0.9846
10.2	694	0.9762
10.2	716	0.998
10.2	717	0.9812
10.2	719	0.9802
10.2	736	0.9391
10.2	740	0.9929
10.2	743	0.953
10.2	763	0.9811
10.2	764	0.9775
10.2	766	0.9372
10.2	782	0.9525
10.2	784	0.9893
10.2	785	0.9988
10.2	790	0.9471
10.2	798	0.9784
10.2	802	0.9825
10.2	814	0.9799
10.2	815	0.982
10.2	818	0.9844
10.2	823	0.919
10.2	826	0.9724
10.2	898	0.9694
10.2	900	0.9924
10.2	903	0.961
10.2	951	0.9132
10.2	972	0.9871
10.2	974	0.984
10.2	977	0.9733
10.2	995	0.9816
10.2	997	0.9526
10.2	999	0.979
10.2	1000	0.9744
10.2	1016	0.9877
10.2	1018	0.9677
10.2	1020	0.9358
10.2	1021	0.9766
10.2	1039	0.9859
10.2	1041	0.9227
10.2	1055	0.9259
10.2	1063	0.9517
10.2	1067	0.9808
10.2	1071	0.9756
10.2	1086	0.9546
10.2	1103	0.9755
10.2	1105	0.9201
10.2	1132	0.9774
10.2	1133	0.9022
10.2	1174	0.9091
10.2	1176	0.9649
10.2	1179	0.9936
10.2	1182	0.9932
10.2	1201	0.9487
10.2	1205	0.9761
10.2	1206	0.9761
10.2	1207	0.9707
10.2	1209	0.922
10.2	1210	0.9593
10.2	1211	0.9904
10.2	1237	0.9409
10.2	1248	0.9792
10.2	1249	0.9046
10.2	1250	0.9691
10.2	1251	0.9741
10.2	1255	0.9666
10.2	1262	0.9009
10.2	1306	0.9835
10.2	1315	0.9193
10.2	1361	0.9222
10.2	1365	0.9142
10.2	1366	0.9042
10.2	1383	0.9864
10.2	1387	0.9055
103.1	315	0.9162
103.1	374	0.9202
10.3	83	0.9517
10.3	278	0.9364
10.3	625	0.9171
10.3	658	0.9547
10.3	670	0.9891
10.3	673	0.9403
10.3	693	0.9593
10.3	694	0.9476
10.3	717	0.9967
10.3	718	0.9672
10.3	739	0.9744
10.3	740	0.9745
10.3	741	0.9618
10.3	761	0.9818
10.3	762	0.9934
10.3	767	0.911
10.3	781	0.9554
10.3	842	0.9399
10.3	844	0.9448
10.3	846	0.9728
10.3	848	0.9566
10.3	866	0.9395
10.3	868	0.9718
10.3	871	0.9529
10.3	889	0.959
10.3	893	0.9295
10.3	910	0.9764
10.3	915	0.9486
10.3	932	0.9652
10.3	933	0.9885
10.3	937	0.9669
10.3	940	0.938
10.3	961	0.9874
10.3	965	0.972
10.3	1100	0.9244
104.1	24	0.9836
104.1	25	0.9285
104.1	26	0.9972
104.1	29	0.988
104.1	39	0.9968
104.1	57	0.9989
104.1	81	0.9956
104.1	108	0.9922
104.1	113	0.9917
104.1	142	0.9664
104.1	181	0.9789
104.1	213	0.9807
104.1	216	0.9868
104.1	245	0.9662
104.1	247	0.9505
104.1	256	0.9881
104.1	297	0.9873
104.1	314	0.9743
104.1	468	0.9858
104.1	479	0.9603
104.1	530	0.9226
104.1	534	0.9956
104.1	535	0.9104
104.1	538	0.9906
104.1	548	0.9729
104.1	552	0.9956
104.1	553	0.9938
104.1	554	0.991
104.1	555	0.9729
104.1	557	0.9634
104.1	567	0.9975
104.1	569	0.9935
104.1	572	0.9961
104.1	581	0.9966
104.1	582	0.9965
104.1	583	0.9613
104.1	584	0.9988
104.1	585	0.9915
104.1	587	0.991
104.1	588	0.9924
104.1	589	0.959
104.1	593	0.9862
104.1	604	0.9873
104.1	607	0.9964
104.1	608	0.923
104.1	610	0.9331
104.1	611	0.9234
104.1	625	0.9779
104.1	631	0.971
104.1	632	0.9861
104.1	633	0.9749
104.1	634	0.9822
104.1	636	0.9895
104.1	653	0.9887
104.1	655	0.9938
104.1	672	0.9502
104.1	683	0.9369
104.1	693	0.9796
104.1	698	0.9893
104.1	700	0.9877
104.1	703	0.9928
104.1	707	0.9495
104.1	725	0.9886
104.1	728	0.9708
104.1	729	0.9578
104.1	730	0.9856
104.1	731	0.9826
104.1	756	0.9959
104.1	757	0.985
104.1	761	0.9023
104.1	779	0.9029
104.1	780	0.9447
104.1	785	0.9648
104.1	803	0.9481
104.1	805	0.9801
104.1	807	0.9905
104.1	808	0.9685
104.1	826	0.9552
104.1	827	0.9031
104.1	828	0.9867
104.1	831	0.9828
104.1	832	0.9419
104.1	833	0.9418
104.1	834	0.986
104.1	846	0.972
104.1	849	0.9545
104.1	859	0.9057
104.1	863	0.9159
104.1	864	0.9308
105.1	19	0.9636
105.1	108	0.9478
105.1	126	0.9513
105.1	129	0.9827
105.1	164	0.9383
105.1	181	0.9744
105.1	244	0.9098
105.1	285	0.9129
105.1	470	0.9911
105.1	472	0.9222
105.1	515	0.9618
105.1	635	0.9592
105.1	649	0.9921
105.1	668	0.9699
105.1	800	0.9836
105.1	846	0.9182
105.1	898	0.9925
105.1	903	0.9986
105.1	1004	0.9378
105.1	1035	0.9614
105.1	1048	0.9695
105.1	1049	0.9959
105.1	1066	0.9761
105.1	1084	0.9317
105.1	1089	0.9676
105.1	1092	0.9373
105.1	1109	0.9818
10.5	3	0.9015
10.5	4	0.9141
10.5	31	0.9231
10.5	226	0.9038
10.5	403	0.9208
10.5	572	0.9551
10.5	576	0.9494
10.5	599	0.9392
10.5	627	0.9179
10.5	649	0.9426
10.5	660	0.91
10.5	694	0.9047
10.5	697	0.95
10.5	762	0.9213
10.5	776	0.9401
10.5	780	0.9534
10.5	795	0.9584
10.5	837	0.9373
10.5	839	0.9307
10.5	861	0.9546
10.5	865	0.9581
10.5	905	0.9042
10.5	928	0.9386
10.5	933	0.9177
10.5	956	0.9353
10.5	960	0.9569
10.5	1003	0.9282
10.5	1067	0.9179
10.5	1068	0.9548
10.5	1069	0.978
10.5	1070	0.9098
10.5	1099	0.9153
10.5	1101	0.9082
10.5	1109	0.9095
10.5	1224	0.923
106.1	124	0.9157
106.1	126	0.9253
106.1	167	0.9488
106.1	168	0.9268
106.1	170	0.9626
106.1	206	0.9547
106.1	345	0.972
106.1	373	0.9179
106.1	509	0.9956
106.1	719	0.9651
106.1	820	0.9068
106.1	836	0.9002
106.1	1062	0.9874
106.1	1095	0.9155
106.1	1298	0.9659
106.1	1310	0.9805
106.1	1320	0.9361
106.1	1361	0.9671
106.1	1402	0.9263
106.1	1468	0.9787
106.1	1562	0.96
106.1	1625	0.9565
106.1	1681	0.9832
107.1	150	0.9733
107.1	832	0.9684
108.8	4	0.9559
109.1	892	0.9277
110.1	88	0.9542
110.1	115	0.9661
110.1	154	0.953
110.1	205	0.994
110.1	472	0.9388
110.1	522	0.9375
110.1	558	0.9469
110.1	572	0.9607
110.1	660	0.9462
110.1	811	0.9131
110.1	834	0.9213
110.1	888	0.9355
110.1	927	0.9065
110.1	937	0.9734
110.1	1066	0.9415
110.1	1124	0.9219
1.1	535	0.9073
1.1	742	0.9176
1.1	786	0.9151
1.1	787	0.9144
1.1	912	0.9059
1.1	1103	0.9361
1.1	1163	0.9213
1.1	1221	0.9212
1.1	1292	0.9457
111.1	388	0.9281
111.1	396	0.9281
11.14	172	0.9406
11.14	223	0.9231
11.14	224	0.9237
112.1	23	0.9866
112.1	60	0.9239
112.1	86	0.9792
112.1	92	0.9125
112.1	113	0.9193
112.1	137	0.9261
112.1	176	0.9371
112.1	195	0.9978
112.1	880	0.9022
112.1	1061	0.9137
112.1	1066	0.9372
112.1	1204	0.9635
112.1	1271	0.9778
112.1	1284	0.9953
112.1	1297	0.9306
11.23	172	0.913
113.1	391	0.9881
113.1	869	0.9148
113.1	1090	0.9205
113.1	1103	0.978
113.1	1343	0.9456
1.13	206	0.931
1.13	294	0.9618
1.13	444	0.9226
1.13	545	0.9714
1.13	608	0.9285
1.13	760	0.9246
1.13	829	0.9674
1.13	852	0.9013
1.13	965	0.9192
1.13	970	0.9364
1.13	1013	0.9159
1.13	1017	0.9575
1.13	1036	0.9904
1.13	1039	0.9915
1.13	1048	0.9472
1.13	1051	0.964
1.13	1059	0.9763
1.13	1060	0.9496
1.13	1081	0.9252
1.13	1083	0.9478
1.13	1101	0.9591
1.13	1127	0.9789
1.13	1148	0.9011
1.13	1151	0.9002
1.13	1165	0.9127
1.13	1214	0.9213
1.13	1217	0.9357
1.13	1246	0.9086
1.13	1271	0.9484
1.13	1287	0.9496
1.13	1293	0.9395
1.13	1309	0.9135
1.13	1311	0.9681
1.13	1315	0.9514
1.13	1386	0.9824
1.13	1536	0.9171
1.14	443	0.942
1.14	471	0.9223
1.14	553	0.9121
1.14	555	0.9131
1.14	585	0.9421
1.14	610	0.9108
1.14	652	0.9082
1.14	653	0.9053
1.14	689	0.9565
1.14	690	0.9237
1.14	693	0.9136
1.14	713	0.9496
1.14	733	0.9243
1.14	735	0.9136
1.14	753	0.9507
1.14	757	0.962
1.14	778	0.9183
1.14	823	0.9352
1.14	919	0.9105
1.14	986	0.9094
1.14	1076	0.9005
1.14	1085	0.917
1.14	1097	0.9094
1.14	1164	0.9372
1.14	1230	0.9058
1.14	1231	0.9591
1.14	1232	0.9166
1.14	1233	0.9132
1.14	1292	0.9445
1.14	1296	0.9089
1.14	1298	0.9161
1.14	1316	0.9794
1.14	1348	0.9189
1.14	1376	0.9392
1.14	1389	0.9321
1.14	1401	0.9619
1.14	1427	0.9079
115.1	238	0.9564
115.1	277	0.9479
115.1	317	0.9596
115.1	346	0.9428
115.1	350	0.9991
115.1	352	0.9769
115.1	397	0.981
115.1	402	0.929
115.1	410	0.9127
115.1	531	0.9369
115.1	536	0.9151
115.1	792	0.9801
115.1	827	0.9999
1.15	485	0.9113
1.15	553	0.9076
1.15	791	0.9156
1.15	1310	0.9471
1.15	1311	0.9395
116.1	164	0.9267
117.1	395	0.9618
117.1	406	0.9857
117.1	492	0.9346
117.1	577	0.977
117.1	596	0.9924
117.1	644	0.9442
117.1	666	0.9638
117.1	677	0.9366
118.1	31	0.9842
118.1	182	0.928
118.1	188	0.9181
118.1	223	0.9344
118.1	224	0.9396
1.18	2	0.9214
1.18	56	0.914
1.18	610	0.9393
1.18	702	0.9043
1.18	768	0.9487
1.18	772	0.9031
1.18	828	0.9041
1.18	853	0.927
1.18	878	0.9866
1.18	881	0.9037
1.18	898	0.9136
1.18	1013	0.9917
1.18	1027	0.9011
1.18	1035	0.9938
1.18	1044	0.9241
1.18	1059	0.9164
1.18	1165	0.9168
1.18	1262	0.9303
1.18	1264	0.9184
1.18	1282	0.9685
1.18	1286	0.9047
1.18	1315	0.9093
1.18	1330	0.9002
1.18	1356	0.9524
1.18	1360	0.9431
11.8	151	0.9416
11.8	165	0.9586
119.1	10	0.9364
119.1	13	0.9443
119.1	219	0.9348
119.1	383	0.9019
120.1	346	0.9211
120.1	350	0.9694
120.1	645	0.9177
120.1	680	0.919
120.1	1203	0.9449
120.1	1240	0.9654
12.11	564	0.9431
12.11	570	0.915
12.11	606	0.9282
12.11	607	0.9268
12.11	632	0.9349
121.1	70	0.9326
121.1	178	0.9024
1.21	56	0.9531
1.21	79	0.937
1.21	237	0.9305
1.21	290	0.9745
1.21	438	0.9084
1.21	550	0.9458
1.21	602	0.9422
1.21	672	0.9303
1.21	704	0.9062
1.21	772	0.9747
1.21	776	0.9785
1.21	812	0.9706
1.21	885	0.9386
1.21	1015	0.9677
1.21	1085	0.9072
1.21	1170	0.9323
1.21	1172	0.9201
1.21	1191	0.9108
1.21	1216	0.9213
1.21	1280	0.9546
1.21	1316	0.94
1.21	1484	0.9411
12.1	327	0.9023
1.22	958	0.9566
1.22	1036	0.9013
1.22	1199	0.9145
1.22	1351	0.9182
1.22	1353	0.925
1.22	1363	0.9048
123.1	39	0.9037
123.1	47	0.9151
123.1	192	0.9553
1.23	213	0.9221
1.23	574	0.9219
1.23	893	0.9562
1.23	1370	0.9184
1.23	1371	0.9308
1.23	1439	0.9403
12.3	640	0.9576
12.3	715	0.9125
12.3	735	0.9325
12.3	790	0.9432
12.3	792	0.9305
12.3	795	0.9047
12.3	822	0.9066
12.3	844	0.9286
12.3	869	0.9333
124.1	55	0.9472
124.1	94	0.9724
124.1	197	0.9194
124.1	281	0.9232
124.1	288	0.9955
124.1	378	0.9383
12.4	240	0.9129
12.4	422	0.9311
12.4	744	0.9173
12.4	806	0.9009
125.1	212	0.9794
125.1	259	0.9341
125.1	531	0.9455
125.1	824	0.9099
125.1	914	0.9599
12.5	78	0.9275
12.5	560	0.9176
12.5	580	0.9274
12.5	605	0.9425
12.5	606	0.9037
12.5	610	0.9459
12.5	628	0.9258
12.5	639	0.9353
12.5	730	0.9413
12.5	790	0.9181
12.5	812	0.9124
12.5	891	0.9195
126.1	7	0.9729
126.1	77	0.9034
126.1	102	0.9567
126.1	187	0.9099
126.1	265	0.9757
126.1	290	0.9346
127.1	370	0.9096
127.1	649	0.947
127.1	808	0.9122
1.27	23	0.965
1.27	33	0.9312
1.27	43	0.9522
1.27	59	0.9875
1.27	74	0.9365
1.27	94	0.9576
1.27	187	0.9302
1.27	188	0.9939
1.27	220	0.9257
1.27	226	0.9353
1.27	227	0.9626
1.27	246	0.9667
1.27	247	0.9346
1.27	263	0.9552
1.27	277	0.915
1.27	278	0.9775
1.27	292	0.9887
1.27	293	0.9914
1.27	301	0.9817
1.27	327	0.9632
1.27	335	0.9604
1.27	340	0.9783
1.27	353	0.9562
1.27	354	0.9406
1.27	366	0.9654
1.27	379	0.91
1.27	387	0.9061
1.27	403	0.9337
1.27	414	0.9231
1.27	433	0.9616
1.27	446	0.9885
1.27	472	0.9417
1.27	473	0.9444
1.27	484	0.9458
1.27	512	0.9583
1.27	527	0.929
1.27	562	0.949
1.27	569	0.9313
1.27	598	0.9586
1.27	599	0.985
1.27	624	0.9687
1.27	655	0.9106
1.27	666	0.9881
1.27	670	0.9087
1.27	678	0.9898
1.27	689	0.9625
1.27	718	0.9823
1.27	772	0.951
1.27	777	0.906
1.27	794	0.9387
1.27	795	0.9982
1.27	799	0.9907
1.27	835	0.9788
1.27	855	0.9544
1.27	856	0.9636
1.27	993	0.947
1.27	1024	0.9476
1.27	1115	0.9688
1.27	1201	0.9231
1.27	1205	0.9094
1.27	1327	0.9275
1.27	1338	0.9362
1.27	1341	0.9116
1.27	1343	0.9573
1.27	1364	0.9561
1.27	1367	0.9291
1.27	1437	0.9965
1.27	1441	0.9805
1.27	1532	0.961
1.27	1553	0.9052
1.27	1555	0.9052
1.27	1556	0.9918
1.27	1558	0.9465
1.27	1560	0.9322
1.27	1567	0.961
1.27	1570	0.9903
1.27	1575	0.914
1.27	1576	0.9645
1.27	1578	0.993
1.27	1579	0.9536
1.27	1587	0.9799
1.27	1597	0.9628
1.27	1599	0.9842
1.27	1600	0.9601
1.27	1602	0.9442
1.27	1620	0.9803
1.27	1622	0.9916
1.27	1644	0.9839
1.27	1657	0.9561
1.27	1667	0.9443
1.27	1684	0.9537
1.27	1688	0.9756
1.27	1690	0.9245
1.27	1709	0.9399
1.27	1711	0.9558
1.27	1713	0.9558
1.27	1733	0.981
1.27	1736	0.941
1.27	1753	0.9165
1.27	1766	0.9113
1.27	1808	0.9576
1.27	1814	0.9933
1.27	1816	0.9156
1.27	1818	0.95
1.27	1820	0.9279
1.27	1831	0.9245
1.27	1832	0.977
1.27	1834	0.9334
1.27	1836	0.9321
1.27	1866	0.9897
1.27	1867	0.9689
1.27	1870	0.9627
1.27	1871	0.951
1.27	1889	0.9467
1.27	1899	0.9193
1.27	1903	0.9373
1.27	1904	0.9176
1.27	1920	0.9015
12.7	598	0.9226
12.7	614	0.9367
12.7	946	0.9379
128.1	170	0.9225
129.1	29	0.9051
129.1	30	0.942
129.1	114	0.9317
130.1	1178	0.9193
131.1	20	0.9156
131.1	31	0.9346
131.1	58	0.9622
131.1	259	0.9231
132.1	251	0.9091
133.1	134	0.9029
133.1	211	0.9012
133.1	266	0.9399
133.1	772	0.9765
133.1	825	0.9749
133.1	956	0.9624
133.1	1006	0.9724
133.1	1106	0.9701
133.1	1109	0.966
134.11	67	0.9541
134.11	273	0.936
134.11	479	0.9467
134.11	730	0.9051
134.4	532	0.926
134.4	587	0.9061
134.4	675	0.9093
134.4	725	0.9581
134.4	738	0.939
134.4	760	0.9189
134.5	67	0.9343
134.5	276	0.9202
134.5	324	0.9029
134.5	325	0.9149
134.5	480	0.9077
134.5	502	0.9103
134.5	503	0.9214
134.5	513	0.9167
134.8	560	0.9009
135.13	151	0.9319
135.13	886	0.9023
135.2	609	0.9201
13.5	48	0.9518
13.5	50	0.9069
13.5	54	0.9344
13.5	113	0.9068
13.5	479	0.9596
136.1	194	0.9715
137.1	165	0.9785
137.1	180	0.9233
137.1	209	0.9504
137.1	336	0.9163
137.1	348	0.9074
137.1	393	0.9261
137.1	509	0.9018
137.1	640	0.906
137.1	764	0.9143
137.1	853	0.9175
137.1	877	0.9749
137.1	896	0.9489
137.1	924	0.9238
137.1	948	0.9581
137.1	952	0.9776
137.1	957	0.9548
137.1	994	0.9629
137.1	1004	0.9397
137.1	1154	0.9168
138.1	123	0.979
138.1	125	0.9956
138.1	162	0.9659
138.1	236	0.9415
138.1	306	0.9129
138.1	335	0.9068
138.1	368	0.9258
138.1	379	0.9888
138.1	663	0.9859
138.1	689	0.944
138.1	944	0.9797
138.1	968	0.9934
138.1	983	0.9843
138.1	1088	0.9131
138.1	1093	0.9089
138.1	1097	0.9103
138.1	1098	0.9476
139.1	76	0.9042
139.1	169	0.9143
139.1	170	0.935
139.1	358	0.9193
139.1	373	0.9217
140.1	43	0.9912
140.1	86	0.9434
140.1	459	0.9845
140.1	697	0.9494
140.1	1095	0.9339
140.1	1099	0.9603
140.1	1124	0.9624
140.1	1213	0.9599
140.1	1231	0.9151
141.1	221	0.9054
141.1	425	0.93
141.1	497	0.9427
141.1	502	0.9238
141.1	568	0.9865
141.1	667	0.9606
141.1	705	0.9098
141.1	769	0.9177
141.1	832	0.9536
141.1	894	0.9246
14.1	295	0.9042
14.1	308	0.9265
14.1	412	0.948
14.1	591	0.9084
142.1	11	0.9648
142.1	83	0.9752
142.1	104	0.9261
142.1	177	0.9298
142.1	215	0.9256
142.1	485	0.9287
142.1	486	0.98
142.1	510	0.9588
142.1	525	0.9378
142.1	662	0.9652
142.1	685	0.9146
142.1	953	0.977
142.1	954	0.9303
142.1	982	0.9632
142.1	1037	0.9527
142.1	1079	0.9314
142.1	1103	0.9229
142.1	1226	0.9101
14.2	400	0.9004
14.2	406	0.965
14.2	447	0.9039
14.2	666	0.943
143.1	317	0.9061
143.1	1342	0.9214
144.1	130	0.9566
145.1	57	0.9651
145.1	211	0.9387
145.1	480	0.9374
145.1	483	0.9317
145.1	491	0.9158
145.1	493	0.915
145.1	497	0.9559
145.1	500	0.9279
145.1	501	0.9019
145.1	505	0.9825
145.1	522	0.9077
145.1	525	0.9017
145.1	528	0.9258
146.1	33	0.9882
146.1	77	0.9947
146.1	90	0.9862
146.1	295	0.958
146.1	331	0.9095
146.1	371	0.9004
146.1	381	0.9027
146.1	413	0.9376
146.1	439	0.9287
146.1	449	0.9677
146.1	450	0.9207
146.1	468	0.9242
146.1	479	0.9575
146.1	543	0.9271
147.1	65	0.9009
147.1	195	0.901
149.1	91	0.9141
149.1	98	0.9013
149.1	99	0.9104
149.1	105	0.9629
149.1	190	0.974
149.1	288	0.9325
149.1	543	0.918
149.1	561	0.9434
149.1	792	0.9015
149.1	796	0.9437
149.1	830	0.9363
149.1	856	0.9218
149.1	944	0.9207
149.1	952	0.9443
149.1	956	0.9036
150.1	92	0.9289
150.1	185	0.9015
150.1	189	0.9689
150.1	232	0.9556
151.12	111	0.9519
151.1	84	0.9236
151.1	85	0.9029
151.1	94	0.9019
15.1	98	0.9183
15.1	107	0.9787
15.1	126	0.9601
15.1	179	0.9688
15.1	518	0.9344
15.1	525	0.9765
15.1	619	0.9307
15.1	620	0.9296
15.1	627	0.931
15.1	650	0.9282
15.1	698	0.9642
15.1	700	0.9705
15.1	747	0.9378
15.1	768	0.9403
15.1	790	0.9659
15.1	792	0.9499
15.1	797	0.9246
15.1	864	0.9451
15.1	956	0.9369
15.1	960	0.9405
15.1	982	0.9255
15.1	1001	0.91
15.1	1029	0.9378
15.1	1030	0.9394
15.1	1139	0.9377
15.1	1187	0.911
152.1	836	0.9376
15.2	49	0.9103
15.2	343	0.9081
15.2	450	0.9497
15.2	532	0.9309
15.2	586	0.9242
15.2	631	0.9677
15.2	673	0.9442
15.2	682	0.9889
15.2	725	0.9419
15.2	824	0.9205
15.2	848	0.9152
15.2	870	0.9322
15.2	873	0.9356
15.2	875	0.976
15.2	895	0.9342
15.2	896	0.9438
15.2	919	0.9192
15.2	941	0.9373
15.2	960	0.9168
15.2	967	0.9458
15.2	986	0.941
15.2	988	0.9572
15.2	991	0.9149
15.2	1055	0.9916
15.2	1079	0.9402
15.2	1081	0.9613
15.2	1083	0.9034
15.2	1105	0.9361
15.2	1125	0.9319
15.2	1129	0.9401
15.2	1173	0.9164
15.2	1175	0.9545
15.2	1201	0.9689
15.2	1203	0.9737
153.1	24	0.9794
153.1	70	0.9168
153.1	191	0.9006
153.1	568	0.9273
153.1	792	0.9168
153.1	855	0.927
153.1	871	0.9012
153.1	935	0.9059
153.1	938	0.9441
153.1	1038	0.9353
153.1	1108	0.9157
15.3	92	0.9148
15.3	104	0.9063
15.3	107	0.9651
15.3	126	0.979
15.3	196	0.9086
15.3	300	0.9515
15.3	422	0.9505
15.3	493	0.9487
15.3	495	0.9461
15.3	497	0.9667
15.3	518	0.9614
15.3	525	0.9669
15.3	543	0.9548
15.3	545	0.9918
15.3	577	0.9626
15.3	582	0.9605
15.3	621	0.9669
15.3	631	0.9146
15.3	635	0.9035
15.3	651	0.9827
15.3	652	0.9648
15.3	655	0.9807
15.3	677	0.9255
15.3	711	0.935
15.3	727	0.9408
15.3	735	0.9206
15.3	753	0.9841
15.3	760	0.963
15.3	768	0.9544
15.3	779	0.9547
15.3	801	0.9288
15.3	803	0.9945
15.3	805	0.9305
15.3	809	0.9685
15.3	810	0.9377
15.3	827	0.9213
15.3	829	0.9841
15.3	878	0.9304
15.3	891	0.9507
15.3	898	0.96
15.3	924	0.9274
15.3	926	0.9118
15.3	929	0.9743
15.3	937	0.9484
15.3	945	0.9308
15.3	1042	0.9772
15.3	1044	0.9209
15.3	1045	0.9146
15.3	1066	0.9601
15.3	1073	0.9383
15.3	1136	0.9174
15.3	1140	0.9449
15.3	1145	0.9327
15.3	1165	0.9655
15.3	1186	0.9531
15.3	1189	0.9828
15.3	1191	0.9688
15.3	1192	0.9325
15.3	1193	0.9218
15.3	1194	0.9168
15.3	1215	0.9412
15.3	1235	0.9662
15.3	1239	0.9737
15.3	1241	0.9357
15.3	1261	0.9223
15.3	1264	0.917
15.3	1286	0.9618
15.3	1311	0.9669
154.1	100	0.9995
154.1	196	0.9955
154.1	590	0.9167
154.1	668	0.9972
154.1	904	0.9142
15.4	27	0.991
15.4	84	0.9255
15.4	91	0.9357
15.4	139	0.9632
15.4	145	0.9256
15.4	146	0.9131
15.4	156	0.9556
15.4	158	0.9832
15.4	162	0.9753
15.4	172	0.9654
15.4	322	0.9531
15.4	327	0.9537
15.4	337	0.9043
15.4	366	0.9676
15.4	370	0.9717
15.4	395	0.9147
15.4	507	0.9951
15.4	537	0.9486
15.4	538	0.9768
15.4	544	0.9756
15.4	565	0.9325
15.4	570	0.9906
15.4	583	0.9784
15.4	590	0.9349
15.4	611	0.9588
15.4	614	0.9601
15.4	636	0.9436
15.4	661	0.9919
15.4	663	0.9959
15.4	664	0.9338
15.4	665	0.9555
15.4	686	0.9265
15.4	695	0.9378
15.4	712	0.9236
15.4	719	0.9365
15.4	721	0.9225
15.4	738	0.9667
15.4	740	0.9784
15.4	760	0.9219
15.4	762	0.995
15.4	764	0.9862
15.4	768	0.9733
15.4	769	0.9578
15.4	786	0.9842
15.4	788	0.9919
15.4	790	0.9759
15.4	791	0.9643
15.4	798	0.9397
15.4	810	0.9399
15.4	812	0.9821
15.4	813	0.9156
15.4	837	0.9876
15.4	838	0.9756
15.4	841	0.9312
15.4	843	0.9782
15.4	850	0.929
15.4	880	0.931
15.4	883	0.9485
15.4	885	0.971
15.4	886	0.98
15.4	888	0.9119
15.4	896	0.9674
15.4	916	0.9834
15.4	919	0.9647
15.4	930	0.99
15.4	932	0.9379
15.4	933	0.9551
15.4	935	0.9378
15.4	937	0.9597
15.4	939	0.9186
15.4	955	0.9837
15.4	958	0.9584
15.4	977	0.9711
15.4	981	0.9698
15.4	982	0.9214
15.4	1000	0.943
15.4	1002	0.9974
15.4	1015	0.9562
15.4	1025	0.9612
15.4	1094	0.9393
15.4	1096	0.96
15.4	1099	0.9438
15.4	1122	0.9645
15.4	1142	0.983
15.4	1144	0.9737
15.4	1146	0.9525
15.4	1148	0.9833
15.4	1158	0.9501
15.4	1168	0.9556
15.4	1193	0.9617
15.4	1250	0.9273
15.4	1253	0.9467
15.4	1254	0.9117
15.4	1260	0.9489
15.4	1273	0.9002
15.4	1275	0.9853
155.1	348	0.9116
155.1	1206	0.9727
155.1	1509	0.9608
155.1	1574	0.9241
155.1	1603	0.92
156.1	833	0.9528
15.6	66	0.9113
15.6	156	0.9251
15.6	466	0.9019
15.6	493	0.9448
15.6	810	0.9033
15.6	904	0.9731
15.6	975	0.9016
15.6	997	0.9093
15.6	1143	0.9122
157.1	73	0.9557
159.1	698	0.9017
159.1	783	0.941
159.1	790	0.9064
159.1	794	0.904
159.1	853	0.9312
159.1	1085	0.9261
160.1	60	0.9468
160.1	324	0.9617
160.1	328	0.9364
160.1	350	0.9543
160.1	388	0.935
160.1	396	0.9077
160.1	518	0.9132
160.1	534	0.9577
160.1	576	0.9081
160.1	585	0.9352
160.1	661	0.9514
160.1	715	0.9244
160.1	740	0.9944
160.1	741	0.9232
160.1	742	0.9359
160.1	744	0.974
160.1	755	0.9
160.1	762	0.9169
160.1	769	0.9205
160.1	771	0.9151
160.1	784	0.957
160.1	794	0.921
160.1	797	0.949
160.1	820	0.9743
160.1	822	0.9366
160.1	869	0.9279
160.1	910	0.9173
160.1	913	0.9166
160.1	923	0.9502
160.1	926	0.9639
160.1	928	0.9748
160.1	930	0.9428
160.1	980	0.9482
160.1	1000	0.9037
160.1	1003	0.9234
160.1	1004	0.9429
160.1	1027	0.9293
160.1	1050	0.9051
160.1	1078	0.961
160.1	1128	0.9389
160.1	1161	0.9097
160.1	1166	0.9008
160.1	1181	0.9196
160.1	1271	0.9056
160.1	1357	0.9222
160.1	1399	0.937
160.1	1409	0.9371
160.1	1410	0.9684
160.1	1412	0.905
160.1	1414	0.9351
160.1	1422	0.9362
160.1	1429	0.9976
160.1	1431	0.9753
160.1	1436	0.9089
160.1	1470	0.9054
160.1	1472	0.9732
160.1	1490	0.9833
160.1	1493	0.9858
160.1	1513	0.9085
160.1	1514	0.9238
160.1	1689	0.9171
160.1	1690	0.9188
160.1	1712	0.9272
160.1	1761	0.9095
160.1	1834	0.9225
16.1	51	0.9163
16.1	54	0.9069
16.1	59	0.9101
16.1	137	0.9341
16.1	246	0.9397
16.1	399	0.9286
16.1	477	0.9086
16.1	706	0.905
16.11	192	0.9382
16.11	368	0.9377
16.11	768	0.9136
16.11	794	0.9548
161.1	381	0.9277
161.1	394	0.9204
161.1	726	0.9549
16.2	30	0.9556
16.2	103	0.939
16.2	122	0.9389
16.2	145	0.9273
16.2	401	0.925
16.2	402	0.9479
16.2	404	0.9249
16.2	436	0.9622
16.2	443	0.9429
16.2	464	0.9055
16.2	475	0.9515
16.2	487	0.924
16.2	543	0.9071
16.2	554	0.916
16.2	579	0.9648
16.2	602	0.9155
16.2	610	0.9491
16.2	649	0.9034
16.2	662	0.9351
16.2	668	0.9282
16.2	785	0.9029
16.2	834	0.9272
16.2	838	0.9158
16.2	871	0.9431
16.2	879	0.9471
16.2	906	0.9276
16.2	919	0.9407
16.2	1005	0.9198
16.2	1013	0.9204
16.2	1018	0.9375
16.2	1025	0.9256
16.2	1148	0.9453
16.2	1153	0.9425
16.2	1183	0.9188
16.2	1191	0.9053
16.2	1200	0.9147
16.2	1237	0.9175
16.2	1263	0.9113
16.2	1563	0.9073
163.3	93	0.9443
163.3	487	0.9818
163.3	489	0.9691
163.3	1215	0.9027
163.7	8	0.9042
163.7	231	0.9292
163.7	242	0.9394
163.7	488	0.928
163.7	717	0.9154
164.1	4	0.9729
164.1	119	0.9415
164.1	143	0.9268
164.1	489	0.9306
164.1	1087	0.9158
164.1	1114	0.927
164.1	1117	0.9595
164.1	1124	0.9164
164.1	1150	0.9215
164.1	1157	0.9345
164.1	1167	0.9245
164.1	1181	0.9246
164.1	1209	0.9194
164.1	1215	0.9135
164.1	1237	0.9335
164.1	1325	0.9175
164.1	1330	0.9309
164.1	1331	0.916
164.1	1546	0.9256
165.5	613	0.9274
165.5	711	0.97
165.5	786	0.9722
165.5	965	0.9035
165.5	1120	0.9064
165.5	1173	0.926
165.5	1203	0.9787
165.5	1204	0.9405
165.6	211	0.9213
165.6	692	0.9011
165.7	24	0.9249
165.7	29	0.9271
165.7	92	0.9364
165.7	185	0.9417
165.7	186	0.9516
165.7	257	0.9074
165.7	286	0.9055
165.7	318	0.9403
165.7	606	0.9167
165.7	609	0.9841
165.7	703	0.9014
165.7	735	0.9243
165.7	762	0.9559
165.7	766	0.9054
165.7	787	0.9327
165.7	832	0.9626
165.7	854	0.9052
165.7	919	0.9424
165.7	920	0.9102
165.7	1013	0.9388
165.7	1014	0.9762
165.7	1016	0.9482
165.7	1018	0.931
165.7	1036	0.9888
165.7	1045	0.9248
165.7	1058	0.9083
165.7	1080	0.9535
165.7	1081	0.9112
165.7	1134	0.966
165.7	1255	0.9023
165.7	1278	0.9202
165.7	1281	0.9108
165.7	1311	0.9028
165.7	1387	0.919
165.7	1392	0.9574
16.6	366	0.9258
16.6	375	0.907
16.6	379	0.9054
16.6	422	0.9621
16.6	424	0.9932
16.6	484	0.9535
16.6	1261	0.9264
168.1	33	0.9123
168.1	75	0.9103
168.1	756	0.9144
169.1	184	0.9443
169.1	217	0.9249
169.1	572	0.9651
170.1	20	0.9783
170.1	38	0.952
170.1	40	0.9692
170.1	47	0.9453
170.1	71	0.9491
170.1	75	0.9186
170.1	153	0.9951
170.1	174	0.9729
170.1	182	0.9927
170.1	189	0.9653
170.1	205	0.9357
170.1	207	0.9079
170.1	218	0.9407
170.1	238	0.9782
170.1	247	0.9018
170.1	250	0.9281
170.1	269	0.9288
170.1	330	0.9198
170.1	421	0.9066
170.1	498	0.9524
170.1	550	0.9374
170.1	563	0.9486
170.1	608	0.9142
170.1	663	0.9508
170.1	765	0.9551
170.1	767	0.9622
170.1	834	0.9259
170.1	862	0.969
170.1	887	0.959
170.1	932	0.9477
170.1	939	0.9749
170.1	950	0.9149
170.1	1014	0.9015
170.1	1029	0.9516
171.1	1213	0.9019
172.1	44	0.9116
172.1	1205	0.9575
172.1	1268	0.9235
172.1	1269	0.9934
172.1	1274	0.9702
172.1	1276	0.9372
173.1	34	0.9729
173.1	50	0.9613
173.1	55	0.9069
174.1	85	0.9102
174.1	97	0.9489
174.1	99	0.9631
174.1	101	0.9699
174.1	125	0.9278
174.1	133	0.9347
174.1	146	0.976
174.1	157	0.9164
174.1	159	0.9657
174.1	177	0.9214
174.1	257	0.9178
174.1	372	0.9449
174.1	652	0.9327
174.1	656	0.9175
174.1	657	0.9597
174.1	663	0.9601
174.1	683	0.964
174.1	710	0.9918
174.1	775	0.9608
174.1	833	0.9599
174.1	839	0.9242
174.1	851	0.9435
174.1	1052	0.9325
174.1	1137	0.9225
17.4	694	0.9234
17.4	871	0.9175
175.1	82	0.9151
175.1	166	0.9546
175.1	228	0.9054
175.1	246	0.9071
175.1	258	0.911
175.1	345	0.9524
175.1	439	0.9153
175.1	444	0.9426
175.1	946	0.9492
175.1	968	0.9145
176.2	52	0.9665
176.2	91	0.9583
176.2	92	0.9921
176.2	218	0.9114
176.2	542	0.9081
176.2	607	0.9534
176.2	718	0.9103
176.2	766	0.9299
176.2	806	0.9289
176.2	811	0.9054
176.2	830	0.9286
176.2	903	0.9302
176.2	906	0.9183
176.2	955	0.961
176.2	978	0.9211
176.2	1045	0.9095
176.2	1213	0.9597
176.2	1217	0.9155
176.2	1241	0.9422
176.2	1277	0.9143
176.3	573	0.91
176.3	920	0.9069
176.3	1187	0.9065
176.3	1188	0.9268
176.3	1212	0.959
177.1	3	0.9535
177.1	25	0.9333
178.3	785	0.913
178.3	806	0.9261
178.3	831	0.9502
178.3	833	0.9727
178.3	846	0.9482
178.3	849	0.9158
178.3	854	0.942
178.3	871	0.9136
178.3	916	0.9072
178.3	957	0.9331
178.3	963	0.912
178.3	968	0.9107
178.3	1003	0.9262
178.4	277	0.9687
178.4	875	0.9245
178.4	1022	0.905
178.8	576	0.9062
178.8	577	0.9109
178.8	779	0.922
178.8	919	0.9517
178.8	1055	0.9303
178.8	1068	0.9001
178.8	1079	0.9224
178.8	1141	0.9158
179.2	517	0.9278
179.2	676	0.9068
179.2	702	0.9545
179.2	703	0.9272
179.2	753	0.9488
179.2	760	0.924
179.2	775	0.99
179.2	783	0.9541
179.2	792	0.9076
179.2	795	0.9752
179.2	803	0.9475
179.2	858	0.9231
179.2	882	0.981
179.2	889	0.986
179.2	893	0.9827
179.2	899	0.9131
179.2	918	0.9629
179.2	920	0.9546
179.2	921	0.9843
179.2	922	0.9827
179.2	926	0.9288
179.2	927	0.9802
179.2	947	0.9323
179.2	969	0.9918
179.2	973	0.9436
179.2	982	0.919
179.2	991	0.9566
179.2	992	0.9826
179.2	994	0.9796
179.2	996	0.9698
179.2	997	0.9844
179.2	1011	0.9289
179.2	1015	0.9728
179.2	1019	0.9936
179.2	1039	0.9345
179.2	1043	0.922
179.2	1047	0.9536
179.2	1054	0.9395
179.2	1087	0.9403
179.2	1088	0.9684
179.2	1091	0.9474
179.2	1092	0.9551
179.2	1095	0.991
179.2	1107	0.9713
179.2	1123	0.9311
179.2	1128	0.9518
179.2	1130	0.9798
179.2	1137	0.9044
179.2	1155	0.9861
179.2	1178	0.9836
179.2	1180	0.9319
179.2	1183	0.9637
179.2	1224	0.9431
179.2	1243	0.9364
179.2	1245	0.9866
179.2	1265	0.9263
179.2	1268	0.9688
179.2	1271	0.9708
179.2	1290	0.9662
179.2	1293	0.9704
179.2	1348	0.9279
179.2	1368	0.9278
179.2	1371	0.916
179.2	1377	0.9711
179.2	1378	0.9232
179.2	1431	0.9115
179.2	1443	0.9452
179.2	1467	0.977
179.2	1510	0.9738
179.2	1518	0.9238
179.2	1628	0.9389
179.3	240	0.9336
179.3	516	0.9752
179.3	539	0.9079
179.3	694	0.9368
179.3	758	0.9052
179.3	1006	0.952
179.3	1011	0.9503
179.3	1028	0.9617
179.3	1125	0.9083
179.3	1126	0.9666
179.5	201	0.9281
179.5	202	0.9712
179.5	574	0.9022
179.5	616	0.9114
179.5	620	0.9335
179.5	735	0.9711
179.5	916	0.9038
179.5	1569	0.9329
180.1	198	0.9095
180.1	619	0.9157
180.2	70	0.9209
180.2	159	0.9211
180.2	233	0.9535
180.2	245	0.9252
180.2	642	0.9615
180.2	1060	0.9242
180.2	1262	0.9671
181.3	206	0.9168
181.3	310	0.9323
181.3	324	0.9229
181.3	359	0.9154
181.3	410	0.9101
181.3	622	0.9704
181.3	624	0.9201
181.3	868	0.9598
181.3	1166	0.9801
181.3	1188	0.9152
181.3	1232	0.9036
181.3	1233	0.9322
181.3	1405	0.9763
181.3	1410	0.926
181.3	1438	0.9617
181.3	1517	0.9215
181.3	1551	0.9117
181.4	78	0.9344
181.4	671	0.9185
181.4	697	0.9271
181.4	703	0.9603
181.4	720	0.9145
181.4	743	0.9521
181.4	768	0.9118
181.4	838	0.975
181.4	971	0.9334
181.4	980	0.9197
181.4	1207	0.94
181.4	1215	0.9447
18.1	601	0.9029
18.1	799	0.9286
18.1	927	0.9454
18.1	1036	0.9077
183.1	4	0.9512
183.1	5	0.9485
183.1	42	0.9156
183.1	161	0.925
183.1	216	0.9493
183.1	574	0.9228
183.1	1064	0.956
184.5	591	0.915
184.5	598	0.9335
184.5	641	0.9579
184.5	645	0.9425
184.5	651	0.9318
184.5	655	0.9101
184.5	657	0.9927
184.5	663	0.9501
184.5	685	0.9095
184.5	687	0.9749
184.5	708	0.9456
184.5	709	0.9643
184.5	731	0.9497
184.5	752	0.9692
184.5	753	0.9801
184.5	781	0.9426
184.5	785	0.9126
184.5	897	0.9001
184.6	156	0.9103
184.6	207	0.9584
184.6	314	0.961
184.6	492	0.9306
184.6	525	0.9571
184.6	541	0.9116
184.6	772	0.9236
184.6	808	0.9324
184.7	156	0.9084
184.7	207	0.9473
184.7	591	0.9573
184.7	650	0.923
184.7	720	0.9203
184.7	721	0.9163
184.7	765	0.942
186.1	166	0.9379
187.1	5	0.9798
187.1	261	0.9379
187.1	292	0.9238
187.1	331	0.9401
187.1	341	0.9708
187.1	431	0.907
187.1	460	0.9739
187.1	474	0.9849
187.1	475	0.9698
187.1	476	0.9738
187.1	477	0.9931
187.1	478	0.9669
187.1	480	0.9919
187.1	481	0.9969
187.1	482	0.9981
187.1	484	0.9956
187.1	529	0.9306
187.1	557	0.9711
187.1	558	0.9818
187.1	560	0.979
187.1	561	0.9288
187.1	565	0.976
187.1	567	0.9445
187.1	589	0.9902
187.1	614	0.9606
187.1	616	0.9347
187.1	637	0.9816
187.1	645	0.9523
187.1	659	0.9739
187.1	660	0.97
187.1	688	0.9178
187.1	690	0.942
187.1	700	0.9623
187.1	709	0.9795
187.1	711	0.9361
187.1	712	0.9358
187.1	714	0.9173
187.1	731	0.9368
187.1	738	0.9748
187.1	740	0.9737
187.1	741	0.9425
187.1	762	0.9874
187.1	764	0.9447
187.1	767	0.9252
187.1	785	0.9927
187.1	787	0.9981
187.1	788	0.9819
187.1	806	0.9669
187.1	817	0.9242
187.1	819	0.9885
187.1	821	0.9907
187.1	831	0.9865
187.1	843	0.9826
187.1	845	0.9969
187.1	868	0.9549
187.1	870	0.9722
187.1	878	0.925
187.1	916	0.9898
187.1	935	0.9168
187.1	936	0.9405
189.1	541	0.9201
189.1	878	0.9019
189.1	900	0.9941
189.1	906	0.9784
189.1	911	0.9053
189.1	1055	0.9327
190.1	8	0.9302
190.1	81	0.9113
190.1	130	0.9343
190.1	160	0.9062
190.1	172	0.9011
190.1	513	0.9169
190.1	531	0.9095
190.1	548	0.9773
190.1	577	0.9725
190.1	584	0.9114
190.1	637	0.9145
190.1	639	0.9894
190.1	697	0.947
190.1	707	0.9574
190.1	778	0.9334
190.1	787	0.9696
190.1	835	0.9684
190.1	908	0.975
190.1	967	0.9527
190.1	987	0.9876
190.1	990	0.9918
190.1	1038	0.9108
190.1	1049	0.9921
190.1	1073	0.9604
190.1	1082	0.9243
190.1	1141	0.9775
190.1	1153	0.975
190.1	1155	0.9798
191.1	30	0.9932
191.1	49	0.9475
191.1	53	0.9222
191.1	96	0.959
191.1	123	0.9758
191.1	151	0.9415
191.1	183	0.9298
191.1	208	0.9326
191.1	244	0.9676
191.1	286	0.9413
191.1	380	0.9267
191.1	400	0.9056
191.1	471	0.9014
191.1	486	0.9356
191.1	489	0.97
191.1	522	0.9862
191.1	566	0.979
191.1	604	0.9336
191.1	612	0.9385
191.1	615	0.9762
191.1	639	0.947
191.1	688	0.9388
191.1	735	0.9083
191.1	770	0.9197
191.1	832	0.9181
191.1	845	0.9617
191.1	886	0.9102
191.1	942	0.9098
19.1	43	0.9762
19.1	46	0.9366
19.1	63	0.9618
19.1	67	0.9016
19.1	197	0.9258
19.1	515	0.9984
193.1	240	0.9786
193.1	265	0.9156
193.1	561	0.9101
193.1	629	0.9206
197.1	324	0.9099
197.1	328	0.9067
197.1	359	0.9056
197.1	934	0.9165
199.1	313	0.918
199.1	325	0.9225
201.1	549	0.9567
201.1	1154	0.9046
201.1	1182	0.9231
20.1	401	0.9252
20.1	418	0.9092
20.1	1278	0.9227
20.1	1290	0.9181
202.1	136	0.9061
202.1	230	0.9445
202.1	231	0.9011
202.1	232	0.9434
203.1	40	0.9185
203.1	58	0.9782
203.1	138	0.9213
204.1	116	0.9632
204.1	408	0.9176
204.1	998	0.957
204.1	1078	0.931
204.1	1227	0.9401
206.1	800	0.9345
206.1	929	0.935
206.1	979	0.9125
206.1	990	0.9276
206.1	1000	0.9045
206.1	1006	0.9105
206.1	1088	0.9109
206.1	1106	0.9105
206.1	1109	0.9202
206.1	1111	0.9266
206.1	1152	0.9037
207.1	45	0.9553
207.1	80	0.9469
207.1	220	0.9778
207.1	253	0.9599
207.1	284	0.9481
207.1	486	0.9489
207.1	568	0.9078
208.1	323	0.9432
209.1	88	0.9351
210.1	166	0.9196
211.1	127	0.9284
211.1	145	0.9334
211.1	146	0.9363
211.1	150	0.9398
211.1	239	0.9438
211.1	281	0.9505
211.1	291	0.9404
211.1	293	0.925
211.1	296	0.9128
211.1	320	0.9307
211.1	322	0.964
211.1	326	0.914
211.1	374	0.9056
211.1	469	0.9306
211.1	1080	0.945
21.1	55	0.9659
212.3	364	0.9035
212.3	369	0.9667
212.3	384	0.915
212.3	395	0.944
212.3	443	0.929
212.3	445	0.915
212.3	577	0.925
212.3	722	0.962
212.4	169	0.902
212.4	172	0.9348
212.4	178	0.9
212.4	286	0.9373
212.4	724	0.9348
213.1	162	0.9061
213.1	166	0.9299
213.1	189	0.9154
213.1	217	0.9431
213.1	218	0.9085
213.1	450	0.9152
214.1	448	0.9869
214.1	1386	0.9198
216.1	618	0.926
216.1	688	0.922
216.1	714	0.9157
216.1	719	0.9164
216.1	771	0.9039
216.1	784	0.9054
216.1	862	0.9285
216.1	1257	0.911
216.1	1560	0.9143
216.1	1568	0.9167
216.1	1569	0.9167
216.1	1571	0.9082
216.3	360	0.9725
216.3	361	0.9206
216.3	557	0.9051
216.3	636	0.9013
216.3	691	0.9189
216.3	692	0.9943
216.3	722	0.9039
216.3	730	0.9907
216.3	794	0.9074
216.3	817	0.9943
216.3	891	0.9151
216.3	893	0.9499
216.3	979	0.9607
216.3	1046	0.9638
216.3	1261	0.9039
216.3	1439	0.9003
216.3	1448	0.9037
216.5	253	0.91
216.5	561	0.924
216.5	562	0.9311
216.5	671	0.9188
216.5	681	0.903
216.5	684	0.9029
216.5	757	0.9058
216.5	838	0.9075
216.5	1424	0.9134
216.5	1470	0.9287
216.5	1717	0.9207
216.5	1724	0.92
217.1	302	0.9113
217.1	483	0.9119
217.1	573	0.9033
217.1	1012	0.9193
218.1	179	0.9041
219.1	347	0.9195
219.1	349	0.9167
219.1	412	0.9184
221.2	86	0.9737
221.2	110	0.9232
221.2	291	0.9448
221.2	303	0.9709
221.2	407	0.9378
221.2	450	0.9009
221.2	685	0.9843
221.2	691	0.9081
221.2	724	0.9144
221.2	746	0.9504
221.2	751	0.9386
221.2	772	0.9301
221.2	790	0.9217
221.2	998	0.9421
221.2	999	0.9103
221.2	1023	0.9741
221.2	1082	0.9045
221.2	1091	0.9519
221.2	1093	0.9491
221.2	1094	0.9399
221.2	1114	0.9248
221.2	1115	0.9185
221.2	1117	0.9577
221.2	1131	0.9388
[truncated: 2,951 more rows]

## Sheet: Table S4e
idnew	domain	domain.length	pos.sites	pos.ratio	class
100.1	W	2089	1	0.05	W
100.1	PF01582	530	2	0.38	T
100.1	PF00931	731	3	0.41	N
101.1	PF00931	881	1	0.11	N
10.2	W	2826	2	0.07	W
10.2	PF01582	524	2	0.38	T
10.2	PF00931	776	18	2.32	N
10.3	PF01582	524	1	0.19	T
10.3	PF00931	776	4	0.52	N
104.1	W	1771	2	0.11	W
104.1	PF00931	839	15	1.79	N
105.1	W	2181	4	0.18	W
105.1	PF01582	521	3	0.58	T
105.1	PF00931	773	7	0.91	N
10.5	PF01582	524	1	0.19	T
10.5	PF00931	761	3	0.39	N
106.1	W	3982	19	0.48	W
106.1	PF00931	686	8	1.17	N
106.1	PF07725	62	2	3.23	L
107.1	W	2040	4	0.2	W
107.1	PF01582	530	3	0.57	T
107.1	PF00931	785	12	1.53	N
10.7	PF01582	521	3	0.58	T
10.7	PF00931	797	1	0.13	N
10.8	PF01582	521	2	0.38	T
109.1	PF00931	848	4	0.47	N
110.1	W	2049	9	0.44	W
110.1	PF01582	521	17	3.26	T
110.1	PF00931	770	7	0.91	N
1.1	PF00931	767	2	0.26	N
112.1	W	2632	9	0.34	W
112.1	PF01582	501	6	1.2	T
112.1	PF00931	711	8	1.13	N
113.1	W	5824	22	0.38	W
113.1	PF01582	512	5	0.98	T
113.1	PF00931	1363	14	1.03	N
1.13	W	3246	3	0.09	W
1.13	PF01582	539	6	1.11	T
1.13	PF00931	776	20	2.58	N
114.1	W	1912	4	0.21	W
114.1	PF00931	866	3	0.35	N
1.14	W	3024	2	0.07	W
1.14	PF01582	539	5	0.93	T
1.14	PF00931	779	12	1.54	N
115.1	W	1882	25	1.33	W
115.1	PF00931	866	9	1.04	N
1.15	W	2619	1	0.04	W
1.15	PF01582	539	1	0.19	T
1.15	PF00931	782	6	0.77	N
117.1	W	1222	8	0.65	W
117.1	PF05659	419	3	0.72	R
117.1	PF00931	389	2	0.51	N
1.18	W	2907	5	0.17	W
1.18	PF01582	539	6	1.11	T
1.18	PF00931	782	7	0.9	N
119.1	W	955	4	0.42	W
120.1	W	2430	2	0.08	W
120.1	PF01582	509	14	2.75	T
120.1	PF00931	806	6	0.74	N
1.21	W	3126	7	0.22	W
1.21	PF01582	539	7	1.3	T
1.21	PF00931	776	10	1.29	N
122.1	W	395	3	0.76	W
122.1	PF01582	542	1	0.18	T
1.22	PF01582	572	3	0.52	T
1.22	PF00931	782	10	1.28	N
12.2	W	1805	2	0.11	W
12.2	PF00931	822	2	0.24	N
123.1	PF01582	551	5	0.91	T
1.23	PF01582	569	1	0.18	T
1.23	PF00931	782	4	0.51	N
124.1	W	545	2	0.37	W
124.1	PF01582	518	3	0.58	T
12.4	PF00931	857	6	0.7	N
125.1	PF00931	761	1	0.13	N
127.1	W	1446	3	0.21	W
127.1	PF00931	836	1	0.12	N
1.27	W	4587	36	0.78	W
1.27	PF01582	536	17	3.17	T
1.27	PF00931	773	25	3.23	N
12.7	W	2553	8	0.31	W
128.1	W	2961	6	0.2	W
128.1	PF01582	533	7	1.31	T
128.1	PF00931	755	10	1.32	N
130.1	W	3411	4	0.12	W
130.1	PF00931	614	13	2.12	N
133.1	PF01582	527	3	0.57	T
133.1	PF00931	758	5	0.66	N
134.4	PF00931	834	1	0.12	N
134.8	PF00931	845	1	0.12	N
135.13	PF00931	731	3	0.41	N
135.1	PF00931	740	3	0.41	N
13.5	PF01582	533	6	1.13	T
136.1	PF01582	515	2	0.39	T
137.1	W	2124	1	0.05	W
137.1	PF01582	524	4	0.76	T
137.1	PF00931	761	20	2.63	N
138.1	PF01582	527	13	2.47	T
138.1	PF00931	782	4	0.51	N
139.1	W	397	1	0.25	W
140.1	W	2649	9	0.34	W
140.1	PF01582	503	18	3.58	T
140.1	PF00931	749	5	0.67	N
141.1	W	2717	2	0.07	W
141.1	PF01582	398	12	3.02	T
14.1	W	1970	8	0.41	W
142.1	W	2415	2	0.08	W
142.1	PF01582	527	2	0.38	T
142.1	PF00931	740	12	1.62	N
14.2	W	2461	3	0.12	W
143.1	W	2835	7	0.25	W
143.1	PF01582	527	1	0.19	T
143.1	PF00931	761	1	0.13	N
145.1	PF01582	537	1	0.19	T
146.1	W	494	1	0.2	W
146.1	PF01582	527	1	0.19	T
147.1	PF01582	485	1	0.21	T
147.1	PF00931	764	2	0.26	N
148.1	PF01582	317	4	1.26	T
148.1	PF00931	698	4	0.57	N
149.1	PF01582	545	1	0.18	T
149.1	PF00931	794	2	0.25	N
150.1	PF01582	479	1	0.21	T
15.1	W	2856	4	0.14	W
15.1	PF00931	864	1	0.12	N
152.1	PF00931	839	1	0.12	N
15.2	W	2707	1	0.04	W
15.2	PF00931	911	7	0.77	N
153.1	W	2544	8	0.31	W
153.1	PF01582	512	5	0.98	T
153.1	PF00931	743	17	2.29	N
15.3	W	3124	10	0.32	W
15.3	PF00931	878	15	1.71	N
154.1	W	1118	1	0.09	W
154.1	PF01582	462	4	0.87	T
154.1	Coil	65	4	6.15	C
154.1	PF00931	668	4	0.6	N
15.4	W	2965	3	0.1	W
15.4	PF00931	893	37	4.14	N
155.1	W	3653	29	0.79	W
155.1	PF01582	533	13	2.44	T
155.1	PF00931	666	18	2.7	N
15.6	PF00931	878	1	0.11	N
159.1	PF00931	758	3	0.4	N
1.5	W	4815	3	0.06	W
160.1	W	4224	20	0.47	W
160.1	PF01582	512	4	0.78	T
160.1	PF00931	710	23	3.24	N
16.1	W	4456	1	0.02	W
16.11	W	5345	3	0.06	W
16.11	PF01582	503	12	2.39	T
16.11	PF00931	746	4	0.54	N
161.1	PF01582	527	1	0.19	T
16.2	PF01582	500	1	0.2	T
16.2	PF00931	755	4	0.53	N
163.3	W	2949	5	0.17	W
163.3	PF01582	497	3	0.6	T
163.3	PF00931	737	5	0.68	N
16.3	W	3374	4	0.12	W
16.3	PF01582	494	3	0.61	T
16.3	PF00931	755	8	1.06	N
165.5	W	2235	6	0.27	W
165.5	PF01582	536	11	2.05	T
165.5	PF00931	782	11	1.41	N
165.6	W	2187	2	0.09	W
165.6	PF01582	536	1	0.19	T
165.7	W	2808	2	0.07	W
165.7	PF01582	539	5	0.93	T
165.7	PF00931	767	11	1.43	N
166.1	W	2034	1	0.05	W
166.1	PF01582	497	3	0.6	T
166.1	PF00931	713	8	1.12	N
16.6	W	4771	3	0.06	W
16.6	PF01582	494	4	0.81	T
16.6	PF00931	755	4	0.53	N
168.1	W	1680	1	0.06	W
168.1	PF00931	848	3	0.35	N
169.1	W	960	1	0.1	W
169.1	PF00635	634	2	0.32	X
170.1	W	2037	2	0.1	W
170.1	PF01582	533	2	0.38	T
171.1	W	2355	3	0.13	W
171.1	PF01582	506	5	0.99	T
171.1	PF00931	752	9	1.2	N
172.1	PF01582	482	3	0.62	T
172.1	PF00931	812	3	0.37	N
17.3	PF00931	836	1	0.12	N
174.1	W	2589	6	0.23	W
174.1	PF00931	758	1	0.13	N
175.1	PF00931	785	1	0.13	N
176.2	W	2664	6	0.23	W
176.2	PF01582	539	10	1.86	T
176.2	PF00931	782	2	0.26	N
176.3	W	2520	8	0.32	W
176.3	PF01582	539	2	0.37	T
176.3	PF00931	776	1	0.13	N
178.3	PF00931	746	3	0.4	N
178.4	PF01582	979	1	0.1	T
178.8	W	3299	3	0.09	W
179.2	W	3490	9	0.26	W
179.2	PF01582	536	11	2.05	T
179.3	PF01582	536	2	0.37	T
179.3	PF00931	746	2	0.27	N
179.5	PF01582	536	1	0.19	T
179.5	PF00931	764	1	0.13	N
180.1	PF01582	539	1	0.19	T
180.2	W	2421	11	0.45	W
180.2	PF01582	539	9	1.67	T
180.2	PF00931	776	7	0.9	N
181.3	W	3396	10	0.29	W
181.3	PF01582	536	10	1.87	T
181.3	PF00931	776	32	4.12	N
181.4	W	2460	5	0.2	W
181.4	PF01582	536	1	0.19	T
18.1	W	2163	1	0.05	W
183.1	W	1917	3	0.16	W
183.1	PF01582	533	6	1.13	T
183.1	PF00931	758	6	0.79	N
184.5	PF00931	776	5	0.64	N
185.1	W	448	7	1.56	W
185.1	PF01582	371	7	1.89	T
186.1	PF00931	860	2	0.23	N
187.1	Coil	107	1	0.93	C
187.1	PF00931	845	13	1.54	N
189.1	PF01582	536	1	0.19	T
189.1	PF00931	746	4	0.54	N
190.1	W	2097	2	0.1	W
190.1	PF01582	530	7	1.32	T
190.1	PF00931	776	6	0.77	N
191.1	W	1844	1	0.05	W
191.1	PF00931	875	4	0.46	N
19.1	W	1262	7	0.55	W
19.1	PF01582	979	7	0.72	T
195.1	W	1824	1	0.05	W
197.1	W	2300	1	0.04	W
198.1	W	1824	4	0.22	W
198.1	PF00931	815	2	0.25	N
201.1	W	2837	1	0.04	W
201.1	PF00931	770	1	0.13	N
20.1	W	3126	8	0.26	W
20.1	PF01582	536	1	0.19	T
20.1	PF00931	785	4	0.51	N
202.1	W	280	1	0.36	W
204.1	W	2466	1	0.04	W
205.1	W	2436	9	0.37	W
205.1	PF03634	302	4	1.32	X
205.1	PF01582	353	3	0.85	T
206.1	PF00931	698	3	0.43	N
207.1	W	1528	10	0.65	W
209.1	Coil	107	1	0.93	C
211.1	PF01582	933	2	0.21	T
21.1	W	4130	19	0.46	W
21.1	PF01582	799	6	0.75	T
21.1	PF00931	1162	1	0.09	N
212.4	PF01582	488	1	0.2	T
213.1	PF01582	476	1	0.21	T
214.1	W	3258	14	0.43	W
214.1	PF01582	536	1	0.19	T
214.1	PF00931	770	7	0.91	N
215.1	W	3190	1	0.03	W
215.1	PF01582	1003	9	0.9	T
216.3	W	3186	3	0.09	W
216.3	PF01582	524	8	1.53	T
216.3	PF00931	755	1	0.13	N
217.1	W	3103	2	0.06	W
221.2	W	3039	4	0.13	W
221.2	PF01582	536	8	1.49	T
221.2	PF00931	782	7	0.9	N
22.1	W	3571	1	0.03	W
225.1	PF00931	785	6	0.76	N
228.1	W	788	2	0.25	W
230.1	PF01582	1081	7	0.65	T
23.1	W	2435	6	0.25	W
23.1	PF01582	469	14	2.99	T
23.1	Coil	65	3	4.62	C
23.1	PF00931	770	17	2.21	N
233.1	PF01582	392	1	0.26	T
234.1	PF01582	221	2	0.9	T
237.1	W	639	1	0.16	W
238.2	W	2602	1	0.04	W
239.1	PF01582	536	2	0.37	T
239.1	PF00931	761	1	0.13	N
241.1	PF01582	503	7	1.39	T
241.1	PF00931	764	7	0.92	N
24.1	PF01582	916	6	0.66	T
24.1	PF00931	773	2	0.26	N
245.1	PF01582	626	1	0.16	T
246.1	PF01582	536	1	0.19	T
248.1	W	328	1	0.3	W
249.1	W	1680	1	0.06	W
25.1	PF00931	839	4	0.48	N
252.1	W	1472	4	0.27	W
257.1	W	3051	7	0.23	W
257.1	PF01582	536	4	0.75	T
257.1	PF00931	746	1	0.13	N
258.1	PF01582	506	1	0.2	T
258.1	PF00931	779	1	0.13	N
26.1	W	2367	1	0.04	W
26.1	PF01582	479	1	0.21	T
26.1	PF00931	812	4	0.49	N
263.1	PF00931	872	1	0.11	N
268.1	W	1568	1	0.06	W
270.1	W	1156	2	0.17	W
273.1	W	1559	1	0.06	W
273.1	PF00931	851	3	0.35	N
276.1	W	2919	1	0.03	W
276.1	PF01582	539	1	0.19	T
276.1	PF00931	773	4	0.52	N
277.1	PF01582	539	2	0.37	T
277.1	PF00931	773	2	0.26	N
279.1	W	1896	1	0.05	W
279.1	PF00931	851	4	0.47	N
281.1	PF01582	536	2	0.37	T
281.1	PF00931	692	4	0.58	N
28.1	PF01582	536	2	0.37	T
28.1	PF00931	753	1	0.13	N
282.1	PF00931	851	1	0.12	N
285.1	W	181	1	0.55	W
285.1	PF01582	395	1	0.25	T
289.1	W	1288	1	0.08	W
297.1	W	2905	1	0.03	W
297.1	PF01582	488	4	0.82	T
298.1	PF00931	851	1	0.12	N
299.1	W	1894	1	0.05	W
30.1	W	2295	5	0.22	W
30.1	PF01582	530	1	0.19	T
30.1	PF00931	815	2	0.25	N
303.1	PF00931	851	1	0.12	N
304.1	W	746	3	0.4	W
306.1	W	3354	1	0.03	W
3.1	W	1689	1	0.06	W
31.1	PF05659	359	1	0.28	R
3.13	W	1986	1	0.05	W
3.13	PF00931	851	5	0.59	N
3.15	PF00931	851	1	0.12	N
3.17	W	1896	1	0.05	W
3.18	W	1908	2	0.1	W
3.18	PF00931	851	11	1.29	N
320.1	PF01582	486	1	0.21	T
32.1	W	1409	1	0.07	W
325.1	W	1663	1	0.06	W
326.1	W	691	1	0.14	W
3.2	PF00931	851	1	0.12	N
33.1	W	2041	14	0.69	W
33.1	PF00931	857	1	0.12	N
3.3	W	2265	3	0.13	W
3.3	PF00931	851	20	2.35	N
34.1	PF01582	506	1	0.2	T
36.1	W	1941	2	0.1	W
36.1	PF01582	515	5	0.97	T
36.1	PF00931	758	3	0.4	N
37.1	W	2655	2	0.08	W
37.1	PF01582	485	11	2.27	T
37.1	PF00931	776	4	0.52	N
3.8	W	2583	3	0.12	W
3.8	PF00931	851	17	2	N
39.1	W	4143	42	1.01	W
39.1	PF01582	503	20	3.98	T
39.1	PF00931	776	15	1.93	N
3.9	W	2166	5	0.23	W
3.9	Coil	107	1	0.93	C
3.9	PF00931	851	11	1.29	N
40.1	W	1940	3	0.15	W
40.1	PF01582	614	5	0.81	T
40.1	PF00931	767	2	0.26	N
4.1	W	3668	1	0.03	W
4.1	PF01582	392	2	0.51	T
4.1	PF00931	707	2	0.28	N
4.11	W	3694	1	0.03	W
4.11	PF01582	500	3	0.6	T
4.11	PF00931	704	6	0.85	N
41.1	W	5377	58	1.08	W
41.1	PF02671	137	9	6.57	X
4.13	W	4611	9	0.2	W
4.13	PF01582	524	3	0.57	T
4.13	PF00931	704	7	0.99	N
4.16	W	3379	14	0.41	W
4.16	PF01582	488	1	0.2	T
4.16	PF00931	704	12	1.7	N
42.1	W	2581	6	0.23	W
42.1	PF01582	506	2	0.4	T
42.1	PF00931	734	13	1.77	N
43.1	W	3168	3	0.09	W
43.1	PF00931	737	2	0.27	N
4.3	W	3352	6	0.18	W
4.3	PF00931	764	9	1.18	N
44.1	PF01582	527	2	0.38	T
44.1	PF00931	770	12	1.56	N
46.1	PF01582	521	1	0.19	T
4.6	PF01582	491	7	1.43	T
4.6	PF00931	773	4	0.52	N
47.1	PF01582	272	1	0.37	T
48.1	W	984	2	0.2	W
48.1	PF01582	461	2	0.43	T
4.8	W	2918	4	0.14	W
4.8	PF01582	500	7	1.4	T
4.8	PF00931	749	17	2.27	N
49.1	W	2731	3	0.11	W
49.1	Coil	107	6	5.61	C
49.1	PF00931	836	3	0.36	N
4.9	W	2971	1	0.03	W
4.9	PF00931	776	2	0.26	N
50.1	PF00931	675	1	0.15	N
5.1	PF00931	773	3	0.39	N
5.12	W	2406	3	0.12	W
5.12	PF01582	581	12	2.07	T
5.12	PF00931	782	30	3.84	N
5.1	W	1992	4	0.2	W
5.1	PF01582	626	3	0.48	T
5.1	PF00931	773	1	0.13	N
52.1	PF01582	997	1	0.1	T
5.2	PF01582	575	2	0.35	T
5.2	PF00931	779	5	0.64	N
53.1	PF00931	788	20	2.54	N
54.1	W	3325	6	0.18	W
54.1	PF00931	869	3	0.35	N
5.4	PF01582	539	13	2.41	T
5.4	PF00931	773	5	0.65	N
55.1	W	1523	2	0.13	W
5.5	PF01582	629	1	0.16	T
5.5	PF00931	776	1	0.13	N
57.1	W	3300	13	0.39	W
5.7	W	2436	1	0.04	W
60.1	W	1920	4	0.21	W
60.1	PF01582	533	4	0.75	T
60.1	PF00931	764	3	0.39	N
6.1	W	1899	1	0.05	W
61.1	W	1742	1	0.06	W
6.12	PF00931	866	2	0.23	N
6.14	PF00931	866	1	0.12	N
63.1	PF00931	755	4	0.53	N
64.1	PF01582	536	7	1.31	T
64.1	PF00931	785	16	2.04	N
6.4	PF00931	857	2	0.23	N
65.1	W	1381	2	0.14	W
65.1	PF00931	1057	2	0.19	N
6.6	W	1862	2	0.11	W
6.6	PF00931	857	3	0.35	N
67.1	PF01582	413	2	0.48	T
6.7	W	1823	1	0.05	W
68.1	PF00931	845	1	0.12	N
69.1	W	2127	1	0.05	W
69.1	PF01582	530	11	2.08	T
69.1	PF00931	797	5	0.63	N
70.1	W	2417	2	0.08	W
70.1	PF01582	527	1	0.19	T
70.1	PF00931	647	1	0.15	N
71.1	PF01582	533	3	0.56	T
7.1	PF00931	845	2	0.24	N
72.1	W	1726	1	0.06	W
72.1	PF00931	815	3	0.37	N
7.2	PF00931	845	3	0.36	N
73.1	W	2559	4	0.16	W
73.1	PF01582	509	18	3.54	T
73.1	PF00931	779	22	2.82	N
7.3	W	1605	1	0.06	W
7.3	PF00931	845	5	0.59	N
74.1	W	1203	5	0.42	W
74.1	PF01582	536	1	0.19	T
74.1	PF00931	785	1	0.13	N
7.4	PF00931	842	2	0.24	N
75.1	W	2250	1	0.04	W
7.5	Coil	107	1	0.93	C
7.6	PF00931	857	1	0.12	N
77.1	PF01582	527	13	2.47	T
77.1	PF00931	734	6	0.82	N
7.7	W	1785	1	0.06	W
7.7	PF00931	857	2	0.23	N
78.1	W	2499	5	0.2	W
78.1	PF01582	503	1	0.2	T
78.1	PF00931	794	4	0.5	N
7.8	W	1626	2	0.12	W
79.1	PF01582	530	3	0.57	T
79.1	PF00931	767	7	0.91	N
81.1	W	1776	1	0.06	W
82.1	W	2322	3	0.13	W
82.1	PF01582	515	1	0.19	T
82.1	PF00931	749	4	0.53	N
8.2	PF00931	845	1	0.12	N
84.1	W	2604	3	0.12	W
84.1	PF01582	464	6	1.29	T
84.1	PF00931	707	1	0.14	N
8.4	W	1458	2	0.14	W
8.4	Coil	86	1	1.16	C
8.4	PF00931	842	7	0.83	N
8.5	W	1527	2	0.13	W
8.5	PF00931	842	1	0.12	N
87.1	PF01582	497	1	0.2	T
88.1	W	2493	1	0.04	W
88.1	PF01582	494	3	0.61	T
88.1	PF00931	767	2	0.26	N
89.1	PF01582	530	1	0.19	T
89.1	PF00931	767	1	0.13	N
90.1	PF01582	518	4	0.77	T
90.1	PF00931	791	9	1.14	N
91.1	W	2664	3	0.11	W
91.1	PF01582	500	7	1.4	T
91.1	PF00931	815	5	0.61	N
92.1	W	2469	5	0.2	W
92.1	PF01582	530	2	0.38	T
9.3	W	1774	7	0.39	W
9.3	PF00931	851	6	0.71	N
94.1	PF00931	716	1	0.14	N
95.1	PF01582	515	1	0.19	T
96.1	W	2218	1	0.05	W
96.1	PF01582	536	6	1.12	T
96.1	PF00931	752	4	0.53	N
97.1	W	1440	4	0.28	W
97.1	Coil	107	2	1.87	C
97.1	PF00931	842	2	0.24	N
98.1	W	1141	13	1.14	W
98.1	PF01582	503	12	2.39	T
99.1	W	2685	3	0.11	W
99.1	PF01582	536	2	0.37	T
99.1	PF00931	761	2	0.26	N

## Sheet: Table S4f
idnew	position	probability	branches
100.1	18	0.0009	1
100.1	292	0.0028	1
100.1	453	0.0097	1
100.1	924	0.0084	1
100.1	926	0.0074	1
100.1	927	0.0075	1
101.1	609	0.0021	1
10.2	26	0.0095	0
10.2	44	0.0031	0
10.2	649	0.0091	4
10.2	716	0.007	0
10.2	766	0.0014	0
10.2	785	0.0031	1
10.2	826	0.0062	1
10.2	900	0.0085	0
10.2	902	0	1
10.2	1000	0.0009	2
10.2	1016	0.0016	0
10.2	1178	0.007	1
10.2	1179	0.0026	1
10.2	1207	0.0002	1
10.2	1210	0.0044	4
10.2	1255	0.0067	4
10.2	1257	0.0084	2
10.2	1308	0.0005	1
10.2	1312	0.0006	1
10.2	1344	0.0075	1
10.2	1379	0.0022	0
10.2	1383	0	3
10.3	185	0.0072	1
10.3	717	0.0099	1
10.3	846	0.0043	2
10.3	1221	0	1
10.3	1225	0.002	1
104.1	213	0.0011	3
104.1	297	0.0001	3
104.1	554	0.0013	2
104.1	555	0.0011	3
104.1	572	0.0076	1
104.1	594	0.0026	2
104.1	607	0.0006	5
104.1	611	0.0064	1
104.1	627	0.0054	2
104.1	632	0.0016	2
104.1	636	0.0005	3
104.1	693	0	2
104.1	757	0.0009	2
104.1	807	0.0087	3
104.1	839	0.0048	1
104.1	849	0.0026	2
104.1	852	0.0042	0
105.1	13	0.0015	1
105.1	15	0.0013	1
105.1	16	0.0006	1
105.1	64	0.0026	1
105.1	91	0.0052	1
105.1	129	0.0006	5
105.1	472	0.002	1
105.1	649	0.0095	5
105.1	738	0.0006	2
105.1	762	0.0097	1
105.1	795	0.0007	2
105.1	903	0.005	5
105.1	1151	0.001	1
105.1	1155	0	6
10.5	624	0.0074	1
10.5	1062	0.0033	1
10.5	1097	0.009	1
10.5	1224	0.0091	1
106.1	345	0.0094	1
106.1	372	0.0042	1
106.1	509	0	7
106.1	527	0.0003	1
106.1	613	0.0026	1
106.1	650	0.0005	0
106.1	665	0.0046	1
106.1	667	0.0021	0
106.1	670	0.0004	0
106.1	672	0.0001	1
106.1	740	0.0056	1
106.1	777	0.0013	1
106.1	1289	0.0005	1
106.1	1337	0.0083	0
106.1	1384	0.0034	1
106.1	1387	0.0031	1
106.1	1390	0.0082	1
106.1	1392	0.0037	2
106.1	1482	0.0017	1
106.1	1524	0	2
106.1	1562	0.0044	3
106.1	1623	0.0046	1
106.1	1625	0	0
106.1	1629	0.0003	0
106.1	1679	0	1
106.1	1743	0.0048	1
106.1	1753	0.0066	1
106.1	1755	0.0028	0
106.1	1759	0.0021	0
107.1	35	0.0044	1
107.1	36	0.0004	1
107.1	71	0.0044	1
107.1	96	0.0032	1
107.1	368	0.0036	4
107.1	473	0.0003	2
107.1	475	0.0036	1
107.1	832	0	4
107.1	894	0.002	1
107.1	896	0.0001	1
107.1	897	0.0027	1
107.1	898	0.0044	1
107.1	902	0.0045	1
107.1	988	0.0076	2
107.1	1079	0.0042	2
107.1	1085	0.0024	1
107.1	1087	0.001	1
107.1	1093	0.0025	1
107.1	1095	0.0012	1
10.7	121	0.0009	1
10.7	575	0.0093	1
10.7	583	0.0028	1
10.7	656	0.0087	1
10.8	73	0.0082	2
10.8	565	0.0091	2
109.1	598	0.0004	1
109.1	858	0.0017	1
109.1	889	0.0013	0
109.1	892	0.0099	0
110.1	17	0	1
110.1	18	0.0025	2
110.1	19	0	1
110.1	69	0.0051	1
110.1	72	0.0055	3
110.1	78	0.0059	1
110.1	88	0.0061	5
110.1	91	0.0001	2
110.1	154	0.0067	6
110.1	205	0	4
110.1	231	0.0003	2
110.1	256	0.0048	1
110.1	389	0.003	2
110.1	394	0.0027	2
110.1	413	0.0054	1
110.1	440	0.0049	2
110.1	450	0.0081	1
110.1	507	0.0007	2
110.1	508	0.0059	1
110.1	522	0.0032	3
110.1	572	0.0002	5
110.1	623	0.0025	1
110.1	633	0.0009	1
110.1	637	0.0068	4
110.1	640	0.0012	1
110.1	643	0.0005	1
110.1	772	0.0027	1
110.1	781	0.0069	0
110.1	828	0.0015	1
110.1	835	0.0019	1
110.1	996	0.0091	2
110.1	1092	0.0062	3
110.1	1124	0.0071	2
1.1	971	0.0068	1
1.1	1288	0.0041	1
112.1	2	0.0077	0
112.1	16	0.0058	0
112.1	21	0.0001	3
112.1	23	0.0005	2
112.1	64	0.0002	1
112.1	87	0.0078	0
112.1	89	0.0002	0
112.1	106	0.0019	0
112.1	137	0.0003	1
112.1	174	0.0007	1
112.1	180	0.0003	1
112.1	181	0.0098	1
112.1	188	0.0002	1
112.1	195	0.0006	2
112.1	668	0.0002	1
112.1	834	0.0044	1
112.1	835	0.0072	1
112.1	1130	0.0068	4
112.1	1204	0.0008	4
112.1	1268	0.0074	2
112.1	1271	0.0012	4
112.1	1284	0.0031	2
112.1	1297	0.006	5
113.1	135	0.0095	0
113.1	136	0.0075	0
113.1	137	0.0082	0
113.1	140	0.0061	0
113.1	148	0.0098	0
113.1	195	0.0031	2
113.1	198	0.0034	1
113.1	391	0.0002	6
113.1	722	0.0085	1
113.1	737	0.0062	1
113.1	752	0.0039	1
113.1	804	0.0044	1
113.1	814	0.0036	1
113.1	864	0.001	1
113.1	869	0	3
113.1	1143	0.007	1
113.1	1261	0.0086	1
113.1	1329	0.0098	1
113.1	1338	0.0077	1
113.1	1343	0.002	6
113.1	1416	0.007	1
113.1	1519	0.0014	1
113.1	1538	0.002	1
113.1	1610	0.0032	1
113.1	1622	0.0023	1
113.1	1673	0.0039	1
113.1	1675	0.0028	1
113.1	1710	0	3
113.1	1820	0.0074	0
113.1	1822	0.0052	0
113.1	1829	0.0047	1
113.1	1831	0.0035	1
113.1	1832	0.0025	1
113.1	1834	0.0096	1
113.1	1966	0.0024	1
113.1	2423	0.0096	1
113.1	2466	0.0087	1
113.1	2536	0	3
113.1	2539	0.0024	3
113.1	2544	0.007	2
113.1	2585	0.0023	1
1.13	229	0.0027	0
1.13	477	0.0021	2
1.13	549	0.0001	2
1.13	588	0.0013	1
1.13	608	0.0068	2
1.13	712	0.0066	0
1.13	803	0.007	2
1.13	829	0.0011	3
1.13	873	0.0011	1
1.13	970	0.0006	2
1.13	1013	0.0078	2
1.13	1017	0.0004	1
1.13	1059	0	1
1.13	1084	0.0067	3
1.13	1127	0.0003	2
1.13	1190	0.0002	1
1.13	1217	0.0076	0
1.13	1271	0.001	0
1.13	1291	0.0021	1
1.13	1309	0.0061	2
1.13	1386	0.006	1
1.13	1398	0.0013	1
1.13	1402	0.0048	2
1.13	1404	0.0016	1
1.13	1407	0.0058	0
1.13	1410	0	1
1.13	1412	0.0009	1
1.13	1414	0.0004	1
1.13	1540	0.0088	0
114.1	116	0.0077	2
114.1	272	0.0025	1
114.1	273	0.0001	1
114.1	459	0.0004	1
114.1	614	0.0099	1
114.1	619	0.0096	1
114.1	878	0.0017	1
1.14	275	0.0004	1
1.14	469	0.0012	2
1.14	477	0.0002	0
1.14	548	0.0065	1
1.14	583	0.0093	1
1.14	712	0.0003	2
1.14	713	0.0067	2
1.14	917	0.001	1
1.14	968	0.0014	1
1.14	987	0.0011	1
1.14	988	0.0094	1
1.14	1045	0.0002	1
1.14	1053	0.0003	2
1.14	1054	0.0031	3
1.14	1058	0.0001	1
1.14	1077	0.0022	2
1.14	1100	0.0013	1
1.14	1311	0.0008	1
1.14	1390	0.0034	1
115.1	16	0.0005	1
115.1	22	0.0011	1
115.1	41	0.0016	0
115.1	42	0.0013	0
115.1	44	0.002	0
115.1	103	0.001	2
115.1	108	0	2
115.1	112	0.001	3
115.1	114	0.0002	3
115.1	119	0.0072	1
115.1	143	0.0008	1
115.1	147	0.008	0
115.1	149	0.0077	0
115.1	159	0.0017	0
115.1	194	0.0083	0
115.1	217	0.0013	1
115.1	221	0.0019	1
115.1	238	0.0017	2
115.1	262	0.0029	1
115.1	303	0.0099	0
115.1	305	0	2
115.1	308	0	3
115.1	309	0.0002	1
115.1	314	0.0001	2
115.1	350	0	6
115.1	597	0	1
115.1	633	0.0041	1
115.1	746	0.0011	0
115.1	754	0.0007	1
115.1	760	0.0095	1
115.1	788	0.0016	0
115.1	827	0	8
115.1	901	0.0043	1
115.1	913	0	1
1.15	72	0.0042	1
1.15	673	0.0022	1
1.15	1230	0.0084	1
1.15	1231	0.0044	1
1.15	1245	0.0075	1
1.15	1246	0.0039	1
1.15	1253	0.0088	1
1.15	1318	0.0011	1
117.1	247	0.0001	1
117.1	395	0.0001	2
117.1	406	0.0077	2
117.1	488	0.0019	1
117.1	489	0.0004	1
117.1	491	0.0008	1
117.1	497	0.0017	1
117.1	505	0.0028	0
117.1	596	0.0005	5
117.1	644	0.0008	3
117.1	666	0.0003	5
117.1	669	0	1
117.1	670	0.0008	1
1.18	2	0.0054	1
1.18	56	0.0018	1
1.18	58	0.0019	1
1.18	246	0.0077	1
1.18	306	0.007	1
1.18	377	0.0087	1
1.18	621	0.0072	1
1.18	624	0.0042	1
1.18	627	0.0035	1
1.18	704	0.005	2
1.18	878	0.0037	0
1.18	1013	0.0082	0
1.18	1190	0.0001	1
1.18	1240	0.0034	1
1.18	1355	0.0015	2
1.18	1356	0.0005	2
1.18	1357	0	2
1.18	1359	0.0036	1
119.1	13	0.0013	3
119.1	176	0.0058	1
119.1	182	0.0083	1
119.1	473	0	1
120.1	212	0.001	1
120.1	213	0.0006	1
120.1	214	0.0003	1
120.1	215	0.0032	1
120.1	323	0.0046	1
120.1	324	0.0014	1
120.1	331	0.0081	1
120.1	346	0.0007	4
120.1	458	0.0039	1
120.1	462	0.0003	1
120.1	464	0.009	1
120.1	465	0.003	1
120.1	470	0.0003	1
120.1	471	0.005	1
120.1	745	0.0088	3
120.1	767	0.002	1
120.1	875	0.0082	1
120.1	906	0.0051	2
120.1	914	0.0093	1
120.1	958	0.0018	1
120.1	1240	0.0077	1
120.1	1267	0.0014	1
1.21	69	0.003	1
1.21	70	0.0082	2
1.21	228	0.0029	1
1.21	230	0	1
1.21	273	0.0001	1
1.21	341	0.0011	1
1.21	543	0.0008	2
1.21	588	0.0068	0
1.21	674	0.0006	3
1.21	741	0.0026	1
1.21	812	0.0005	2
1.21	835	0.0009	1
1.21	836	0.002	1
1.21	856	0.0007	2
1.21	946	0.0005	1
1.21	969	0.0069	2
1.21	1059	0.0073	1
1.21	1061	0.002	4
1.21	1083	0.0081	0
1.21	1272	0.0011	0
1.21	1310	0	2
1.21	1311	0.0081	1
1.21	1449	0.0018	1
1.21	1451	0.0062	0
122.1	2	0.0017	1
122.1	179	0.0012	5
122.1	206	0.0066	3
122.1	347	0.0063	3
1.22	576	0.0087	1
1.22	738	0.0045	1
1.22	750	0.0038	1
1.22	916	0.0001	1
1.22	980	0.004	0
1.22	1003	0.0021	0
1.22	1113	0	1
1.22	1114	0.0045	1
1.22	1115	0.0061	0
1.22	1164	0.0085	1
1.22	1173	0.0094	1
1.22	1193	0.0095	1
1.22	1280	0.0053	1
12.2	7	0.0003	1
12.2	196	0.0036	1
12.2	791	0.0061	0
12.2	840	0.0029	1
123.1	255	0.0006	1
123.1	290	0.0008	1
123.1	292	0.0006	1
123.1	293	0.0008	1
123.1	296	0.0012	1
1.23	463	0.0094	1
1.23	1228	0.0003	1
1.23	1457	0.0037	2
1.23	1530	0.0043	1
1.23	1556	0.0073	0
124.1	41	0.0073	1
124.1	50	0.0051	1
124.1	177	0.001	1
124.1	185	0.0014	1
124.1	288	0	3
12.4	614	0.002	1
12.4	615	0.0019	1
12.4	639	0.0045	1
12.4	640	0	1
12.4	646	0.0056	1
12.4	754	0.0088	1
125.1	918	0.0044	1
127.1	355	0.0065	1
127.1	361	0.0057	1
127.1	374	0.0051	1
127.1	721	0.0019	1
1.27	60	0.0087	1
1.27	61	0.0097	1
1.27	68	0	2
1.27	82	0.0075	1
1.27	83	0.0001	2
1.27	243	0.0004	0
1.27	278	0	2
1.27	301	0	4
1.27	358	0.008	1
1.27	366	0.0063	5
1.27	472	0.0029	2
1.27	503	0.0007	1
1.27	505	0.0008	1
1.27	550	0	3
1.27	597	0	5
1.27	599	0.0074	3
1.27	666	0.0001	0
1.27	671	0.0004	2
1.27	701	0.0014	0
1.27	718	0.0004	1
1.27	722	0.0003	4
1.27	727	0.0003	0
1.27	730	0.0032	1
1.27	772	0.0025	2
1.27	773	0	5
1.27	795	0.0002	1
1.27	835	0.0077	4
1.27	981	0.0012	0
1.27	984	0.005	1
1.27	1000	0.001	1
1.27	1001	0.0031	1
1.27	1118	0.0001	4
1.27	1119	0.0022	1
1.27	1359	0.0019	1
1.27	1360	0.0045	1
1.27	1361	0.0016	3
1.27	1362	0.0051	1
1.27	1365	0	4
1.27	1422	0	1
1.27	1423	0.0016	3
1.27	1424	0.0002	1
1.27	1436	0.0039	3
1.27	1437	0.004	1
1.27	1441	0.0007	2
1.27	1444	0.0035	1
1.27	1556	0.0015	1
1.27	1578	0.0004	0
1.27	1597	0.0016	2
1.27	1599	0.0067	0
1.27	1600	0.0001	3
1.27	1602	0.0012	2
1.27	1617	0.0028	1
1.27	1709	0	2
1.27	1734	0.0001	3
1.27	1736	0.0083	5
1.27	1809	0.0053	3
1.27	1826	0.0031	2
1.27	1827	0	2
1.27	1830	0.0033	1
1.27	1832	0.0003	0
1.27	1838	0	1
1.27	1851	0.0011	1
1.27	1855	0.0007	2
1.27	1866	0.0034	2
1.27	1867	0.0011	4
1.27	1887	0.0027	3
1.27	1888	0	2
1.27	1889	0.0063	1
1.27	1894	0.0012	1
1.27	1903	0.0035	1
1.27	1904	0.0001	3
1.27	1907	0	5
1.27	1908	0.0092	3
1.27	1909	0.0033	3
1.27	1912	0.0002	3
1.27	1983	0.0014	0
1.27	1984	0.0023	0
1.27	1986	0.001	2
12.7	590	0.0007	1
12.7	640	0.0027	1
12.7	878	0.0037	2
12.7	945	0.0006	2
12.7	946	0.0025	3
12.7	947	0.0042	2
12.7	948	0.0049	2
12.7	955	0.0003	1
128.1	28	0.0001	1
128.1	31	0.0005	1
128.1	137	0	1
128.1	183	0.0007	4
128.1	185	0.0009	1
128.1	272	0.0022	2
128.1	301	0.0084	1
128.1	350	0	1
128.1	355	0	1
128.1	767	0.0001	1
128.1	862	0.0044	1
128.1	878	0.0014	1
128.1	884	0.0057	1
128.1	888	0.0091	1
128.1	896	0.0061	1
128.1	904	0.0006	1
128.1	1105	0.0066	0
128.1	1118	0.006	2
128.1	1410	0.0007	0
128.1	1411	0.0076	0
128.1	1413	0.0015	0
128.1	1415	0.0092	0
128.1	1416	0.0009	0
130.1	167	0.0001	2
130.1	169	0.0002	1
130.1	171	0	1
130.1	618	0.006	2
130.1	716	0.0003	1
130.1	737	0.0032	1
130.1	832	0	1
130.1	833	0	1
130.1	839	0	1
130.1	840	0.0027	1
130.1	841	0.0044	1
130.1	843	0.0057	1
130.1	927	0.0092	1
130.1	1102	0.0022	1
130.1	1103	0.0006	1
130.1	1115	0.0007	1
130.1	1456	0.0094	1
133.1	215	0.0045	1
133.1	237	0.0015	1
133.1	621	0.0006	1
133.1	825	0.0001	2
133.1	975	0.0066	0
133.1	1106	0.0001	1
133.1	1109	0.0002	2
133.1	1111	0	2
134.4	612	0.0053	1
134.8	577	0.0042	0
135.13	579	0.0029	1
135.13	881	0.0076	1
135.13	886	0.0072	1
135.1	91	0.0004	1
135.1	94	0.0062	1
135.1	96	0.0009	1
13.5	217	0.008	1
13.5	231	0.0051	1
13.5	293	0.0046	1
13.5	405	0.0004	1
13.5	430	0.004	1
13.5	460	0.0045	1
136.1	84	0.0008	1
136.1	185	0.0028	1
137.1	7	0.0046	0
137.1	137	0	3
137.1	166	0	1
137.1	169	0.0064	1
137.1	532	0.0015	1
137.1	634	0.0077	1
137.1	638	0.0063	1
137.1	659	0.0094	1
137.1	669	0.0086	1
137.1	675	0.0033	3
137.1	681	0.0061	2
137.1	685	0.0081	1
137.1	877	0	5
137.1	890	0.0093	0
137.1	897	0.0038	0
137.1	914	0	1
137.1	1013	0.004	0
137.1	1015	0.0037	0
137.1	1018	0.0099	0
137.1	1027	0.0058	0
137.1	1029	0.0054	0
137.1	1094	0.0058	1
137.1	1108	0	4
137.1	1110	0.0012	3
137.1	1144	0.0011	3
138.1	123	0.0044	2
138.1	125	0	4
138.1	152	0.0032	1
138.1	162	0	4
138.1	165	0.0073	4
138.1	202	0.009	4
138.1	204	0.0032	4
138.1	379	0.0023	2
138.1	385	0.0004	1
138.1	386	0.0036	1
138.1	419	0	3
138.1	481	0.0041	2
138.1	533	0.0016	1
138.1	614	0.0001	2
138.1	944	0.0083	2
138.1	968	0.0046	1
138.1	1111	0.004	0
139.1	173	0.0001	1
140.1	27	0.0019	1
140.1	29	0.0062	1
140.1	43	0.0001	1
140.1	58	0.0048	1
140.1	61	0.0035	1
140.1	65	0.0003	0
140.1	77	0.0001	0
140.1	86	0.0095	2
140.1	173	0.0001	1
140.1	176	0.0084	1
140.1	190	0.0021	1
140.1	192	0.0037	1
140.1	231	0.0009	1
140.1	316	0.0027	1
140.1	318	0.0018	1
140.1	321	0.0018	1
140.1	345	0.0048	1
140.1	419	0.0084	1
140.1	433	0.0003	1
140.1	437	0.0019	1
140.1	438	0.0056	1
140.1	439	0.0041	1
140.1	477	0.0047	1
140.1	524	0	1
140.1	689	0.001	1
140.1	697	0.0017	1
140.1	718	0	1
140.1	994	0	2
140.1	1235	0.0041	2
140.1	1236	0.0008	0
140.1	1288	0.0001	0
140.1	1298	0.0058	1
141.1	47	0.0005	3
141.1	185	0.0025	3
141.1	221	0.0088	2
141.1	239	0.0009	0
141.1	262	0.0002	2
141.1	276	0.0083	1
141.1	327	0.0034	1
141.1	336	0.0041	1
141.1	360	0.0099	1
141.1	363	0.0078	1
141.1	367	0.0086	1
141.1	381	0.007	1
141.1	460	0.0003	1
141.1	568	0.0062	4
14.1	175	0.0043	1
14.1	288	0.0014	1
14.1	308	0.0091	2
14.1	325	0.0057	1
14.1	330	0.0036	1
14.1	909	0.0033	1
14.1	961	0.0039	0
14.1	962	0	0
142.1	12	0.0001	1
142.1	15	0.0002	1
142.1	222	0.0038	1
142.1	225	0.0025	1
142.1	890	0	1
142.1	891	0.0002	1
142.1	892	0.0006	1
142.1	904	0.002	1
142.1	905	0.0014	3
142.1	916	0	1
142.1	919	0.0036	1
142.1	920	0.0097	2
142.1	1094	0.0005	2
142.1	1099	0.0004	1
142.1	1103	0.0031	1
142.1	1104	0.0001	2
14.2	406	0.0008	1
14.2	661	0.0059	0
14.2	824	0.0035	1
143.1	296	0.001	1
143.1	297	0.0009	1
143.1	314	0.0005	1
143.1	315	0.0008	1
143.1	317	0.0033	0
143.1	329	0.0001	2
143.1	332	0.0003	1
143.1	612	0.0011	1
143.1	1175	0.0063	1
145.1	208	0.0034	1
146.1	77	0.0002	1
146.1	413	0.0079	1
147.1	195	0.0024	1
147.1	954	0.0082	1
147.1	955	0.0007	1
148.1	146	0.0047	1
148.1	273	0.0001	1
148.1	315	0	1
148.1	321	0.0015	1
148.1	594	0.0029	1
148.1	645	0.0035	1
148.1	702	0.0074	1
148.1	752	0	1
149.1	190	0.0059	5
149.1	944	0.0052	1
149.1	956	0.0044	1
150.1	234	0.0046	1
15.1	78	0.0072	1
15.1	87	0.0025	1
15.1	386	0.0004	0
15.1	841	0.0027	1
15.1	1187	0.0064	1
152.1	812	0.003	1
15.2	343	0.0007	0
15.2	799	0.0071	1
15.2	920	0.0052	1
15.2	986	0.0033	1
15.2	1155	0.0036	1
15.2	1158	0.0035	1
15.2	1160	0.0033	0
15.2	1161	0.002	1
153.1	2	0	1
153.1	8	0.0001	1
153.1	24	0.0013	2
153.1	28	0.0001	2
153.1	29	0.0001	0
153.1	33	0	3
153.1	39	0.0001	0
153.1	56	0.004	2
153.1	59	0	2
153.1	191	0.0039	2
153.1	354	0	1
153.1	520	0.0066	1
153.1	524	0	2
153.1	742	0	2
153.1	745	0.0018	1
153.1	763	0.008	2
153.1	780	0.0007	1
153.1	847	0.0023	2
153.1	883	0.0002	1
153.1	935	0.0029	2
153.1	1104	0.0009	2
153.1	1108	0.0018	2
153.1	1111	0.0006	2
153.1	1114	0.006	3
153.1	1118	0.0021	2
153.1	1119	0.0015	2
153.1	1156	0.0013	1
153.1	1159	0.0048	2
153.1	1161	0.0001	1
153.1	1249	0.005	3
15.3	177	0.003	1
15.3	386	0	2
15.3	525	0.0014	2
15.3	545	0	3
15.3	601	0.0064	2
15.3	620	0.0023	1
15.3	621	0.0001	2
15.3	635	0	2
15.3	655	0.0014	0
15.3	713	0.0008	3
15.3	716	0	3
15.3	735	0.0014	4
15.3	753	0.0031	4
15.3	803	0.003	3
15.3	829	0.0019	2
15.3	902	0.0009	2
15.3	1136	0.0031	0
15.3	1167	0.0074	1
15.3	1191	0.0054	0
15.3	1193	0	3
15.3	1215	0.0016	2
15.3	1235	0.0014	4
15.3	1239	0	2
15.3	1264	0.0045	2
15.3	1311	0.0036	2
154.1	100	0.0023	0
154.1	610	0.0035	1
154.1	641	0	1
154.1	642	0.0002	1
154.1	668	0	6
154.1	721	0.0015	1
154.1	722	0.0073	1
154.1	729	0.006	0
154.1	730	0.0083	0
154.1	883	0.004	0
154.1	904	0.0005	2
154.1	930	0.0069	3
154.1	931	0.0023	1
15.4	318	0	1
15.4	319	0.0014	1
15.4	507	0	1
15.4	548	0.0001	1
15.4	587	0.0097	2
15.4	661	0	2
15.4	664	0.0023	2
15.4	695	0.0046	1
15.4	760	0.0019	1
15.4	762	0	1
15.4	788	0.0012	1
15.4	808	0.0043	1
15.4	813	0.0026	0
15.4	841	0.0016	3
15.4	843	0.0043	3
15.4	861	0	6
15.4	930	0.0009	1
15.4	935	0	2
15.4	955	0.0006	2
15.4	981	0.0007	3
15.4	982	0.0088	1
15.4	1002	0.0024	1
15.4	1011	0.0085	2
15.4	1096	0.0018	0
15.4	1098	0.0013	1
15.4	1099	0.0029	0
15.4	1124	0.0021	1
15.4	1136	0.0005	0
15.4	1140	0.0015	0
15.4	1142	0.0058	1
15.4	1143	0.0008	0
15.4	1144	0	3
15.4	1146	0.0031	3
15.4	1170	0.0071	2
15.4	1194	0.0035	1
15.4	1253	0.0062	3
15.4	1254	0.001	2
15.4	1266	0.0084	1
15.4	1274	0.0056	1
15.4	1275	0.0001	3
155.1	2	0.0003	1
155.1	4	0.0001	1
155.1	5	0.0001	1
155.1	42	0.0003	1
155.1	62	0.0003	1
155.1	73	0.0001	1
155.1	78	0.0092	1
155.1	248	0.0053	1
155.1	250	0.0088	1
155.1	255	0.0088	1
155.1	256	0.0042	1
155.1	259	0.0001	1
155.1	348	0.0051	3
155.1	351	0.0004	1
155.1	357	0.0002	1
155.1	459	0	1
155.1	516	0.0076	0
155.1	1206	0.0004	4
155.1	1208	0.0086	5
155.1	1210	0.0004	3
155.1	1236	0.007	1
155.1	1237	0.0068	0
155.1	1238	0.0097	1
155.1	1245	0.0005	1
155.1	1286	0	1
155.1	1289	0.0034	0
155.1	1294	0.0086	0
155.1	1295	0	0
155.1	1296	0.007	0
155.1	1299	0	0
155.1	1301	0	0
155.1	1303	0	3
155.1	1305	0.0001	4
155.1	1324	0.0009	0
155.1	1327	0.0011	1
155.1	1334	0.0075	0
155.1	1336	0.0074	1
155.1	1361	0.0005	1
155.1	1363	0.0047	2
155.1	1365	0	2
155.1	1413	0.0001	0
155.1	1431	0.0093	0
155.1	1468	0.0021	4
155.1	1470	0	3
155.1	1471	0	4
155.1	1500	0.0015	0
155.1	1502	0.0064	0
155.1	1504	0.0002	0
155.1	1509	0	0
155.1	1510	0.0063	1
155.1	1524	0.0077	0
155.1	1525	0.0077	0
155.1	1550	0.0001	0
155.1	1551	0.0002	0
155.1	1555	0.0087	0
155.1	1574	0.0012	2
155.1	1577	0	3
155.1	1580	0.0003	2
155.1	1601	0.0001	1
155.1	1603	0	3
15.6	997	0.0009	1
159.1	778	0.0043	1
159.1	794	0.002	1
159.1	1086	0.0064	0
1.5	1651	0.0041	1
1.5	1653	0.0099	1
1.5	1656	0.0006	1
160.1	64	0.0053	2
160.1	156	0.0001	0
160.1	324	0.0039	3
160.1	391	0.0017	3
160.1	424	0.0094	1
160.1	425	0.0053	1
160.1	426	0.0036	1
160.1	428	0.0052	1
160.1	429	0.007	1
160.1	607	0.0004	4
160.1	740	0	3
160.1	822	0.0048	1
160.1	843	0.0062	4
160.1	910	0.001	2
160.1	1006	0	7
160.1	1031	0.0005	2
160.1	1047	0.0057	1
160.1	1202	0	2
160.1	1348	0.0019	1
160.1	1377	0.0059	1
160.1	1380	0	1
160.1	1407	0.0079	2
160.1	1408	0.0089	2
160.1	1429	0.0014	2
160.1	1470	0.0002	1
160.1	1473	0.0008	3
160.1	1478	0.0006	3
160.1	1493	0	5
160.1	1565	0.0056	1
160.1	1690	0.0036	2
160.1	1696	0	2
160.1	1697	0.0021	3
160.1	1706	0.0097	0
160.1	1709	0.0002	0
160.1	1716	0.0003	0
160.1	1717	0	2
160.1	1737	0.0016	0
160.1	1746	0.0016	1
160.1	1747	0.0007	1
160.1	1759	0.0056	2
160.1	1761	0.0018	2
160.1	1763	0.0012	2
160.1	1771	0.0001	2
160.1	1776	0.0006	2
160.1	1782	0.0073	1
160.1	1803	0	2
160.1	1804	0.0033	1
16.1	399	0.007	1
16.11	187	0.0028	1
16.11	201	0.0031	1
16.11	202	0.002	1
16.11	212	0.0097	2
16.11	358	0.0089	1
16.11	381	0.0006	0
16.11	385	0.0004	0
16.11	428	0.0037	1
16.11	518	0.0046	1
16.11	521	0.0075	1
16.11	524	0.0011	1
16.11	526	0.0011	1
16.11	794	0.0059	3
16.11	866	0.0064	1
16.11	895	0.0069	1
16.11	1202	0.0027	2
16.11	1804	0.0088	1
16.11	1968	0.0087	2
16.11	1980	0.0098	1
161.1	135	0.002	2
16.2	104	0.0071	2
16.2	990	0.0002	1
16.2	1035	0.0006	0
16.2	1153	0.0096	2
16.2	1209	0.0032	1
163.3	8	0.0013	1
163.3	13	0.0036	1
163.3	32	0.0099	0
163.3	47	0.0092	0
163.3	178	0.001	1
163.3	541	0.0059	1
163.3	542	0.0085	1
163.3	702	0.0055	1
163.3	908	0.0072	1
163.3	1197	0.0034	1
163.3	1215	0.0064	2
163.3	1216	0.0042	1
163.3	1343	0.003	1
16.3	2	0.0001	1
16.3	96	0.0099	2
16.3	97	0.0032	2
16.3	179	0.0002	2
16.3	703	0.0039	1
16.3	714	0.0039	1
16.3	720	0.0049	1
16.3	721	0.0051	1
16.3	756	0.0046	1
16.3	757	0.0074	1
16.3	816	0.0069	2
16.3	1113	0.0031	1
16.3	1427	0.0098	1
16.3	1429	0.0098	1
16.3	1448	0.0008	1
165.5	48	0.0097	1
165.5	57	0.0023	1
165.5	58	0.0011	1
165.5	237	0	5
165.5	240	0.0093	1
165.5	279	0.0011	0
165.5	367	0.0032	2
165.5	473	0.0018	1
165.5	552	0	2
165.5	667	0.0021	1
165.5	677	0.0004	2
165.5	706	0.0089	1
165.5	708	0.0001	3
165.5	717	0.0003	1
165.5	786	0.002	3
165.5	839	0.0002	0
165.5	842	0	0
165.5	956	0.0031	1
165.5	963	0.0038	0
165.5	965	0.0087	1
165.5	1008	0.0093	0
165.5	1013	0.0085	1
165.5	1039	0.0031	1
165.5	1101	0.0099	1
165.5	1128	0.0052	2
165.5	1131	0.0028	1
165.5	1153	0.0091	2
165.5	1160	0.0007	2
165.6	330	0.008	1
165.6	415	0.0099	1
165.6	754	0.0072	1
165.7	4	0.0029	1
165.7	241	0.0059	2
165.7	467	0.0058	1
165.7	468	0.0061	1
165.7	539	0.0051	1
165.7	607	0.0065	1
165.7	822	0.001	1
165.7	996	0.0031	1
165.7	1001	0.0016	0
165.7	1007	0.003	0
165.7	1085	0.0015	1
165.7	1138	0.0036	1
165.7	1139	0.0047	1
165.7	1142	0.0015	0
165.7	1145	0.0023	0
165.7	1146	0.003	0
165.7	1209	0.0063	0
165.7	1274	0.0021	0
166.1	81	0.0007	1
166.1	82	0.0008	1
166.1	295	0.0089	2
166.1	578	0.0028	2
166.1	616	0	2
166.1	629	0.0099	1
166.1	772	0	1
166.1	773	0.0024	1
166.1	912	0.0053	1
166.1	939	0.0055	1
166.1	1021	0.0048	1
166.1	1045	0.0001	0
16.6	3	0.0006	1
16.6	82	0.0028	1
16.6	106	0.0022	0
16.6	265	0.0054	1
16.6	268	0.0016	1
16.6	424	0.0037	1
16.6	535	0.0023	1
16.6	869	0.0044	1
16.6	874	0.0078	1
16.6	1090	0.0023	1
16.6	1399	0.0005	1
168.1	125	0.0073	1
168.1	756	0.0055	2
168.1	849	0.001	1
168.1	919	0.0011	1
169.1	53	0.0091	1
169.1	105	0.0002	1
169.1	120	0.0001	2
170.1	112	0.0001	1
170.1	182	0.001	2
170.1	200	0.0002	1
170.1	209	0.0081	3
171.1	52	0.0091	1
171.1	153	0.0001	1
171.1	217	0.0001	1
171.1	269	0.0018	2
171.1	270	0.0009	2
171.1	373	0.0015	1
171.1	501	0.0099	1
171.1	600	0.0001	1
171.1	1032	0.0005	0
171.1	1034	0.0088	0
171.1	1035	0.0068	0
171.1	1037	0.0002	0
171.1	1048	0.0048	0
171.1	1049	0.0006	0
171.1	1079	0.0004	0
171.1	1080	0.0092	0
171.1	1127	0.0001	1
172.1	245	0.0073	1
172.1	343	0.0009	1
172.1	345	0.0078	1
172.1	1022	0.0032	1
172.1	1185	0.0033	1
172.1	1270	0.0019	3
17.3	748	0.007	1
174.1	80	0.0014	1
174.1	146	0.0002	0
174.1	151	0.0016	0
174.1	157	0.0082	0
174.1	159	0.0002	0
174.1	559	0.0063	2
174.1	1114	0	4
175.1	959	0.0073	0
176.2	49	0	1
176.2	52	0	4
176.2	91	0	4
176.2	92	0	2
176.2	368	0.0075	1
176.2	390	0.0066	1
176.2	496	0.0015	2
176.2	574	0.0046	1
176.2	575	0.0033	1
176.2	605	0	2
176.2	607	0.0064	2
176.2	705	0.0002	1
176.2	724	0.0062	1
176.2	726	0.004	1
176.2	823	0.0038	1
176.2	855	0.0007	2
176.2	976	0.0047	1
176.2	1236	0.0002	0
176.3	43	0.001	1
176.3	48	0.0073	2
176.3	50	0.0043	1
176.3	206	0.0027	1
176.3	232	0.0033	1
176.3	235	0.0033	1
176.3	236	0.0062	1
176.3	266	0.0047	1
176.3	628	0.0017	1
176.3	651	0.0089	1
176.3	990	0.0001	2
178.3	784	0.0059	1
178.3	785	0.0019	1
178.3	849	0.009	1
178.4	271	0.0094	1
178.8	779	0.0014	1
178.8	1118	0.0041	1
178.8	1129	0.0049	1
179.2	382	0.0058	1
179.2	546	0.0035	1
179.2	715	0.0035	2
179.2	719	0	1
179.2	795	0.0072	2
179.2	858	0.0016	2
179.2	927	0.0053	3
179.2	994	0.0044	0
179.2	1066	0.0078	1
179.2	1087	0.0001	0
179.2	1088	0.001	2
179.2	1107	0.0086	2
179.2	1201	0.0002	1
179.2	1242	0.0051	2
179.2	1271	0.0004	0
179.2	1431	0.0001	1
179.2	1443	0.0057	3
179.2	1556	0.0008	1
179.2	1567	0.0005	1
179.2	1589	0.0094	0
179.3	369	0.0003	1
179.3	373	0.0087	1
179.3	671	0.0009	1
179.3	1015	0.0006	1
179.5	181	0.0036	1
179.5	667	0.0069	1
180.1	322	0.0032	1
180.2	23	0.0032	3
180.2	28	0.0012	0
180.2	36	0.0003	1
180.2	37	0.0058	1
180.2	38	0.002	1
180.2	43	0.0062	1
180.2	47	0.0076	1
180.2	69	0.0064	0
180.2	71	0	2
180.2	73	0.0001	2
180.2	233	0.0075	3
180.2	443	0.0071	1
180.2	444	0.0002	1
180.2	447	0.0065	1
180.2	448	0.0095	1
180.2	625	0.0047	1
180.2	640	0.0001	3
180.2	641	0.0026	1
180.2	642	0	1
180.2	837	0.0081	1
180.2	988	0.0067	1
180.2	995	0.0093	1
180.2	1010	0.0096	1
180.2	1015	0.0023	2
180.2	1033	0.0001	1
180.2	1058	0.0004	2
180.2	1060	0.0005	2
181.3	142	0.0015	1
181.3	167	0.0017	1
181.3	169	0.0041	1
181.3	261	0.0003	4
181.3	310	0	1
181.3	333	0.002	3
181.3	359	0.0075	2
181.3	372	0.0019	2
181.3	390	0.0022	2
181.3	504	0	1
181.3	581	0.0001	1
181.3	582	0	2
181.3	622	0.0001	1
181.3	648	0.0057	1
181.3	695	0.0031	2
181.3	734	0.0069	0
181.3	820	0.0028	3
181.3	826	0.0038	0
181.3	846	0.0031	2
181.3	868	0.0021	3
181.3	996	0.0001	2
181.3	1005	0.0001	1
181.3	1032	0.0091	1
181.3	1045	0.0079	1
181.3	1123	0.0065	1
181.3	1166	0.0074	0
181.3	1177	0.0037	1
181.3	1188	0.0016	0
181.3	1209	0.0089	0
181.3	1210	0.0001	2
181.3	1227	0.0044	1
181.3	1231	0.0047	1
181.3	1233	0.0007	3
181.3	1260	0.0003	1
181.3	1273	0.0014	0
181.3	1275	0.0041	0
181.3	1293	0.0048	1
181.3	1296	0.0001	1
181.3	1298	0.002	1
181.3	1301	0.0046	1
181.3	1302	0.0036	1
181.3	1304	0.0096	1
181.3	1337	0.0016	1
181.3	1340	0.0023	1
181.3	1410	0.002	1
181.3	1433	0.006	0
181.3	1476	0.0057	2
181.3	1493	0.0044	3
181.3	1494	0.0003	1
181.3	1501	0.0038	2
181.3	1513	0.0002	0
181.3	1514	0.0043	0
181.4	81	0.0075	1
181.4	100	0.0058	1
181.4	103	0.0058	1
181.4	119	0.0075	1
181.4	129	0.0004	1
181.4	684	0.0041	1
18.1	571	0.0009	1
183.1	5	0.0042	2
183.1	8	0.0009	1
183.1	28	0.0077	1
183.1	76	0.0087	0
183.1	77	0.008	0
183.1	102	0.0051	1
183.1	158	0.0007	1
183.1	196	0.0062	0
183.1	305	0.0004	1
183.1	710	0.0016	1
183.1	878	0.0094	1
183.1	891	0.0014	1
183.1	899	0.0032	1
183.1	944	0.0087	1
183.1	1064	0.0001	3
184.5	641	0.0068	2
184.5	646	0.0027	1
184.5	656	0.0006	2
184.5	659	0.0032	2
184.5	727	0.0025	0
185.1	31	0.0008	1
185.1	46	0.0003	2
185.1	48	0.0001	2
185.1	50	0.0034	2
185.1	62	0.0001	1
185.1	65	0.0053	1
185.1	73	0.0056	1
185.1	159	0.003	1
185.1	184	0.0003	1
185.1	185	0.0092	1
185.1	186	0.0003	1
185.1	226	0.0041	1
185.1	272	0.0029	0
185.1	273	0.0016	2
186.1	541	0.0004	1
186.1	765	0.0095	1
187.1	173	0.0043	1
187.1	476	0.0011	2
187.1	477	0.005	1
187.1	478	0.0038	1
187.1	480	0.0009	1
187.1	481	0.0003	2
187.1	482	0.0085	1
187.1	484	0.0001	4
187.1	572	0.0071	1
187.1	645	0.0025	3
187.1	688	0.0007	1
187.1	712	0.0007	2
187.1	787	0.0071	1
187.1	809	0.008	1
189.1	641	0.0098	1
189.1	900	0	3
189.1	911	0.002	3
189.1	953	0.0042	1
189.1	961	0.0058	1
190.1	130	0.0004	2
190.1	426	0.0006	1
190.1	427	0.0006	1
190.1	429	0.0019	1
190.1	566	0	1
190.1	567	0.0002	1
190.1	600	0.0003	1
190.1	601	0.007	1
190.1	604	0.0024	2
190.1	697	0.0039	1
190.1	791	0.0033	1
190.1	967	0.0032	2
190.1	1153	0.0001	3
190.1	1154	0.0026	3
190.1	1155	0	3
191.1	155	0	2
191.1	797	0.0046	1
191.1	800	0.0082	1
191.1	833	0.0081	2
191.1	942	0.0036	1
19.1	43	0.0004	4
19.1	89	0.0051	0
19.1	92	0.0014	1
19.1	98	0.0039	3
19.1	104	0.003	3
19.1	168	0.0012	2
19.1	223	0.0024	0
19.1	360	0.0003	1
19.1	435	0.0055	1
19.1	477	0	1
19.1	478	0.0072	2
19.1	515	0	5
19.1	718	0.0034	0
19.1	741	0.0014	1
195.1	36	0.001	1
197.1	974	0.0034	1
198.1	4	0.0016	1
198.1	22	0.0012	0
198.1	68	0.005	1
198.1	70	0.0013	1
198.1	621	0.0043	2
198.1	817	0.0001	1
201.1	20	0.0053	1
201.1	1138	0.0028	2
20.1	15	0.0069	0
20.1	17	0.0005	0
20.1	18	0.0036	0
20.1	20	0.0013	0
20.1	21	0.001	0
20.1	23	0.0062	0
20.1	24	0.0065	0
20.1	27	0.0006	0
20.1	401	0.0049	4
20.1	801	0.0002	2
20.1	1406	0.0055	1
20.1	1410	0.0001	2
20.1	1412	0.0041	2
202.1	7	0.0056	2
204.1	405	0.0072	1
205.1	43	0.006	0
205.1	49	0.0097	0
205.1	197	0.0058	1
205.1	201	0.0061	1
205.1	202	0	1
205.1	282	0.001	1
205.1	812	0	1
205.1	814	0.0016	1
205.1	815	0.0012	1
205.1	826	0.0026	1
205.1	827	0.0017	1
205.1	1065	0.0002	1
205.1	1067	0.0003	1
205.1	1154	0.0026	2
205.1	1445	0.0013	1
205.1	1446	0.0013	1
206.1	812	0.0032	1
206.1	853	0.0097	1
206.1	1211	0.0021	1
207.1	220	0	3
207.1	223	0.0003	0
207.1	227	0.0004	1
207.1	383	0.0077	1
207.1	477	0.001	2
207.1	564	0.0032	1
207.1	565	0.0043	1
207.1	568	0.0012	2
207.1	574	0	2
207.1	597	0.0035	2
209.1	96	0.0058	1
211.1	322	0.0029	1
211.1	1080	0.0032	1
21.1	29	0.0003	1
21.1	38	0.0003	2
21.1	55	0	5
21.1	118	0.0018	2
21.1	135	0.0065	6
21.1	163	0	1
21.1	166	0.0002	1
21.1	169	0.0009	1
21.1	181	0.0002	1
21.1	249	0.0004	3
21.1	381	0.005	2
21.1	613	0.0001	3
21.1	633	0.0026	2
21.1	737	0.0037	2
21.1	970	0	3
21.1	1614	0.0049	1
21.1	1618	0.0006	1
21.1	1622	0.001	2
21.1	1700	0.0048	1
21.1	1709	0.0044	2
21.1	1710	0.0019	1
21.1	1732	0.0051	1
21.1	1752	0.0007	2
21.1	1763	0.0003	1
21.1	1886	0	2
21.1	2044	0.0082	2
212.4	461	0.0083	1
213.1	207	0.0093	1
214.1	4	0.0066	2
214.1	11	0.0025	2
214.1	12	0.0054	2
214.1	73	0.0011	0
214.1	118	0.0079	2
214.1	394	0.0089	1
214.1	397	0.0087	1
214.1	448	0.0001	1
214.1	708	0.0009	0
214.1	721	0.0003	0
214.1	722	0.0042	0
214.1	723	0.0025	0
214.1	724	0.0041	0
214.1	725	0.0019	0
214.1	726	0.0094	0
214.1	1433	0.0021	1
214.1	1436	0.0071	1
214.1	1462	0.0008	0
214.1	1463	0.0017	0
214.1	1464	0.0065	0
214.1	1473	0.0006	0
214.1	1477	0.0031	0
215.1	151	0	1
215.1	182	0.003	1
215.1	186	0.002	0
215.1	192	0.0043	1
215.1	301	0.0024	1
215.1	303	0.0022	1
215.1	395	0.0004	1
215.1	763	0.0096	1
215.1	765	0.0085	1
215.1	1153	0.0027	3
216.3	158	0.01	0
216.3	159	0.0069	0
216.3	291	0.0039	1
216.3	508	0.0068	2
216.3	560	0.0034	1
216.3	724	0.0087	3
216.3	727	0.0061	2
216.3	807	0.0003	1
216.3	817	0.0076	0
216.3	893	0.0043	1
216.3	981	0.0097	0
216.3	1257	0.0023	2
217.1	678	0.0086	1
217.1	782	0.003	1
221.2	4	0.0031	1
221.2	46	0.0023	1
221.2	110	0	1
221.2	254	0.0036	1
221.2	377	0.0006	1
221.2	606	0.0071	1
221.2	614	0.0039	1
221.2	671	0	3
221.2	684	0	3
221.2	691	0	2
221.2	706	0.0067	1
221.2	724	0.0002	2
221.2	954	0.0041	1
221.2	999	0.0003	2
221.2	1114	0.0003	3
221.2	1249	0.0006	1
221.2	1307	0.0056	2
221.2	1393	0.003	1
221.2	1394	0.006	1
22.1	364	0.0021	1
225.1	657	0.0009	1
225.1	873	0.0008	1
225.1	875	0.0081	1
225.1	877	0.0002	1
225.1	989	0.0042	1
225.1	1006	0.0048	0
228.1	421	0.0032	2
228.1	423	0.0039	1
230.1	573	0.0019	0
230.1	574	0.0017	0
230.1	641	0.0005	1
230.1	659	0.0041	0
230.1	660	0.0022	1
230.1	679	0.0047	2
230.1	1623	0.0008	1
23.1	12	0	1
23.1	15	0.0004	1
23.1	24	0.002	0
23.1	28	0.0012	0
23.1	30	0.0021	0
23.1	33	0.0054	1
23.1	35	0.0005	1
23.1	36	0.0023	0
23.1	39	0.0011	0
23.1	78	0.0003	1
23.1	79	0.0095	1
23.1	180	0	2
23.1	181	0	2
23.1	254	0.0098	1
23.1	256	0.0074	1
23.1	268	0.0005	1
23.1	269	0.002	1
23.1	270	0.0009	1
23.1	374	0.0043	2
23.1	396	0	1
23.1	398	0.0028	3
23.1	401	0	2
23.1	454	0.0041	2
23.1	658	0.0048	1
23.1	662	0.0006	1
23.1	668	0.0006	1
23.1	708	0.0006	0
23.1	726	0.0022	1
23.1	753	0.0056	3
23.1	773	0.0008	2
23.1	774	0.001	3
23.1	817	0.0039	3
23.1	840	0.005	4
23.1	842	0.0054	5
23.1	950	0.0001	1
23.1	971	0.005	2
23.1	1010	0.0011	4
23.1	1015	0.0026	2
23.1	1022	0.0058	1
23.1	1265	0.004	1
233.1	255	0.007	1
234.1	291	0.0026	1
234.1	320	0.0024	1
237.1	290	0.002	2
238.2	306	0.0029	1
239.1	152	0.0056	1
239.1	154	0.0077	1
239.1	1071	0.0037	1
241.1	51	0.0069	1
241.1	103	0.0073	1
241.1	382	0.0079	1
241.1	385	0.0087	1
241.1	387	0.0055	1
241.1	390	0.007	1
241.1	408	0	0
241.1	1143	0.0035	1
241.1	1144	0.0014	1
241.1	1147	0.0022	1
241.1	1338	0.0002	1
241.1	1339	0.0012	0
241.1	1340	0.0001	0
241.1	1342	0.0007	1
24.1	332	0.0036	1
24.1	333	0.0029	1
24.1	344	0.009	1
24.1	387	0.0078	2
24.1	790	0.0052	1
24.1	791	0.0031	1
24.1	1595	0.0056	1
24.1	1613	0.008	2
245.1	592	0.0007	1
246.1	234	0.0083	1
248.1	233	0.0038	1
249.1	384	0.0069	1
25.1	791	0.0051	4
25.1	792	0.0058	2
25.1	793	0.0048	0
25.1	816	0.0047	1
252.1	284	0.0057	1
252.1	291	0.0002	1
252.1	458	0.0056	0
252.1	500	0.0053	1
257.1	41	0.0079	1
257.1	62	0.0081	2
257.1	95	0.0064	1
257.1	105	0.0068	1
257.1	119	0.0049	1
257.1	120	0.0073	1
257.1	653	0	1
257.1	675	0.0022	1
257.1	682	0.0011	1
257.1	683	0.0092	1
257.1	895	0.0014	1
257.1	1037	0.0019	3
258.1	430	0.0051	1
258.1	1190	0.0005	1
26.1	12	0.0044	1
26.1	130	0.0001	3
26.1	1199	0.0001	4
26.1	1200	0.0007	3
26.1	1206	0.0058	1
26.1	1237	0.0099	4
263.1	830	0.0046	1
268.1	52	0.0009	1
270.1	48	0.0065	1
270.1	81	0.0055	1
273.1	416	0.0063	1
273.1	457	0.004	0
273.1	691	0.001	1
273.1	808	0.0061	1
276.1	340	0.0011	1
276.1	716	0.0022	1
276.1	964	0.0017	1
276.1	970	0.002	1
276.1	1041	0.0032	1
276.1	1059	0.0038	1
277.1	345	0.0078	1
277.1	671	0.0026	2
277.1	1005	0.0031	0
277.1	1026	0.0037	2
279.1	424	0.0066	2
279.1	659	0.0072	1
279.1	878	0.0096	0
279.1	935	0.0035	1
279.1	941	0.0072	1
281.1	273	0.0009	1
281.1	470	0.003	1
281.1	882	0.0012	1
281.1	1203	0.0002	1
281.1	1339	0.0042	2
281.1	1341	0.0019	2
28.1	52	0.0087	1
28.1	547	0.0079	1
28.1	783	0.0005	1
282.1	738	0.0034	1
285.1	130	0.0098	0
285.1	153	0.0072	1
289.1	343	0.0042	1
297.1	555	0.0003	1
297.1	556	0.0063	1
297.1	563	0.0072	1
297.1	565	0.0011	1
297.1	568	0.0044	1
298.1	812	0.0032	1
299.1	40	0.0036	1
30.1	659	0.0003	1
30.1	662	0.0002	2
30.1	765	0.0086	1
30.1	769	0.0003	2
30.1	771	0	2
30.1	773	0.0038	1
30.1	781	0.0013	0
30.1	782	0	2
303.1	828	0.0085	1
304.1	6	0.0077	1
304.1	8	0.0025	1
304.1	364	0.0014	0
306.1	479	0.0033	1
3.1	24	0.0062	1
31.1	521	0.0057	1
3.13	408	0.002	2
3.13	471	0.0089	1
3.13	596	0.002	1
3.13	661	0.0001	3
3.13	786	0.0023	1
3.13	882	0.0042	2
3.15	703	0.0074	1
3.17	318	0.0045	1
3.18	52	0.0044	2
3.18	430	0.0007	2
3.18	471	0.0041	1
3.18	664	0.0011	1
3.18	665	0.0009	1
3.18	708	0.0004	1
3.18	712	0.0054	2
3.18	884	0.0005	2
3.18	907	0.0046	0
3.18	909	0.0032	0
3.18	986	0.007	1
3.18	993	0.0027	1
3.18	1004	0.0046	1
320.1	485	0.007	1
32.1	639	0.0009	1
325.1	185	0.0079	1
326.1	302	0.001	1
3.2	769	0.0026	1
33.1	147	0.0008	1
33.1	150	0.0035	1
33.1	246	0.0001	1
33.1	251	0.0004	1
33.1	382	0.0006	1
33.1	387	0.001	1
33.1	455	0.0024	2
33.1	472	0.0011	1
33.1	482	0.0002	1
33.1	484	0.0093	1
33.1	703	0.0004	1
33.1	876	0.004	1
33.1	920	0.0024	1
33.1	932	0.0055	1
33.1	959	0.0058	1
3.3	293	0.0089	1
3.3	318	0.0006	1
3.3	408	0.001	2
3.3	475	0.0008	3
3.3	533	0.0075	0
3.3	578	0.0014	1
3.3	672	0.0015	4
3.3	718	0	3
3.3	759	0.0062	2
3.3	786	0.0026	1
3.3	805	0.0021	3
3.3	815	0	2
3.3	823	0.0029	3
3.3	915	0.0001	1
3.3	950	0	1
3.3	953	0.0028	2
3.3	959	0.0006	1
3.3	962	0.0045	1
3.3	970	0.0039	1
3.3	991	0.0073	2
3.3	1026	0.0018	0
3.3	1029	0.0013	0
3.3	1078	0.0009	2
34.1	474	0.0041	1
36.1	137	0.0002	2
36.1	148	0.0026	3
36.1	218	0	1
36.1	288	0.0059	1
36.1	353	0.0088	1
36.1	547	0	1
36.1	548	0.0001	1
36.1	920	0.0004	1
36.1	1011	0.0088	0
36.1	1016	0.001	0
37.1	71	0.0045	0
37.1	86	0.0009	1
37.1	145	0.0036	1
37.1	221	0.0034	0
37.1	533	0.0061	1
37.1	550	0.0043	1
37.1	554	0.0025	1
37.1	556	0.0063	1
37.1	559	0.0019	1
37.1	560	0.0021	2
37.1	562	0.0015	1
37.1	563	0.0022	1
37.1	565	0.0025	1
37.1	746	0.0001	1
37.1	1135	0.0073	1
37.1	1148	0.0048	1
37.1	1246	0.0069	1
3.8	292	0.0001	2
3.8	425	0	5
3.8	429	0.0065	1
3.8	522	0.0036	0
3.8	642	0.0006	3
3.8	714	0.0056	2
3.8	778	0.0019	3
3.8	780	0.0061	2
3.8	836	0.0012	1
3.8	838	0.0008	1
3.8	855	0.0002	3
3.8	891	0.0008	0
3.8	899	0.0036	1
3.8	915	0.0069	1
3.8	958	0.0024	0
3.8	992	0.0087	1
3.8	994	0.0016	1
3.8	1000	0.0084	1
3.8	1010	0.0004	2
3.8	1012	0.0053	1
39.1	6	0	3
39.1	24	0.0001	2
39.1	64	0.0002	7
39.1	70	0.0019	2
39.1	77	0.0062	2
39.1	78	0.0029	2
39.1	83	0.0009	3
39.1	91	0.0061	2
39.1	92	0.0004	1
39.1	94	0.0001	2
39.1	100	0	2
39.1	105	0.0012	1
39.1	106	0	2
39.1	125	0.0008	1
39.1	161	0.0015	1
39.1	165	0.0007	1
39.1	169	0.0018	1
39.1	178	0.0037	1
39.1	241	0.008	1
39.1	242	0.0009	0
39.1	244	0.0011	0
39.1	249	0.0017	1
39.1	315	0	5
39.1	431	0.0063	3
39.1	472	0.0001	4
39.1	475	0	6
39.1	595	0.001	1
39.1	598	0	2
39.1	602	0.0068	4
39.1	604	0.0003	1
39.1	609	0.001	2
39.1	643	0.001	2
39.1	658	0.0028	2
39.1	668	0.0019	1
39.1	734	0.0012	3
39.1	747	0.004	1
39.1	773	0.0008	1
39.1	779	0.0044	2
39.1	783	0.0089	6
39.1	786	0.0033	3
39.1	805	0	4
39.1	831	0	4
39.1	832	0	3
39.1	848	0.0005	3
39.1	851	0	2
39.1	856	0.0016	3
39.1	899	0.0001	3
39.1	903	0.0037	1
39.1	918	0.0053	1
39.1	1024	0.004	2
39.1	1047	0.0081	3
39.1	1165	0.0085	1
39.1	1316	0.0007	3
39.1	1337	0.0084	3
39.1	1363	0.0036	2
39.1	1437	0.0004	1
39.1	1489	0.0003	1
39.1	1563	0.0004	1
39.1	1580	0.0013	1
39.1	1589	0	1
39.1	1590	0.0002	2
39.1	1660	0.0029	2
39.1	1668	0	2
39.1	1683	0.0003	1
39.1	1691	0.0089	2
39.1	1711	0.0024	2
39.1	1732	0	3
39.1	1737	0.0031	1
39.1	1758	0.0099	1
39.1	1763	0.0003	2
39.1	1778	0	3
39.1	1788	0.0001	8
39.1	1789	0	4
39.1	1807	0.0072	1
39.1	1811	0.0003	1
39.1	1815	0.0041	1
39.1	1817	0.0018	1
3.9	376	0.0057	1
3.9	504	0.0002	0
3.9	513	0.0009	0
3.9	549	0.0054	1
3.9	557	0.0009	3
3.9	663	0.0076	1
3.9	757	0.0031	0
3.9	810	0.0009	1
3.9	823	0.0003	2
3.9	865	0.0092	4
3.9	899	0.0094	3
3.9	925	0.0022	1
3.9	943	0.0004	2
3.9	976	0.0018	0
3.9	1000	0.0043	1
3.9	1015	0.001	1
3.9	1022	0.0085	1
40.1	167	0.0006	1
40.1	293	0.007	3
40.1	329	0.0026	1
40.1	377	0.0019	1
40.1	380	0.0005	2
40.1	565	0	1
40.1	567	0.0064	1
40.1	568	0.0001	1
40.1	974	0.0002	1
40.1	1004	0.0003	1
4.1	342	0.0016	1
4.1	371	0.004	1
4.1	777	0.0036	1
4.1	1351	0.0055	1
4.1	1448	0.0039	1
4.11	115	0.003	0
4.11	140	0.0098	1
4.11	205	0.0001	1
4.11	654	0.0004	1
4.11	709	0.0076	1
4.11	821	0.0026	0
4.11	822	0	0
4.11	963	0.0001	3
4.11	966	0.001	2
4.11	1469	0.0003	1
41.1	10	0.0029	4
41.1	12	0.0001	3
41.1	14	0.0028	2
41.1	21	0.0002	1
41.1	34	0.0046	1
41.1	37	0.0034	1
41.1	38	0.0019	0
41.1	41	0.0068	1
41.1	58	0.0052	1
41.1	64	0.0023	2
41.1	76	0.0004	1
41.1	166	0.0014	0
41.1	168	0.0096	1
41.1	188	0.005	1
41.1	199	0.008	1
41.1	203	0.0058	1
41.1	204	0.0094	1
41.1	215	0.0024	2
41.1	226	0.0073	2
41.1	707	0.0001	1
41.1	708	0.0005	3
41.1	709	0.0001	1
41.1	719	0.0004	3
41.1	754	0.0009	1
41.1	925	0.0001	3
41.1	1104	0.0027	2
41.1	1370	0	1
41.1	1371	0	1
41.1	1400	0.0004	1
41.1	1590	0	1
41.1	1591	0	1
41.1	1592	0	1
41.1	1593	0	1
41.1	1620	0.0001	1
41.1	1623	0.0056	1
41.1	1630	0.002	1
41.1	1631	0.0041	1
41.1	1674	0.0081	1
41.1	1675	0.0001	1
41.1	1676	0.0061	1
41.1	1753	0.0054	1
41.1	1756	0.0001	1
41.1	1771	0.0001	1
41.1	1871	0.0001	1
41.1	2034	0.0003	2
41.1	2112	0.001	1
41.1	2149	0.0038	1
41.1	2151	0.0005	2
41.1	2154	0.002	1
41.1	2155	0.0006	1
41.1	2232	0.0058	1
41.1	2302	0.0049	1
41.1	2307	0.003	2
41.1	2308	0.0023	2
41.1	2346	0.0007	1
[truncated: 643 more rows]

## Sheet: Table S4g
OG	3seq_corr_p-value
2.11	NA
2.17	NA
2.2	NA
2.34	NA
6.8	NA
13.1	NA
13.7	NA
17.6	NA
45.5	NA
45.6	NA
108.12	NA
108.16	NA
151.1	NA
151.7	NA
176.4	NA
182.1	NA
231.1	NA
232.1	NA
247.4	NA
261.1	NA
292.1	NA
294.1	NA
305.1	NA
313.1	NA
2.3	NA
2.1	2.4
2.13	1.2
2.21	100.8
2.24	12.6316
2.25	6
2.3	63
2.31	6
2.9	151.2
3.2	0.922008
3.22	6
6.3	3.8326
7.16	5.0412
7.17	0.650407
9.5	24
11.1	24
11.14	0.952381
11.16	4.8
11.2	100.8
11.2	100.8
11.23	2.28571
11.8	0.327273
12.11	0.11988
12.5	0.171401
14.3	24
14.4	6
17.2	6
17.4	0.774194
17.5	36
35.1	111.429
38.1	32.5524
45.2	396
51.1	5.7754
56.1	0.794919
58.1	297
62.1	0.11307
76.1	2.23763
93.1	100.8
102.2	0.244755
103.1	8.90909
108.1	24
111.1	1.20301
116.1	292.5
118.1	0.0532301
121.1	72.8
129.1	10
131.1	11.4872
134.11	0.0649054
135.1	1
135.11	6
135.2	0.666667
151.1	0.145161
151.12	16
152.1	0.723029
157.1	655.2
158.1	1958.4
177.1	10
194.1	51.5094
196.1	60
199.1	0.973913
200.1	858
203.1	5.45455
208.1	6.82105
210.1	10.9091
218.1	1.17895
219.1	17.4545
220.1	8.33333
222.1	1.5
223.1	1.42293
224.1	52.5
227.1	16
229.1	3.68765
235.1	120
240.1	0.186562
243.1	1.71429
250.1	24
256.1	4.8
260.1	0.0736505
262.1	0.503145
264.1	12
265.1	52.5
266.1	40
267.1	0.327273
269.1	9.23077
280.1	0.11292
283.1	24
284.1	1.00593
287.1	0.842105
288.1	6
296.1	8
301.1	6.85714
307.1	3.71429
309.1	16
312.1	0.421053
1.1	4.93508e-19
1.13	1.23526e-31
1.14	8.42213e-26
1.15	5.04467e-43
1.18	9.64217e-28
1.21	9.0636e-41
1.22	3.77396e-29
1.23	8.06078e-11
1.27	8.53633e-32
1.5	3.53127e-42
3.1	2.42118e-09
3.12	2.24054e-15
3.13	3.97955e-21
3.14	1.05909e-13
3.15	0.000116642
3.17	1.32241e-07
3.18	9.89423e-17
3.19	0.000402961
3.3	1.11677e-21
3.8	1.94689e-20
3.9	7.10884e-22
4.1	1.78405e-32
4.11	5.5429e-16
4.13	0
4.14	2.0805e-08
4.15	1.74448e-12
4.16	1.05913e-40
4.2	2.28117e-15
4.3	9.10747e-36
4.4	1.06046e-06
4.6	1.15635e-17
4.8	2.05823e-41
4.9	5.94318e-17
5.1	3.58878e-40
5.1	3.59e-40
5.11	7.9829e-06
5.12	0
5.2	6.59171e-42
5.4	1.2948e-41
5.5	6.22906e-23
5.6	1.02407e-21
5.7	2.83543e-38
5.8	0
6.1	0.0207666
6.11	6.30838e-09
6.12	1.54358e-28
6.13	3.26573e-12
6.14	0.000218052
6.17	2.0815e-06
6.2	5.67173e-05
6.4	3.84007e-07
6.6	1.82459e-23
6.7	2.20367e-15
7.1	5.97147e-18
7.12	0.010084
7.2	9.5198e-16
7.3	4.0582e-20
7.4	1.01347e-27
7.5	3.12115e-08
7.6	1.66999e-09
7.7	1.19383e-33
7.8	2.85748e-13
8.2	1.12603e-13
8.3	3.36976e-12
8.4	2.61522e-36
8.5	6.28831e-20
9.1	2.30535e-06
9.2	1.98194e-21
9.3	6.42304e-28
10.2	7.49049e-22
10.3	4.16845e-13
10.5	2.67668e-20
10.7	0
10.8	2.45638e-07
12.1	0.00201349
12.2	9.57309e-37
12.3	2.72268e-08
12.4	0
12.7	2.8974e-18
12.8	0.00707652
13.5	4.17265e-21
14.1	9.65271e-35
14.2	5.7173e-42
15.1	8.9365e-27
15.2	2.80898e-14
15.3	2.36063e-35
15.4	0
15.6	5.48691e-09
16.1	4.40698e-11
16.11	0
16.2	0
16.3	3.2912e-31
16.6	2.34137e-38
17.3	1.20662e-25
18.1	1.80747e-11
19.1	0
20.1	1.20063e-40
21.1	2.48025e-64
22.1	2.70896e-36
23.1	0
24.1	9.07766e-18
25.1	1.95986e-40
26.1	3.60553e-18
27.1	4.6687e-14
28.1	3.81307e-34
29.1	0.00288609
30.1	0
31.1	9.19115e-21
32.1	2.55175e-21
33.1	3.02036e-18
34.1	6.0472e-15
36.1	6.00316e-41
37.1	5.03122e-41
39.1	0
40.1	2.41082e-28
41.1	0
42.1	0
43.1	1.9102e-17
44.1	1.45421e-40
46.1	5.52234e-17
47.1	0.000693411
48.1	3.31934e-17
49.1	2.68881e-40
50.1	1.04533e-06
52.1	1.73381e-17
53.1	0
54.1	3.89018e-34
55.1	0.0041713
57.1	2.22706e-39
59.1	0.000302905
60.1	1.08019e-19
61.1	1.7652e-21
63.1	4.66139e-28
64.1	1.4865e-39
65.1	1.46424e-17
66.1	0.000551163
67.1	2.34406e-10
68.1	7.43643e-07
69.1	3.82891e-40
70.1	1.49132e-14
71.1	0
72.1	2.00716e-35
73.1	1.11213e-31
74.1	5.30569e-28
75.1	1.75756e-38
77.1	0
78.1	2.33441e-29
79.1	2.39249e-19
80.1	0.0148839
81.1	2.91216e-05
82.1	9.06761e-14
83.1	7.32671e-07
84.1	0
85.1	6.13469e-05
86.1	1.13788e-06
87.1	2.97453e-07
88.1	7.68388e-41
89.1	1.44365e-23
90.1	2.88443e-32
91.1	2.18027e-16
92.1	1.61361e-39
94.1	1.13496e-17
95.1	1.9205e-12
96.1	1.66379e-36
97.1	7.7037e-25
98.1	9.13089e-36
99.1	1.14324e-24
100.1	4.97637e-15
101.1	6.64073e-06
102.1	0.0216214
102.4	0.000225833
102.8	0.000347265
104.1	3.49793e-26
105.1	6.19621e-40
106.1	3.0981e-40
107.1	2.22706e-40
108.8	8.44205e-08
109.1	0
110.1	0
112.1	1.14718e-33
113.1	0
114.1	3.46452e-37
115.1	7.252e-29
117.1	1.543e-39
119.1	1.97453e-23
120.1	7.68388e-41
122.1	8.63411e-36
123.1	4.9801e-34
124.1	1.36074e-35
125.1	0.010605
126.1	2.88332e-05
127.1	1.22888e-40
128.1	0
130.1	9.2053e-30
132.1	0.00273594
133.1	4.72596e-13
134.4	4.28461e-41
134.5	6.18647e-21
134.8	4.62728e-13
135.1	1.03992e-16
135.13	5.15012e-18
136.1	0.000726552
137.1	5.09563e-39
138.1	0
139.1	0.0103946
140.1	2.01249e-40
141.1	1.53678e-40
142.1	3.15487e-38
143.1	5.10477e-25
144.1	0.0151515
145.1	3.74787e-21
146.1	5.40533e-07
147.1	7.31058e-20
148.1	4.42452e-34
149.1	1.3196e-12
150.1	1.78571e-05
153.1	0
154.1	1.66455e-24
155.1	1.53678e-40
156.1	4.14223e-05
159.1	3.66421e-29
160.1	0
161.1	5.33807e-27
163.3	2.21744e-28
163.7	3.04191e-10
164.1	2.03245e-17
165.5	9.18131e-41
165.6	1.2202e-18
165.7	3.89259e-13
166.1	1.25108e-40
167.1	0.00141887
168.1	2.64941e-14
169.1	1.98877e-26
170.1	4.71761e-20
171.1	3.07221e-41
172.1	0
173.1	0.00951868
174.1	7.40263e-20
175.1	7.79211e-14
176.2	0
176.3	5.64293e-28
178.3	8.14152e-24
178.4	4.83777e-26
178.8	1.25468e-06
179.2	0
179.3	1.15996e-10
179.5	1.35105e-39
180.1	1.77238e-25
180.2	0
181.3	4.88829e-41
181.4	9.01678e-23
183.1	1.51562e-38
184.5	2.12255e-24
184.6	2.40173e-11
184.7	9.12278e-08
185.1	2.13332e-33
186.1	1.64176e-17
187.1	0
189.1	8.96501e-20
190.1	6.14048e-28
191.1	1.42351e-24
192.1	3.64753e-05
193.1	0.0143581
195.1	1.86534e-08
197.1	5.42578e-07
198.1	4.00211e-41
201.1	0.000324435
202.1	9.90506e-08
204.1	5.59685e-12
205.1	1.23568e-27
206.1	9.54437e-16
207.1	1.01639e-19
209.1	3.0841e-10
211.1	2.86569e-10
212.2	5.34219e-24
212.3	1.37168e-07
212.4	1.00229e-31
213.1	0.00919322
214.1	0
215.1	1.29915e-26
216.1	1.33274e-14
216.3	1.20063e-41
216.5	0.0128661
217.1	0.000557955
221.2	1.04391e-26
225.1	1.01387e-19
226.1	2.72598e-19
228.1	4.53923e-05
230.1	0
233.1	9.36429e-08
234.1	3.01913e-06
236.1	2.6207e-07
237.1	5.6367e-15
238.2	4.38145e-17
238.3	8.0893e-09
239.1	1.09777e-21
241.1	2.81526e-39
242.1	0.000110194
244.1	7.89442e-11
245.1	3.69901e-30
246.1	0.00013826
248.1	7.37619e-22
249.1	0.000205206
251.1	5.44506e-05
252.1	2.02095e-12
254.1	4.87016e-09
255.1	5.488e-11
257.1	0
258.1	6.23437e-23
259.1	0.000715392
263.1	1.25478e-25
268.1	3.58431e-10
270.1	2.22256e-23
271.1	9.93797e-18
272.1	0.0107066
273.1	5.60265e-12
274.1	0.00745921
275.1	1.0694e-12
276.1	9.36849e-29
277.1	2.2468e-17
278.2	3.95743e-23
279.1	1.21315e-06
281.1	1.01455e-30
282.1	0.00100881
285.1	2.55594e-34
286.1	0.0142891
289.1	9.71169e-13
290.1	0.00116319
291.1	2.13895e-08
293.1	9.34083e-05
297.1	2.75631e-21
298.1	1.07429e-09
299.1	1.73379e-23
300.1	1.19501e-25
302.1	0.000333477
303.1	1.19298e-13
304.1	2.52234e-43
306.1	9.24857e-43
310.1	3.93967e-09
314.1	0.0103143
320.1	8.00101e-06
321.1	0.000445931
325.1	1.54493e-15
326.1	1.00633e-06
7.2	3.8e-10
13.1	NA
